# Supplementary material for: Prediction of risk factors associated with the development of multidrug-resistant tuberculosis in patients with tuberculosis
Source: Front Public Health. 2025 Jul 22;13:1588196. doi: 10.3389/fpubh.2025.1588196 (PMC12321860; doi:10.3389/fpubh.2025.1588196)
Supplement: Supplementary file 1 [file Data_Sheet_1.CSV]

Name	Gender	Age	Occupations	Urban and rural category	sputum AFB smear,	Comorbidities	Register	Treatment	Poverty	Hygienic condition	BMI	Smoking	Drinking	Status	Lung Diseases	pulmonary cavitation	WBC	HB	PLT	CRP	ALT	AST	Cr
ÇÇÓÂ±ö	ÄÐ	37	¹¤ÈË	Å©´å	ÑôÐÔ	ÎÞ	³õÊ¼ÖÎÁÆ	³õÖÎ	ÎÞ	ºÃ	17.5	ÓÐ	ÓÐ	MDR	COPD	ÓÐ	10.4	133	223	34.8	36.2	28.4	84.1
ÅË×ÔÇò	ÄÐ	59	Å©Ãñ	Å©´å	ÑôÐÔ	ÌÇÄò²¡	³õÊ¼ÖÎÁÆ	³õÖÎ	ÎÞ	ºÃ	19.5	ÓÐ	ÓÐ	MDR	COPD	ÓÐ	6.1	138	273	51.7	24.8	38.2	68.6
»Æ¸ùÈÙ	ÄÐ	78	Å©Ãñ	Å©´å	ÑôÐÔ	ÌÇÄò²¡	ÔÙ´ÎÖÎÁÆ	¸´ÖÎ	ÎÞ	ºÃ	20.3	ÓÐ	ÎÞ	MDR	·ÎÑ×	ÓÐ	11.4	118	190	38.6	20.5	14.2	77.5
ñÒÁÖ²Å	ÄÐ	81	Å©Ãñ	Å©´å	ÑôÐÔ	ÌÇÄò²¡	³õÊ¼ÖÎÁÆ	³õÖÎ	ÎÞ	ºÃ	20.4	ÓÐ	ÎÞ	MDR	·ÎÑ×	ÓÐ	9.2	123	206	102.4	13.9	32.5	86.8
Àî¹óÑ§	ÄÐ	43	¹¤ÈË	Å©´å	ÑôÐÔ	ÎÞ	³õÊ¼ÖÎÁÆ	³õÖÎ	ÎÞ	ºÃ	19.2	ÓÐ	ÎÞ	MDR	ÎÞ	ÎÞ	4.8	138	232	76.3	19.1	24.8	68.8
Å¥½¨ÁÖ	ÄÐ	43	ÎÞÒµ	³ÇÊÐ	ÑôÐÔ	ÌÇÄò²¡	³õÊ¼ÖÎÁÆ	³õÖÎ	ÎÞ	²î	21.8	ÓÐ	ÎÞ	MDR	ÎÞ	ÎÞ	5.7	143	294	67.5	14.8	14.7	90.1
ÕÔÔ¶Çé	ÄÐ	43	ÍËÐÝ	Å©´å	ÑôÐÔ	ÎÞ	³õÊ¼ÖÎÁÆ	³õÖÎ	ÎÞ	²î	22.1	ÓÐ	ÓÐ	MDR	ÎÞ	ÎÞ	6.6	155	214	40.6	18	22.3	97.9
ÅËÎÀÐÇ	ÄÐ	61	ÆäËû	³ÇÊÐ	ÑôÐÔ	ÌÇÄò²¡	³õÊ¼ÖÎÁÆ	³õÖÎ	ÎÞ	²î	22.9	ÓÐ	ÎÞ	MDR	ÎÞ	ÓÐ	5.2	112	116	36.6	15.7	32.5	67.3
Ñî¸ùÔª	ÄÐ	70	Å©Ãñ	Å©´å	ÑôÐÔ	ÌÇÄò²¡	³õÊ¼ÖÎÁÆ	³õÖÎ	ÎÞ	²î	24.3	ÓÐ	ÎÞ	MDR	ÎÞ	ÎÞ	6.4	167	142	48.1	15	11.9	107.5
Éò¹ðÇÚ	ÄÐ	72	ÎÞÒµ	³ÇÊÐ	ÑôÐÔ	ÌÇÄò²¡	³õÊ¼ÖÎÁÆ	³õÖÎ	ÓÐ	²î	16.1	ÓÐ	ÎÞ	MDR	ÎÞ	ÎÞ	3.5	137	215	54.4	18.6	22.7	89.8
Ò¦ÐÂ±¦	ÄÐ	77	ÆäËû	³ÇÊÐ	ÑôÐÔ	ÌÇÄò²¡	³õÊ¼ÖÎÁÆ	³õÖÎ	ÓÐ	²î	20.7	ÓÐ	ÎÞ	MDR	ÎÞ	ÎÞ	7.6	164	210	27.2	16.7	24.1	76.9
Û³¸»¸ù	ÄÐ	79	Å©Ãñ	Å©´å	ÑôÐÔ	ÌÇÄò²¡	³õÊ¼ÖÎÁÆ	³õÖÎ	ÓÐ	²î	16.4	ÓÐ	ÎÞ	MDR	ÎÞ	ÓÐ	5.6	134	179	34.6	18.3	21.9	91.2
ºÎÈýÃ«	ÄÐ	82	Å©Ãñ	³ÇÊÐ	ÑôÐÔ	ÌÇÄò²¡	³õÊ¼ÖÎÁÆ	³õÖÎ	ÓÐ	²î	18.5	ÓÐ	ÎÞ	MDR	ÎÞ	ÓÐ	8.1	138	205	49.4	21.7	19.4	86.7
ÈÎ²ýÃ¯	ÄÐ	15	¹¤ÈË	Å©´å	ÑôÐÔ	ÎÞ	³õÊ¼ÖÎÁÆ	³õÖÎ	ÓÐ	²î	16.6	ÓÐ	ÎÞ	MDR	ÎÞ	ÎÞ	4.4	134	211	56.2	11.9	24.7	85.8
µË¾ü	ÄÐ	44	Å©Ãñ	³ÇÊÐ	ÑôÐÔ	ÎÞ	³õÊ¼ÖÎÁÆ	³õÖÎ	ÎÞ	ºÃ	21.7	ÓÐ	ÎÞ	MDR	ÎÞ	ÎÞ	7.2	129	194	20.3	16.8	14.5	61.7
ÁõÏ¦º£	ÄÐ	61	Å©Ãñ	Å©´å	ÑôÐÔ	ÌÇÄò²¡	ÔÙ´ÎÖÎÁÆ	¸´ÖÎ	ÎÞ	ºÃ	16.8	ÓÐ	ÎÞ	MDR	ÎÞ	ÎÞ	4.6	136	208	26.5	10.7	16.5	79.4
Ì¸ÔÂÇÙ	Å®	58	Å©Ãñ	Å©´å	ÑôÐÔ	ÌÇÄò²¡	³õÊ¼ÖÎÁÆ	³õÖÎ	ÎÞ	ºÃ	17	ÎÞ	ÎÞ	MDR	ÎÞ	ÎÞ	9.4	130	170	57.7	16.4	14.5	61.7
Î¤Õ×½­	ÄÐ	77	Å©Ãñ	Å©´å	ÑôÐÔ	ÌÇÄò²¡	³õÊ¼ÖÎÁÆ	³õÖÎ	ÎÞ	ºÃ	20.3	ÓÐ	ÎÞ	MDR	ÎÞ	ÎÞ	6.2	108	136	18.1	27.2	18.6	89.4
ºú½¡½¡	ÄÐ	33	Å©Ãñ	Å©´å	ÑôÐÔ	ÎÞ	³õÊ¼ÖÎÁÆ	³õÖÎ	ÎÞ	ºÃ	17.5	ÓÐ	ÎÞ	MDR	ÎÞ	ÎÞ	11.9	118	209	21.9	14.6	13.1	98.3
ÖÜÆ½·¼	ÄÐ	59	¹¤ÈË	Å©´å	ÑôÐÔ	ÌÇÄò²¡	³õÊ¼ÖÎÁÆ	³õÖÎ	ÓÐ	²î	16.4	ÓÐ	ÓÐ	MDR	ÎÞ	ÎÞ	9.7	123	133	58.3	29.4	20.6	90.7
³ÂÈÙÉú	ÄÐ	64	Å©Ãñ	Å©´å	ÑôÐÔ	³¾·Î	³õÊ¼ÖÎÁÆ	³õÖÎ	ÓÐ	²î	17.8	ÓÐ	ÎÞ	MDR	ÎÞ	ÎÞ	4.9	138	165	69.6	16.2	21.9	64.1
Íõ¿¡	ÄÐ	24	ÎÞÒµ	Å©´å	ÑôÐÔ	ÎÞ	³õÊ¼ÖÎÁÆ	³õÖÎ	ÓÐ	²î	16.9	ÓÐ	ÎÞ	MDR	ÎÞ	ÎÞ	5.7	143	181	48.5	16.4	12.1	93.2
ÕÅÐ¡¶«	ÄÐ	25	¹¤ÈË	Å©´å	ÑôÐÔ	ÎÞ	ÔÙ´ÎÖÎÁÆ	¸´ÖÎ	ÓÐ	²î	20.3	ÓÐ	ÎÞ	MDR	ÎÞ	ÎÞ	6.8	155	178	37.4	23.5	21.6	74.7
²ÜÒ»Æ·	ÄÐ	26	ÎÞÒµ	³ÇÊÐ	ÑôÐÔ	ÎÞ	³õÊ¼ÖÎÁÆ	³õÖÎ	ÎÞ	ºÃ	26.5	ÓÐ	ÎÞ	MDR	ÎÞ	ÎÞ	5.1	112	169	70.7	17.5	11	47.5
ÑîÆä»ª	ÄÐ	26	¹¤ÈË	³ÇÊÐ	ÑôÐÔ	HIV	³õÊ¼ÖÎÁÆ	³õÖÎ	ÓÐ	ºÃ	17.7	ÓÐ	ÎÞ	MDR	ÎÞ	ÎÞ	6.4	127	199	68.7	15.6	13.3	78.6
ÑîÒÀÈÇ	Å®	29	Å©Ãñ	Å©´å	ÑôÐÔ	ÎÞ	³õÊ¼ÖÎÁÆ	³õÖÎ	ÎÞ	²î	18.1	ÎÞ	ÎÞ	MDR	ÎÞ	ÎÞ	3.9	137	149	20.6	18.1	21.7	69.4
Îâ²¨	ÄÐ	30	¹¤ÈË	³ÇÊÐ	ÑôÐÔ	HIV	³õÊ¼ÖÎÁÆ	³õÖÎ	ÎÞ	ºÃ	21.9	ÓÐ	ÎÞ	MDR	ÎÞ	ÎÞ	7	134	196	38.9	14.3	17.5	58.6
Â½ÉÜÔÆ	ÄÐ	31	¹¤ÈË	Å©´å	ÑôÐÔ	ÎÞ	³õÊ¼ÖÎÁÆ	³õÖÎ	ÎÞ	ºÃ	18.3	ÓÐ	ÎÞ	MDR	ÎÞ	ÎÞ	5.1	131	225	42.9	27.2	19.5	68.3
Ö£ÏÍ³¬	ÄÐ	35	Å©Ãñ	Å©´å	ÑôÐÔ	ÌÇÄò²¡	³õÊ¼ÖÎÁÆ	³õÖÎ	ÎÞ	ºÃ	19.6	ÓÐ	ÎÞ	MDR	ÎÞ	ÎÞ	8.4	128	221	58.3	14.6	10.3	72.2
»ô²Å½ð	ÄÐ	37	¹¤ÈË	Å©´å	ÑôÐÔ	ÎÞ	ÔÙ´ÎÖÎÁÆ	¸´ÖÎ	ÎÞ	ºÃ	18.5	ÓÐ	ÎÞ	MDR	ÎÞ	ÎÞ	4.6	124	214	20.5	29.4	20.4	68.6
Áõ¾§	ÄÐ	37	ÎÞÒµ	³ÇÊÐ	ÑôÐÔ	HIV	³õÊ¼ÖÎÁÆ	³õÖÎ	ÎÞ	ºÃ	17.4	ÓÐ	ÎÞ	MDR	ÎÞ	ÎÞ	7.7	129	156	79.1	16.2	19.2	58.5
³ÂÑÓÐã	Å®	39	¹¤ÈË	Å©´å	ÑôÐÔ	ÌÇÄò²¡	³õÊ¼ÖÎÁÆ	³õÖÎ	ÎÞ	ºÃ	18.7	ÎÞ	ÎÞ	MDR	ÎÞ	ÎÞ	4.9	131	157	48.4	24.5	11.8	83.5
ÑîÑÇÎ°	ÄÐ	39	Å©Ãñ	Å©´å	ÑôÐÔ	HIV	³õÊ¼ÖÎÁÆ	³õÖÎ	ÎÞ	ºÃ	28.7	ÓÐ	ÎÞ	MDR	ÎÞ	ÎÞ	9.9	165	299	27.2	28.6	22.1	70.2
ÕÂÑ§±ø	ÄÐ	39	Å©Ãñ	Å©´å	ÑôÐÔ	HIV	³õÊ¼ÖÎÁÆ	³õÖÎ	ÎÞ	ºÃ	20.6	ÓÐ	ÎÞ	MDR	ÎÞ	ÎÞ	8.7	118	162	17.8	23.1	12.9	117.1
ÍôÊ¿ÓÚ	ÄÐ	40	Å©Ãñ	Å©´å	ÑôÐÔ	ÎÞ	³õÊ¼ÖÎÁÆ	³õÖÎ	ÎÞ	ºÃ	18.9	ÓÐ	ÎÞ	MDR	ÎÞ	ÎÞ	5.9	148	194	69.2	30.6	24.3	51.8
¸Ê³¤´º	ÄÐ	41	Å©Ãñ	Å©´å	ÑôÐÔ	HIV	³õÊ¼ÖÎÁÆ	³õÖÎ	ÓÐ	ºÃ	28.9	ÓÐ	ÎÞ	MDR	ÎÞ	ÎÞ	4.7	84	198	36.9	21.9	16.1	37.8
ÖÜÑÇÇÙ	Å®	43	Å©Ãñ	Å©´å	ÑôÐÔ	ÎÞ	³õÊ¼ÖÎÁÆ	³õÖÎ	ÎÞ	ºÃ	18.9	ÎÞ	ÎÞ	MDR	ÎÞ	ÎÞ	6.6	131	189	78.1	32.1	20.7	58.8
³Â³¤Æ½	ÄÐ	44	ÍËÐÝ	Å©´å	ÑôÐÔ	HIV	³õÊ¼ÖÎÁÆ	³õÖÎ	ÎÞ	²î	20.5	ÓÐ	ÓÐ	MDR	ÎÞ	ÎÞ	5.1	178	232	27.3	21.6	16.4	64.8
ÑîÏþ¶«	ÄÐ	44	Å©Ãñ	Å©´å	ÑôÐÔ	HIV	³õÊ¼ÖÎÁÆ	³õÖÎ	ÎÞ	ºÃ	19.1	ÓÐ	ÎÞ	MDR	ÎÞ	ÎÞ	6.2	172	254	60.8	11	8.5	62.5
Àî½¨·½	ÄÐ	47	Å©Ãñ	³ÇÊÐ	ÑôÐÔ	HIV	³õÊ¼ÖÎÁÆ	³õÖÎ	ÎÞ	ºÃ	18.4	ÓÐ	ÎÞ	MDR	ÎÞ	ÎÞ	5.9	114	268	51.4	23.3	16.6	57.3
ÖÜ¹úÇÙ	Å®	47	Å©Ãñ	Å©´å	ÑôÐÔ	ÌÇÄò²¡	³õÊ¼ÖÎÁÆ	³õÖÎ	ÎÞ	ºÃ	27.2	ÎÞ	ÎÞ	MDR	ÎÞ	ÎÞ	7.2	130	191	34.4	31.7	21.7	79.4
ÇÇÒøÔª	ÄÐ	48	Å©Ãñ	³ÇÊÐ	ÑôÐÔ	³¾·Î	³õÊ¼ÖÎÁÆ	³õÖÎ	ÎÞ	²î	17.8	ÓÐ	ÓÐ	MDR	ÎÞ	ÎÞ	5.1	143	178	71.7	16.2	16.8	67.3
³ÂÇÚ·¼	ÄÐ	51	ÎÞÒµ	³ÇÊÐ	ÑôÐÔ	HIV	³õÊ¼ÖÎÁÆ	³õÖÎ	ÎÞ	ºÃ	19.2	ÓÐ	ÓÐ	MDR	ÆäËü	ÓÐ	8.8	128	171	43.4	19.7	17	65
×Þ½ð±ê	ÄÐ	51	Å©Ãñ	Å©´å	ÑôÐÔ	³¾·Î	³õÊ¼ÖÎÁÆ	³õÖÎ	ÎÞ	ºÃ	16.9	ÓÐ	ÓÐ	MDR	ÎÞ	ÎÞ	4.3	155	154	29.5	20.2	20.3	78.8
ÁõÐ¡±£	ÄÐ	52	¹¤ÈË	³ÇÊÐ	ÑôÐÔ	ÌÇÄò²¡	³õÊ¼ÖÎÁÆ	³õÖÎ	ÎÞ	ºÃ	28.9	ÓÐ	ÎÞ	MDR	ÎÞ	ÎÞ	7.9	154	200	87.5	23.1	17.5	71.9
ÐìÑÇ·½	ÄÐ	52	Å©Ãñ	Å©´å	ÑôÐÔ	ÌÇÄò²¡	³õÊ¼ÖÎÁÆ	³õÖÎ	ÎÞ	ºÃ	27.3	ÓÐ	ÎÞ	MDR	ÎÞ	ÎÞ	4.9	159	194	59.9	26.9	16.4	75.3
ÕÅÑîÃ÷	ÄÐ	52	¹¤ÈË	³ÇÊÐ	ÑôÐÔ	ÎÞ	³õÊ¼ÖÎÁÆ	³õÖÎ	ÎÞ	ºÃ	20.8	ÓÐ	ÓÐ	MDR	ÎÞ	ÎÞ	7.6	143	162	60.3	12.2	17.8	95.3
Ò¦Ð¡Ã«	ÄÐ	54	Å©Ãñ	³ÇÊÐ	ÑôÐÔ	ÌÇÄò²¡	³õÊ¼ÖÎÁÆ	³õÖÎ	ÎÞ	ºÃ	21.4	ÓÐ	ÓÐ	MDR	ÎÞ	ÎÞ	5.6	158	208	20.4	17.3	16.9	109.3
ÖÜ¿É·¼	Å®	54	Å©Ãñ	Å©´å	ÑôÐÔ	ÎÞ	³õÊ¼ÖÎÁÆ	³õÖÎ	ÎÞ	ºÃ	24.4	ÎÞ	ÎÞ	MDR	ÎÞ	ÎÞ	8.1	140	216	79.2	25	20.3	103.1
¶¡ºéÒå	ÄÐ	55	¹¤ÈË	³ÇÊÐ	ÑôÐÔ	ÌÇÄò²¡	³õÊ¼ÖÎÁÆ	³õÖÎ	ÎÞ	ºÃ	21.7	ÓÐ	ÎÞ	MDR	COPD	ÓÐ	4.4	78	246	31.8	31.3	26.5	67.8
Â³´ºÐ¦	Å®	55	Å©Ãñ	³ÇÊÐ	ÑôÐÔ	ÌÇÄò²¡	³õÊ¼ÖÎÁÆ	³õÖÎ	ÎÞ	²î	23.4	ÎÞ	ÎÞ	MDR	ÎÞ	ÎÞ	7.2	115	267	52.1	17.3	17.7	85.6
Â½ÐË½­	ÄÐ	56	Å©Ãñ	Å©´å	ÑôÐÔ	ÌÇÄò²¡	³õÊ¼ÖÎÁÆ	³õÖÎ	ÎÞ	ºÃ	19.5	ÓÐ	ÎÞ	MDR	ÎÞ	ÓÐ	4.6	124	166	40.9	13.4	18.1	94.6
ÍõÑ§¾ê	Å®	56	Å©Ãñ	Å©´å	ÑôÐÔ	HIV	³õÊ¼ÖÎÁÆ	³õÖÎ	ÎÞ	ºÃ	25.3	ÎÞ	ÎÞ	MDR	ÎÞ	ÎÞ	9.4	128	168	64.3	24.5	21.9	68.6
ÆÝ×æÃô	ÄÐ	57	¹¤ÈË	Å©´å	ÑôÐÔ	HIV	³õÊ¼ÖÎÁÆ	³õÖÎ	ÎÞ	ºÃ	22.6	ÓÐ	ÎÞ	MDR	ÎÞ	ÎÞ	6.2	143	202	56.1	12.6	18.3	64.8
ÑîÓàÃñ	ÄÐ	57	Å©Ãñ	³ÇÊÐ	ÑôÐÔ	ÎÞ	ÔÙ´ÎÖÎÁÆ	¸´ÖÎ	ÎÞ	ºÃ	26.9	ÓÐ	ÎÞ	MDR	ÎÞ	ÓÐ	11.9	132	156	20.7	11.6	19.6	59.5
Ð»ÏÈ±£	ÄÐ	58	Å©Ãñ	Å©´å	ÑôÐÔ	³¾·Î	³õÊ¼ÖÎÁÆ	³õÖÎ	ÎÞ	ºÃ	23.8	ÓÐ	ÎÞ	MDR	ÎÞ	ÎÞ	9.7	141	162	66.4	6.7	8.5	69.7
Ô¬Ñ©É½	ÄÐ	59	Å©Ãñ	Å©´å	ÑôÐÔ	ÌÇÄò²¡	ÔÙ´ÎÖÎÁÆ	¸´ÖÎ	ÎÞ	ºÃ	24.1	ÓÐ	ÎÞ	MDR	ÎÞ	ÓÐ	4.9	156	239	78.5	17.7	17.4	53.5
¹®Ë³±¦	ÄÐ	61	Å©Ãñ	³ÇÊÐ	ÑôÐÔ	HIV	³õÊ¼ÖÎÁÆ	³õÖÎ	ÎÞ	ºÃ	24.2	ÓÐ	ÎÞ	MDR	ÎÞ	ÓÐ	5.7	106	183	66.6	22.1	18.7	64.5
¹Ë²¼Ôó	ÄÐ	61	ÍËÐÝ	³ÇÊÐ	ÑôÐÔ	ÌÇÄò²¡	³õÊ¼ÖÎÁÆ	³õÖÎ	ÎÞ	²î	24.3	ÓÐ	ÎÞ	MDR	ÎÞ	ÎÞ	6.8	141	98	41.7	39.2	28.7	79.8
ÕÅÐËÁÁ	ÄÐ	61	ÆäËû	Å©´å	ÑôÐÔ	HIV	³õÊ¼ÖÎÁÆ	³õÖÎ	ÎÞ	ºÃ	28.8	ÓÐ	ÎÞ	MDR	ÎÞ	ÎÞ	5.1	168	146	36.8	49.8	20.6	59.1
³Â¸£Ìï	ÄÐ	62	Å©Ãñ	³ÇÊÐ	ÑôÐÔ	ÌÇÄò²¡	ÖÎÁÆÊ§°Ü	¸´ÖÎ	ÎÞ	ºÃ	19.8	ÓÐ	ÎÞ	MDR	COPD	ÓÐ	6.4	127	297	57	23.1	18.9	54.7
Ê©°¢ÐË	ÄÐ	62	¹¤ÈË	³ÇÊÐ	ÑôÐÔ	³¾·Î	³õÊ¼ÖÎÁÆ	³õÖÎ	ÎÞ	ºÃ	20.1	ÓÐ	ÎÞ	MDR	ÎÞ	ÎÞ	3.9	105	221	50.3	34.2	28.9	74
¹È½£Æ¼	Å®	63	ÆäËû	³ÇÊÐ	ÑôÐÔ	ÌÇÄò²¡	³õÊ¼ÖÎÁÆ	³õÖÎ	ÎÞ	ºÃ	19.2	ÎÞ	ÎÞ	MDR	ÆäËü	ÓÐ	7	130	275	47.5	21.7	18.9	74.6
Éò³£Ã÷	ÄÐ	63	Å©Ãñ	³ÇÊÐ	ÑôÐÔ	ÎÞ	ÔÙ´ÎÖÎÁÆ	¸´ÖÎ	ÎÞ	ºÃ	19.8	ÓÐ	ÓÐ	MDR	ÎÞ	ÎÞ	5.1	134	120	46.4	32.3	20.5	71.5
¹Ë¿¡	Å®	64	ÆäËû	³ÇÊÐ	ÑôÐÔ	ÌÇÄò²¡	³õÊ¼ÖÎÁÆ	³õÖÎ	ÎÞ	ºÃ	17.3	ÎÞ	ÎÞ	MDR	ÎÞ	ÎÞ	8.4	124	224	37.8	18.2	19.1	80.5
»ÆÓÀºÍ	ÄÐ	65	Å©Ãñ	³ÇÊÐ	ÑôÐÔ	ÌÇÄò²¡	³õÊ¼ÖÎÁÆ	³õÖÎ	ÎÞ	²î	19.9	ÓÐ	ÎÞ	MDR	·ÎÑ×	ÓÐ	4.6	132	199	56.9	30.6	18.4	76.9
Å·Ñô»Ô	ÄÐ	65	Å©Ãñ	Å©´å	ÑôÐÔ	³¾·Î	³õÊ¼ÖÎÁÆ	³õÖÎ	ÎÞ	ºÃ	27.9	ÓÐ	ÎÞ	MDR	ÎÞ	ÎÞ	7.7	161	93	49.3	12.9	17.2	72
³Â¿¿É½	ÄÐ	66	Å©Ãñ	³ÇÊÐ	ÑôÐÔ	HIV	³õÊ¼ÖÎÁÆ	³õÖÎ	ÎÞ	ºÃ	19.9	ÓÐ	ÎÞ	MDR	ÎÞ	ÎÞ	4.9	115	149	69.1	19.5	17.8	70.5
³ÂÕ×À´	ÄÐ	66	ÎÞÒµ	Å©´å	ÑôÐÔ	³¾·Î	³õÊ¼ÖÎÁÆ	³õÖÎ	ÎÞ	ºÃ	17.4	ÓÐ	ÎÞ	MDR	·ÎÑ×	ÓÐ	9.9	164	116	58.4	25.7	19.2	60.1
ÅË±þ¸ù	ÄÐ	66	Å©Ãñ	³ÇÊÐ	ÑôÐÔ	HIV	³õÊ¼ÖÎÁÆ	³õÖÎ	ÎÞ	ºÃ	27.6	ÓÐ	ÎÞ	MDR	ÎÞ	ÎÞ	8.7	136	240	47.2	35.1	16.9	120.5
ÅíÌì³å	ÄÐ	66	Å©Ãñ	Å©´å	ÑôÐÔ	³¾·Î	³õÊ¼ÖÎÁÆ	³õÖÎ	ÎÞ	ºÃ	23.1	ÓÐ	ÎÞ	MDR	ÎÞ	ÎÞ	5.9	131	164	77.8	16.6	28.9	61.3
ÉòÐÂÆä	ÄÐ	66	Å©Ãñ	³ÇÊÐ	ÑôÐÔ	ÌÇÄò²¡	³õÊ¼ÖÎÁÆ	³õÖÎ	ÎÞ	ºÃ	20	ÓÐ	ÓÐ	MDR	ÎÞ	ÎÞ	4.7	135	128	69.2	17	17.3	69.4
ÐìÒø¸»	ÄÐ	66	Å©Ãñ	³ÇÊÐ	ÑôÐÔ	ÎÞ	³õÊ¼ÖÎÁÆ	³õÖÎ	ÎÞ	ºÃ	20.1	ÓÐ	ÓÐ	MDR	ÎÞ	ÎÞ	6.6	118	99	46.9	15.6	20.8	67.1
·ë±þÐù	ÄÐ	67	Å©Ãñ	³ÇÊÐ	ÑôÐÔ	ÌÇÄò²¡	³õÊ¼ÖÎÁÆ	³õÖÎ	ÎÞ	ºÃ	20.5	ÓÐ	ÎÞ	MDR	ÎÞ	ÓÐ	5.1	123	184	58.9	25.4	21.4	71.3
ÁÖÖ¾Ã÷	ÄÐ	67	Å©Ãñ	Å©´å	ÑôÐÔ	ÌÇÄò²¡	³õÊ¼ÖÎÁÆ	³õÖÎ	ÓÐ	ºÃ	23.6	ÓÐ	ÓÐ	MDR	ÎÞ	ÎÞ	6.2	121	200	67.3	13.4	24.4	87
ÉòË®·¨	ÄÐ	67	Å©Ãñ	Å©´å	ÑôÐÔ	ÌÇÄò²¡	³õÊ¼ÖÎÁÆ	³õÖÎ	ÎÞ	ºÃ	19.3	ÓÐ	ÎÞ	MDR	ÎÞ	ÎÞ	5.9	146	269	40.8	24.2	21.7	70.3
ÑÏ¸ùÈÙ	ÄÐ	67	ÎÞÒµ	Å©´å	ÑôÐÔ	ÌÇÄò²¡	³õÊ¼ÖÎÁÆ	³õÖÎ	ÎÞ	²î	27.1	ÓÐ	ÓÐ	MDR	ÎÞ	ÓÐ	7.2	138	243	71.4	14.8	13.4	93.7
×£½¨Ó¢	Å®	67	ÎÞÒµ	Å©´å	ÑôÐÔ	ÌÇÄò²¡	³õÊ¼ÖÎÁÆ	³õÖÎ	ÎÞ	ºÃ	20.1	ÎÞ	ÎÞ	MDR	ÎÞ	ÎÞ	5.1	158	135	54.4	28	19.5	68
Àä¸£¿µ	ÄÐ	68	Å©Ãñ	³ÇÊÐ	ÑôÐÔ	HIV	³õÊ¼ÖÎÁÆ	³õÖÎ	ÎÞ	ºÃ	22.6	ÓÐ	ÓÐ	MDR	ÎÞ	ÎÞ	8.8	134	254	61.7	17.1	25.3	58.8
Ç®»¢Éú	ÄÐ	68	Å©Ãñ	Å©´å	ÑôÐÔ	³¾·Î	³õÊ¼ÖÎÁÆ	³õÖÎ	ÎÞ	ºÃ	23.1	ÓÐ	ÓÐ	MDR	ÎÞ	ÓÐ	4.3	145	130	73.4	16.6	22.6	57.6
¸µÀòÀò	Å®	69	ÆäËû	Å©´å	ÑôÐÔ	³¾·Î	³õÊ¼ÖÎÁÆ	³õÖÎ	ÎÞ	ºÃ	23.9	ÎÞ	ÎÞ	ÎÞ	ÎÞ	ÎÞ	7.9	129	146	19.5	11.6	6.9	66
Àî·¢ÁÖ	ÄÐ	69	Å©Ãñ	Å©´å	ÑôÐÔ	ÆäËü	³õÊ¼ÖÎÁÆ	³õÖÎ	ÎÞ	ºÃ	22.4	ÓÐ	ÓÐ	ÎÞ	ÎÞ	ÎÞ	4.9	164	178	105.3	30.4	23.8	61.2
ÍôÀûÓÐ	ÄÐ	69	Å©Ãñ	³ÇÊÐ	ÑôÐÔ	³¾·Î	ÔÙ´ÎÖÎÁÆ	¸´ÖÎ	ÎÞ	ºÃ	18.3	ÓÐ	ÓÐ	ÎÞ	COPD	ÓÐ	10.4	157	187	12.6	18.8	14.1	65.7
ÕÅºÉ½¿	Å®	69	Å©Ãñ	³ÇÊÐ	ÑôÐÔ	³¾·Î	ÔÙ´ÎÖÎÁÆ	¸´ÖÎ	ÎÞ	ºÃ	20.2	ÎÞ	ÎÞ	ÎÞ	ÎÞ	ÎÞ	6.1	119	93	16.9	19.8	11.2	61.9
ÕÂÐÂÁ¼	ÄÐ	69	Å©Ãñ	³ÇÊÐ	ÑôÐÔ	ÎÞ	³õÊ¼ÖÎÁÆ	³õÖÎ	ÎÞ	ºÃ	25.2	ÓÐ	ÎÞ	ÎÞ	ÎÞ	ÎÞ	11.4	151	247	13.8	20.1	11.3	54.7
ÕÔÊÀÓÐ	ÄÐ	69	Å©Ãñ	Å©´å	ÑôÐÔ	HIV	³õÊ¼ÖÎÁÆ	³õÖÎ	ÎÞ	ºÃ	27.7	ÓÐ	ÎÞ	ÎÞ	ÎÞ	ÎÞ	9.2	91	382	94.1	19.2	13.1	77.8
ñÒÃ÷Àò	Å®	70	ÎÞÒµ	³ÇÊÐ	ÑôÐÔ	³¾·Î	³õÊ¼ÖÎÁÆ	³õÖÎ	ÎÞ	ºÃ	20.2	ÎÞ	ÎÞ	ÎÞ	ÎÞ	ÎÞ	4.8	143	261	24.2	19.8	10.2	66.6
ÉòË®Èª	ÄÐ	70	Å©Ãñ	Å©´å	ÑôÐÔ	³¾·Î	³õÊ¼ÖÎÁÆ	³õÖÎ	ÎÞ	²î	23.9	ÓÐ	ÎÞ	ÎÞ	ÎÞ	ÎÞ	5.7	141	176	17.3	17.3	9	80.6
»Æ¼Ò·ï	ÄÐ	71	Å©Ãñ	Å©´å	ÑôÐÔ	³¾·Î	³õÊ¼ÖÎÁÆ	³õÖÎ	ÎÞ	²î	16.4	ÓÐ	ÎÞ	ÎÞ	ÎÞ	ÎÞ	6.6	133	124	18.8	19.9	19.4	68.1
Â½²Å½­	ÄÐ	71	Å©Ãñ	³ÇÊÐ	ÑôÐÔ	³¾·Î	³õÊ¼ÖÎÁÆ	³õÖÎ	ÓÐ	²î	20.9	ÓÐ	ÎÞ	ÎÞ	ÎÞ	ÎÞ	5.2	147	161	29.8	17.9	22	82.9
Îâ½ðÃ«	ÄÐ	71	Å©Ãñ	Å©´å	ÑôÐÔ	HIV	³õÊ¼ÖÎÁÆ	³õÖÎ	ÎÞ	ºÃ	21.7	ÓÐ	ÎÞ	ÎÞ	·ÎÑ×	ÓÐ	6.4	178	202	10.1	9.9	8.7	54.4
ÕÔºìÓ¢	Å®	71	Å©Ãñ	³ÇÊÐ	ÑôÐÔ	³¾·Î	³õÊ¼ÖÎÁÆ	³õÖÎ	ÎÞ	ºÃ	20.3	ÎÞ	ÎÞ	ÎÞ	ÎÞ	ÎÞ	3.5	173	185	9.2	17.4	21.3	56.1
·Ñ±þÈÙ	ÄÐ	72	Å©Ãñ	Å©´å	ÑôÐÔ	³¾·Î	³õÊ¼ÖÎÁÆ	³õÖÎ	ÎÞ	ºÃ	20.8	ÓÐ	ÎÞ	ÎÞ	·ÎÑ×	ÓÐ	7.6	133	179	19.8	27.6	12.3	58.9
½­½£Ã÷	ÄÐ	72	ÎÞÒµ	Å©´å	ÑôÐÔ	ÆäËü	³õÊ¼ÖÎÁÆ	³õÖÎ	ÎÞ	²î	21.4	ÓÐ	ÎÞ	ÎÞ	·ÎÑ×	ÓÐ	6.2	124	217	17.3	23.1	18.8	67.3
½¯ÔÆÕÂ	ÄÐ	72	Å©Ãñ	³ÇÊÐ	ÑôÐÔ	³¾·Î	³õÊ¼ÖÎÁÆ	³õÖÎ	ÎÞ	ºÃ	24.4	ÓÐ	ÎÞ	ÎÞ	·ÎÑ×	ÎÞ	5.2	137	286	9.9	20	12.4	64.8
ÂÞ¹ð±¦	ÄÐ	72	Å©Ãñ	³ÇÊÐ	ÑôÐÔ	³¾·Î	³õÊ¼ÖÎÁÆ	³õÖÎ	ÎÞ	ºÃ	21.7	ÓÐ	ÎÞ	ÎÞ	·ÎÑ×	ÎÞ	6.4	138	130	27.9	10.1	21.4	58.5
Ô¬·ïÇÙ	Å®	72	Å©Ãñ	³ÇÊÐ	ÑôÐÔ	³¾·Î	³õÊ¼ÖÎÁÆ	³õÖÎ	ÎÞ	ºÃ	23.4	ÎÞ	ÎÞ	ÎÞ	·ÎÑ×	ÎÞ	7.9	158	192	7.9	10.5	13.7	70.8
ÕÅ°¢Çò	ÄÐ	72	ÎÞÒµ	Å©´å	ÑôÐÔ	ÎÞ	³õÊ¼ÖÎÁÆ	³õÖÎ	ÎÞ	ºÃ	19.5	ÓÐ	ÓÐ	ÎÞ	·ÎÑ×	ÎÞ	3.4	129	122	27.4	23.6	21	71.3
¶¡¸ùÁÖ	ÄÐ	73	Å©Ãñ	Å©´å	ÑôÐÔ	³¾·Î	³õÊ¼ÖÎÁÆ	³õÖÎ	ÎÞ	ºÃ	25.3	ÓÐ	ÎÞ	ÎÞ	·ÎÑ×	ÓÐ	3	112	131	107.7	19.3	24.7	68.3
Õ¼ÐÅÄ¾	ÄÐ	73	Å©Ãñ	Å©´å	ÑôÐÔ	³¾·Î	³õÊ¼ÖÎÁÆ	³õÖÎ	ÎÞ	ºÃ	22.6	ÓÐ	ÎÞ	ÎÞ	·ÎÑ×	ÓÐ	5.2	141	157	24.9	7.1	7.8	66.4
ÁõÐË±Ì	Å®	74	ÎÞÒµ	Å©´å	ÑôÐÔ	³¾·Î	³õÊ¼ÖÎÁÆ	³õÖÎ	ÎÞ	ºÃ	26.9	ÎÞ	ÎÞ	ÎÞ	·ÎÑ×	ÎÞ	3.7	138	165	99.9	20.1	11.3	63.2
É÷ÕÙÁ¼	ÄÐ	74	ÆäËû	Å©´å	ÑôÐÔ	³¾·Î	³õÊ¼ÖÎÁÆ	³õÖÎ	ÎÞ	ºÃ	23.8	ÓÐ	ÓÐ	ÎÞ	ÎÞ	ÎÞ	5.9	155	164	68.7	22.6	10.3	59.1
Öì½õÈª	ÄÐ	74	ÆäËû	³ÇÊÐ	ÑôÐÔ	³¾·Î	³õÊ¼ÖÎÁÆ	³õÖÎ	ÎÞ	ºÃ	24.1	ÓÐ	ÎÞ	ÎÞ	·ÎÑ×	ÓÐ	3.3	126	179	15.9	13.1	9.8	55.4
ºÎ°¢±¦1	ÄÐ	75	Å©Ãñ	³ÇÊÐ	ÑôÐÔ	³¾·Î	³õÊ¼ÖÎÁÆ	³õÖÎ	ÎÞ	²î	19.7	ÓÐ	ÎÞ	ÎÞ	ÆäËü	ÓÐ	5.1	159	108	24.7	9.9	12.4	58.9
ºú·¨æ·	Å®	75	Å©Ãñ	³ÇÊÐ	ÑôÐÔ	ÎÞ	³õÊ¼ÖÎÁÆ	³õÖÎ	ÎÞ	ºÃ	24.3	ÎÞ	ÎÞ	ÎÞ	ÎÞ	ÎÞ	5.6	141	107	6.6	12.4	9.4	59.6
Â½Ó¦·¨	ÄÐ	75	Å©Ãñ	³ÇÊÐ	ÑôÐÔ	³¾·Î	³õÊ¼ÖÎÁÆ	³õÖÎ	ÎÞ	²î	20.6	ÓÐ	ÎÞ	ÎÞ	COPD	ÓÐ	7.7	160	117	35.1	18.3	13.7	58.4
ÎâË³É½	ÄÐ	75	Å©Ãñ	Å©´å	ÑôÐÔ	ÆäËü	³õÊ¼ÖÎÁÆ	³õÖÎ	ÎÞ	ºÃ	18.6	ÓÐ	ÎÞ	ÎÞ	ÎÞ	ÎÞ	6.1	133	157	16.2	10.2	11	84.7
ÎâÑë»¨	ÄÐ	75	ÆäËû	Å©´å	ÑôÐÔ	³¾·Î	³õÊ¼ÖÎÁÆ	³õÖÎ	ÎÞ	ºÃ	28.8	ÓÐ	ÎÞ	ÎÞ	·ÎÑ×	ÓÐ	5.1	154	394	25.9	15.2	9.7	66.2
ÐíÇ§Éú	ÄÐ	75	Å©Ãñ	Å©´å	ÑôÐÔ	³¾·Î	ÔÙ´ÎÖÎÁÆ	¸´ÖÎ	ÎÞ	ºÃ	20.6	ÓÐ	ÎÞ	ÎÞ	ÎÞ	ÎÞ	3.8	156	281	47.2	17.7	12.7	88.7
¹ùÐ¡Éú	ÄÐ	76	Å©Ãñ	³ÇÊÐ	ÑôÐÔ	³¾·Î	³õÊ¼ÖÎÁÆ	³õÖÎ	ÎÞ	ºÃ	23.2	ÓÐ	ÎÞ	ÎÞ	ÎÞ	ÎÞ	6.5	128	196	15.1	20.2	8.4	65.2
Íõ·ïÓ¢	Å®	76	ÎÞÒµ	³ÇÊÐ	ÑôÐÔ	³¾·Î	³õÊ¼ÖÎÁÆ	³õÖÎ	ÎÞ	ºÃ	20.7	ÎÞ	ÎÞ	ÎÞ	·ÎÑ×	ÓÐ	3.6	155	157	8.8	23.9	9.5	68.9
³Â²ÊÁÖ	ÄÐ	77	Å©Ãñ	Å©´å	ÑôÐÔ	ÆäËü	³õÊ¼ÖÎÁÆ	³õÖÎ	ÎÞ	²î	20.8	ÓÐ	ÎÞ	ÎÞ	ÎÞ	ÎÞ	9.8	135	98	14.3	16.4	15.3	88.7
¶¹Ð¡±¦	ÄÐ	77	Å©Ãñ	Å©´å	ÑôÐÔ	³¾·Î	³õÊ¼ÖÎÁÆ	³õÖÎ	ÎÞ	ºÃ	21.4	ÓÐ	ÎÞ	ÎÞ	ÎÞ	ÎÞ	6.1	132	205	17.9	10.9	12.6	75.4
ÀÖÅàÁú	ÄÐ	77	Å©Ãñ	Å©´å	ÑôÐÔ	³¾·Î	³õÊ¼ÖÎÁÆ	³õÖÎ	ÎÞ	ºÃ	24.4	ÓÐ	ÎÞ	ÎÞ	ÎÞ	ÓÐ	4.5	148	178	24.9	7.7	7.9	99.9
ÓáÀ¤Äê	ÄÐ	77	Å©Ãñ	³ÇÊÐ	ÑôÐÔ	³¾·Î	³õÊ¼ÖÎÁÆ	³õÖÎ	ÎÞ	ºÃ	21.7	ÓÐ	ÎÞ	ÎÞ	ÎÞ	ÓÐ	7.8	156	247	11.4	20.3	13.8	68.4
ÕÅÓê·¼	ÄÐ	77	Å©Ãñ	Å©´å	ÑôÐÔ	³¾·Î	³õÊ¼ÖÎÁÆ	³õÖÎ	ÎÞ	ºÃ	27.4	ÓÐ	ÎÞ	ÎÞ	ÎÞ	ÎÞ	3.4	156	192	19.2	10.8	18.3	65
Ç®·¨ÁÖ	ÄÐ	78	Å©Ãñ	Å©´å	ÑôÐÔ	ÆäËü	ÔÙ´ÎÖÎÁÆ	¸´ÖÎ	ÎÞ	²î	19.5	ÓÐ	ÎÞ	ÎÞ	ÎÞ	ÓÐ	7.7	145	199	84.8	11.4	19.6	67.8
ÉÛËÉÊÙ	ÄÐ	78	ÆäËû	Å©´å	ÑôÐÔ	³¾·Î	³õÊ¼ÖÎÁÆ	³õÖÎ	ÓÐ	²î	25.3	ÓÐ	ÎÞ	ÎÞ	ÎÞ	ÎÞ	4.6	146	203	29.7	14.4	18.5	66.9
Ê©½ð»¨	Å®	78	Å©Ãñ	³ÇÊÐ	ÑôÐÔ	³¾·Î	³õÊ¼ÖÎÁÆ	³õÖÎ	ÎÞ	ºÃ	22.6	ÎÞ	ÎÞ	ÎÞ	ÎÞ	ÓÐ	6.8	136	153	16.6	21.7	17.4	58.7
Ìï·á¹ó	ÄÐ	78	Å©Ãñ	Å©´å	ÑôÐÔ	³¾·Î	³õÊ¼ÖÎÁÆ	³õÖÎ	ÎÞ	ºÃ	23.9	ÓÐ	ÓÐ	ÎÞ	ÎÞ	ÓÐ	5.8	152	100	25.2	13.4	8.7	79.9
Îº¸ùÏ²	ÄÐ	78	Å©Ãñ	Å©´å	ÑôÐÔ	³¾·Î	³õÊ¼ÖÎÁÆ	³õÖÎ	ÎÞ	²î	23.8	ÓÐ	ÎÞ	ÎÞ	ÎÞ	ÎÞ	3.5	159	204	16.4	19.5	10.7	57.3
ÕÅÁ¬ÇÕ	ÄÐ	78	Å©Ãñ	³ÇÊÐ	ÑôÐÔ	³¾·Î	³õÊ¼ÖÎÁÆ	³õÖÎ	ÓÐ	ºÃ	24.1	ÓÐ	ÎÞ	ÎÞ	ÎÞ	ÓÐ	4.4	97	193	13.5	15.3	10.6	64.2
ÖìÏþºÍ	ÄÐ	78	ÆäËû	Å©´å	ÑôÐÔ	³¾·Î	³õÊ¼ÖÎÁÆ	³õÖÎ	ÎÞ	ºÃ	29.8	ÓÐ	ÎÞ	ÎÞ	ÎÞ	ÎÞ	6.2	134	189	77.6	22.6	18.9	62.8
³ÂÐÅÃÀ	Å®	79	Å©Ãñ	³ÇÊÐ	ÑôÐÔ	³¾·Î	³õÊ¼ÖÎÁÆ	³õÖÎ	ÎÞ	ºÃ	24.3	ÎÞ	ÎÞ	ÎÞ	ÆäËü	ÓÐ	7.4	136	217	16.2	16.9	8.9	67.3
Éò»ð·¨	ÄÐ	79	Å©Ãñ	³ÇÊÐ	ÑôÐÔ	³¾·Î	³õÊ¼ÖÎÁÆ	³õÖÎ	ÎÞ	ºÃ	20.9	ÓÐ	ÓÐ	ÎÞ	ÎÞ	ÎÞ	6.2	115	168	15.2	23.8	11.9	70.1
³Â¹âÒ«	ÄÐ	80	Å©Ãñ	Å©´å	ÑôÐÔ	ÆäËü	³õÊ¼ÖÎÁÆ	³õÖÎ	ÎÞ	ºÃ	23.2	ÓÐ	ÓÐ	ÎÞ	ÎÞ	ÎÞ	9.6	128	133	76.4	24.1	20.5	58.7
ñÒÏãÕä	Å®	80	Å©Ãñ	Å©´å	ÑôÐÔ	ÆäËü	³õÊ¼ÖÎÁÆ	³õÖÎ	ÎÞ	ºÃ	20.7	ÎÞ	ÎÞ	ÎÞ	ÎÞ	ÎÞ	3.6	117	154	47.9	19.7	19.1	68.2
ÍÀ°¢ÎÄ	Å®	80	Å©Ãñ	Å©´å	ÑôÐÔ	³¾·Î	³õÊ¼ÖÎÁÆ	³õÖÎ	ÎÞ	ºÃ	20.8	ÎÞ	ÎÞ	ÎÞ	ÎÞ	ÎÞ	8.6	145	156	13.4	24.3	18.4	62.9
³Â×ÓÉ½	ÄÐ	81	Å©Ãñ	Å©´å	ÑôÐÔ	³¾·Î	³õÊ¼ÖÎÁÆ	³õÖÎ	ÎÞ	ºÃ	21.4	ÓÐ	ÓÐ	ÎÞ	ÎÞ	ÎÞ	9.8	160	128	87	20.6	15.2	52.8
ºú½ð¸»	ÄÐ	81	Å©Ãñ	³ÇÊÐ	ÑôÐÔ	ÆäËü	³õÊ¼ÖÎÁÆ	³õÖÎ	ÎÞ	ºÃ	24.4	ÓÐ	ÎÞ	ÎÞ	ÎÞ	ÎÞ	6.6	146	155	8.2	18.6	17.8	67.3
ÀÉÃñÇ¬	ÄÐ	81	Å©Ãñ	³ÇÊÐ	ÑôÐÔ	³¾·Î	³õÊ¼ÖÎÁÆ	³õÖÎ	ÎÞ	ºÃ	21.7	ÓÐ	ÎÞ	ÎÞ	ÎÞ	ÎÞ	4.3	148	135	13.7	18.8	15.3	59.6
Ç®Æä±¦	ÄÐ	81	ÎÞÒµ	Å©´å	ÑôÐÔ	³¾·Î	³õÊ¼ÖÎÁÆ	³õÖÎ	ÎÞ	²î	23.4	ÓÐ	ÎÞ	ÎÞ	ÎÞ	ÎÞ	4.9	138	132	15.9	10.6	11.6	64.8
Ëï¸ùÖ¥	Å®	81	ÆäËû	³ÇÊÐ	ÑôÐÔ	³¾·Î	³õÊ¼ÖÎÁÆ	³õÖÎ	ÎÞ	ºÃ	29.5	ÎÞ	ÎÞ	ÎÞ	ÎÞ	ÎÞ	13.2	131	143	36.9	23.2	13.9	67.2
ÖÜ°¢ÐË	ÄÐ	81	ÆäËû	³ÇÊÐ	ÑôÐÔ	³¾·Î	³õÊ¼ÖÎÁÆ	³õÖÎ	ÎÞ	²î	25.3	ÓÐ	ÎÞ	ÎÞ	·ÎÑ×	ÓÐ	6.8	143	192	18.3	10.7	9.8	62.6
»Æ³ÊÈÙ	ÄÐ	82	Å©Ãñ	³ÇÊÐ	ÑôÐÔ	³¾·Î	³õÊ¼ÖÎÁÆ	³õÖÎ	ÎÞ	ºÃ	22.6	ÓÐ	ÎÞ	ÎÞ	ÎÞ	ÎÞ	6.4	132	180	10.2	9.8	14.1	71.9
Àî¶÷Òå	ÄÐ	82	Å©Ãñ	³ÇÊÐ	ÑôÐÔ	³¾·Î	³õÊ¼ÖÎÁÆ	³õÖÎ	ÎÞ	²î	23.9	ÓÐ	ÎÞ	ÎÞ	·ÎÑ×	ÓÐ	3.5	170	137	9.2	21.4	9.8	43
Ðì×æÒå	ÄÐ	82	Å©Ãñ	Å©´å	ÑôÐÔ	³¾·Î	³õÊ¼ÖÎÁÆ	³õÖÎ	ÎÞ	ºÃ	23.8	ÓÐ	ÎÞ	ÎÞ	ÎÞ	ÎÞ	7.6	130	147	17.7	34.4	24.3	69.8
Ò¶ÁÖÕä	Å®	82	ÆäËû	Å©´å	ÑôÐÔ	³¾·Î	³õÊ¼ÖÎÁÆ	³õÖÎ	ÎÞ	²î	27.4	ÎÞ	ÎÞ	ÎÞ	·ÎÑ×	ÓÐ	5.6	108	178	6.2	11.7	10.9	59.3
Áè°¢¾Å	ÄÐ	83	Å©Ãñ	³ÇÊÐ	ÑôÐÔ	³¾·Î	³õÊ¼ÖÎÁÆ	³õÖÎ	ÎÞ	ºÃ	24.2	ÓÐ	ÎÞ	ÎÞ	ÎÞ	ÎÞ	8.1	122	173	13.9	27.4	23.2	71.3
ÐìÓñÁÖ	ÄÐ	83	Å©Ãñ	Å©´å	ÑôÐÔ	³¾·Î	³õÊ¼ÖÎÁÆ	³õÖÎ	ÎÞ	²î	21.7	ÓÐ	ÎÞ	ÎÞ	ÎÞ	ÎÞ	4.4	136	133	6.4	19.5	10.7	74.8
±«¸ùÊÙ	ÄÐ	84	Å©Ãñ	Å©´å	ÑôÐÔ	³¾·Î	ÔÙ´ÎÖÎÁÆ	¸´ÖÎ	ÎÞ	ºÃ	23.4	ÓÐ	ÎÞ	ÎÞ	ÆäËü	ÓÐ	7.2	153	124	10.9	15.3	20.8	64.9
ÎâÏé»À	ÄÐ	84	ÆäËû	Å©´å	ÑôÐÔ	ÌÇÄò²¡	ÔÙ´ÎÖÎÁÆ	¸´ÖÎ	ÎÞ	ºÃ	19.5	ÓÐ	ÎÞ	ÎÞ	ÎÞ	ÎÞ	4.6	148	195	21.7	11.6	17.4	68.2
ÕÂ¸ùæ·	Å®	85	Å©Ãñ	Å©´å	ÑôÐÔ	³¾·Î	³õÊ¼ÖÎÁÆ	³õÖÎ	ÓÐ	ºÃ	25.3	ÎÞ	ÎÞ	ÎÞ	ÎÞ	ÎÞ	9.4	136	145	69.3	13.9	14.4	69.8
ÂÞÔÆÕä	Å®	86	Å©Ãñ	³ÇÊÐ	ÑôÐÔ	ÌÇÄò²¡	³õÊ¼ÖÎÁÆ	³õÖÎ	ÎÞ	ºÃ	22.6	ÎÞ	ÎÞ	ÎÞ	ÎÞ	ÎÞ	6.2	159	160	10.8	9.8	11.7	88.3
½¯Óñ¶ð	Å®	87	Å©Ãñ	Å©´å	ÑôÐÔ	³¾·Î	³õÊ¼ÖÎÁÆ	³õÖÎ	ÎÞ	ºÃ	23.9	ÎÞ	ÎÞ	ÎÞ	ÎÞ	ÎÞ	11.9	158	146	34.4	24.1	13.4	73.7
Ó¦µÂÃ÷	ÄÐ	87	ÎÞÒµ	Å©´å	ÑôÐÔ	ÌÇÄò²¡	³õÊ¼ÖÎÁÆ	³õÖÎ	ÎÞ	ºÃ	26.8	ÓÐ	ÓÐ	ÎÞ	ÆäËü	ÓÐ	9.7	130	148	14.4	9.8	9.5	87.6
ÑîÃ÷Æô	ÄÐ	89	ÆäËû	Å©´å	ÑôÐÔ	ÌÇÄò²¡	³õÊ¼ÖÎÁÆ	³õÖÎ	ÎÞ	²î	24.1	ÓÐ	ÎÞ	ÎÞ	ÎÞ	ÎÞ	4.9	126	138	55.7	24.3	18.3	68.2
Ð»³¤ÓÐ	ÄÐ	90	Å©Ãñ	³ÇÊÐ	ÑôÐÔ	ÌÇÄò²¡	ÔÙ´ÎÖÎÁÆ	¸´ÖÎ	ÎÞ	ºÃ	24.2	ÓÐ	ÓÐ	ÎÞ	ÎÞ	ÎÞ	5.7	132	131	13.4	10.9	12.6	68.6
ÉÐ½ðÃ·	Å®	42	Å©Ãñ	Å©´å	ÒõÐÔ	HIV	³õÊ¼ÖÎÁÆ	³õÖÎ	ÓÐ	ºÃ	24.3	ÓÐ	ÎÞ	MDR	COPD	ÓÐ	6.8	139	143	9.5	23.2	19.9	70.5
³Âº£ÈÙ	ÄÐ	45	ÍËÐÝ	³ÇÊÐ	ÒõÐÔ	HIV	³õÊ¼ÖÎÁÆ	³õÖÎ	ÎÞ	ºÃ	21.3	ÓÐ	ÎÞ	ÎÞ	ÎÞ	ÎÞ	5.1	109	132	48.3	10.7	13.8	61.4
¿ö»ªÏé	ÄÐ	45	ÍËÐÝ	Å©´å	ÒõÐÔ	HIV	ÔÙ´ÎÖÎÁÆ	¸´ÖÎ	ÎÞ	ºÃ	21.9	ÓÐ	ÎÞ	ÎÞ	ÎÞ	ÎÞ	6.4	136	170	22.6	20.8	17.4	75.2
Îé¶°²Å	ÄÐ	46	Å©Ãñ	³ÇÊÐ	ÒõÐÔ	HIV	³õÊ¼ÖÎÁÆ	³õÖÎ	ÎÞ	ºÃ	19.6	ÓÐ	ÎÞ	ÎÞ	ÎÞ	ÎÞ	3.9	119	130	16.9	21.4	14.2	76.5
³ÂÍ¢·á	ÄÐ	50	ÎÞÒµ	Å©´å	ÒõÐÔ	HIV	³õÊ¼ÖÎÁÆ	³õÖÎ	ÎÞ	ºÃ	21.6	ÓÐ	ÎÞ	ÎÞ	ÎÞ	ÎÞ	7	146	237	13.8	14.4	21.7	66.6
¶¡ÐÂ»ª	ÄÐ	59	Å©Ãñ	Å©´å	ÒõÐÔ	HIV	³õÊ¼ÖÎÁÆ	³õÖÎ	ÎÞ	ºÃ	22.8	ÓÐ	ÎÞ	ÎÞ	ÎÞ	ÎÞ	5.1	138	184	20.1	31.7	23.4	80.6
Â½ÔÆÊ¿	ÄÐ	63	Å©Ãñ	³ÇÊÐ	ÒõÐÔ	ÌÇÄò²¡	ÔÙ´ÎÖÎÁÆ	¸´ÖÎ	ÎÞ	ºÃ	22	ÓÐ	ÎÞ	ÎÞ	ÎÞ	ÎÞ	8.4	139	207	9.7	13.4	9.5	68.1
½ð°¢Èý	ÄÐ	64	Å©Ãñ	³ÇÊÐ	ÒõÐÔ	³¾·Î	ÔÙ´ÎÖÎÁÆ	¸´ÖÎ	ÎÞ	ºÃ	21.7	ÓÐ	ÎÞ	ÎÞ	ÎÞ	ÎÞ	4.6	137	168	10.3	9.5	12.6	82.9
¶Å½ð¸ù	ÄÐ	68	¹¤ÈË	³ÇÊÐ	ÒõÐÔ	ÆäËü	³õÊ¼ÖÎÁÆ	³õÖÎ	ÎÞ	ºÃ	21.3	ÓÐ	ÎÞ	ÎÞ	ÎÞ	ÎÞ	7.7	141	93	20.6	8.3	13.9	54.4
½­ÐÅ´º	ÄÐ	68	Å©Ãñ	Å©´å	ÒõÐÔ	³¾·Î	³õÊ¼ÖÎÁÆ	³õÖÎ	ÎÞ	²î	24.3	ÓÐ	ÎÞ	ÎÞ	ÎÞ	ÎÞ	6.5	136	208	18.6	22.6	9.8	56.1
Òü°ØÁÖ	ÄÐ	74	Å©Ãñ	³ÇÊÐ	ÒõÐÔ	ÆäËü	³õÊ¼ÖÎÁÆ	³õÖÎ	ÎÞ	²î	21.8	ÓÐ	ÎÞ	ÎÞ	ÎÞ	ÎÞ	3.6	132	203	78.8	9.9	14.1	58.9
ÔøÏÈÁ¼	ÄÐ	75	Å©Ãñ	³ÇÊÐ	ÒõÐÔ	³¾·Î	³õÊ¼ÖÎÁÆ	³õÖÎ	ÎÞ	²î	22.4	ÓÐ	ÎÞ	ÎÞ	COPD	ÓÐ	9.8	127	176	20.3	23.8	16.2	67.3
ÏÄ¿¥	ÄÐ	28	ÎÞÒµ	³ÇÊÐ	ÒõÐÔ	HIV	³õÊ¼ÖÎÁÆ	³õÖÎ	ÓÐ	²î	21.4	ÓÐ	ÎÞ	ÎÞ	ÎÞ	ÎÞ	6.1	125	241	8.9	7.4	7.3	64.8
ÕÂÒæÖÜ	ÄÐ	30	Å©Ãñ	Å©´å	ÒõÐÔ	HIV	³õÊ¼ÖÎÁÆ	³õÖÎ	ÎÞ	²î	23.7	ÓÐ	ÎÞ	ÎÞ	ÎÞ	ÎÞ	4.5	139	222	68.4	14.2	21.3	58.5
Ôø¹úÁ¼	ÄÐ	54	Å©Ãñ	Å©´å	ÒõÐÔ	HIV	³õÊ¼ÖÎÁÆ	³õÖÎ	ÎÞ	ºÃ	21	ÓÐ	ÎÞ	ÎÞ	ÎÞ	ÎÞ	7.8	129	103	14.4	21.7	11.9	70.8
ÕÅ²Ó¶«	ÄÐ	36	¹¤ÈË	Å©´å	ÒõÐÔ	HIV	³õÊ¼ÖÎÁÆ	³õÖÎ	ÎÞ	ºÃ	24.7	ÓÐ	ÎÞ	ÎÞ	ÎÞ	ÎÞ	3.4	124	192	21.7	23.4	19.6	71.3
ÓàÉúÈÙ	ÄÐ	64	Å©Ãñ	³ÇÊÐ	ÒõÐÔ	³¾·Î	³õÊ¼ÖÎÁÆ	³õÖÎ	ÎÞ	ºÃ	19.9	ÓÐ	ÓÐ	MDR	ÆäËü	ÓÐ	7.7	126	211	39.4	9.5	21.6	68.3
Å·ÑôÃÀ¾ê	Å®	73	ÆäËû	³ÇÊÐ	ÒõÐÔ	³¾·Î	ÔÙ´ÎÖÎÁÆ	¸´ÖÎ	ÓÐ	ºÃ	28.4	ÎÞ	ÎÞ	ÎÞ	ÎÞ	ÎÞ	4.6	134	302	9.5	15.3	22.8	66.4
Ê·²Æ¿µ	ÄÐ	87	Å©Ãñ	³ÇÊÐ	ÒõÐÔ	³¾·Î	³õÊ¼ÖÎÁÆ	³õÖÎ	ÎÞ	ºÃ	21.4	ÓÐ	ÓÐ	ÎÞ	ÎÞ	ÎÞ	6.8	129	249	15.3	22.6	22	58.5
»ÆÊçâù	Å®	18	ÍËÐÝ	³ÇÊÐ	ÒõÐÔ	ÎÞ	³õÊ¼ÖÎÁÆ	³õÖÎ	ÎÞ	ºÃ	21.1	ÎÞ	ÎÞ	ÎÞ	ÎÞ	ÎÞ	5.8	130	257	22.6	13.9	21.7	65.5
ÇØÉÙË§	ÄÐ	21	ÎÞÒµ	Å©´å	ÒõÐÔ	ÎÞ	³õÊ¼ÖÎÁÆ	³õÖÎ	ÎÞ	ºÃ	23.9	ÓÐ	ÓÐ	ÎÞ	ÎÞ	ÎÞ	3.5	161	267	6.9	9.8	11.3	80.5
°¢Ð¤	Å®	30	ÎÞÒµ	Å©´å	ÒõÐÔ	ÎÞ	³õÊ¼ÖÎÁÆ	³õÖÎ	ÓÐ	ºÃ	21.4	ÎÞ	ÎÞ	ÎÞ	ÎÞ	ÎÞ	4.4	127	168	53.8	24.1	9.3	59.9
ÕÅ³Â	ÄÐ	33	Å©Ãñ	Å©´å	ÒõÐÔ	HIV	³õÊ¼ÖÎÁÆ	³õÖÎ	ÎÞ	ºÃ	20.7	ÓÐ	ÎÞ	ÎÞ	ÎÞ	ÎÞ	6.2	113	133	24.1	14.2	8.8	61.5
ÂÞ¹âÓÑ	ÄÐ	34	ÍËÐÝ	Å©´å	ÒõÐÔ	ÎÞ	ÔÙ´ÎÖÎÁÆ	¸´ÖÎ	ÎÞ	ºÃ	21.4	ÓÐ	ÎÞ	ÎÞ	ÎÞ	ÎÞ	7.4	135	137	79.7	7.3	12.4	77.8
ÍõìÇ	Å®	35	¹¤ÈË	³ÇÊÐ	ÒõÐÔ	ÎÞ	³õÊ¼ÖÎÁÆ	³õÖÎ	ÎÞ	²î	21.8	ÎÞ	ÎÞ	ÎÞ	ÎÞ	ÎÞ	6.2	129	208	64.3	21.3	21.4	67.7
»ô²Å½ð	ÄÐ	37	¹¤ÈË	Å©´å	ÒõÐÔ	HIV	ÔÙ´ÎÖÎÁÆ	¸´ÖÎ	ÎÞ	ºÃ	23	ÓÐ	ÎÞ	ÎÞ	ÎÞ	ÎÞ	9.6	139	150	10.6	11.9	13.7	71.4
ËÎ¹ú·å	ÄÐ	40	Å©Ãñ	Å©´å	ÒõÐÔ	ÎÞ	³õÊ¼ÖÎÁÆ	³õÖÎ	ÎÞ	ºÃ	21.4	ÓÐ	ÎÞ	MDR	ÆäËü	ÓÐ	3.6	173	203	38.6	19.6	21	73.2
¸¶´«Çå	ÄÐ	42	¹¤ÈË	Å©´å	ÒõÐÔ	HIV	³õÊ¼ÖÎÁÆ	³õÖÎ	ÎÞ	ºÃ	23.5	ÓÐ	ÎÞ	ÎÞ	ÎÞ	ÎÞ	8.6	158	136	48.8	21.6	24.7	82.8
ÎâÏþ·Ò	Å®	42	Å©Ãñ	Å©´å	ÒõÐÔ	ÎÞ	³õÊ¼ÖÎÁÆ	³õÖÎ	ÎÞ	ºÃ	21.5	ÓÐ	ÎÞ	ÎÞ	ÎÞ	ÎÞ	9.8	152	203	20.6	22.8	19.9	62.1
Ò¦ÏÈÓÂ	ÄÐ	42	Å©Ãñ	Å©´å	ÒõÐÔ	HIV	³õÊ¼ÖÎÁÆ	³õÖÎ	ÎÞ	²î	19.4	ÓÐ	ÓÐ	ÎÞ	ÎÞ	ÎÞ	6.6	114	169	13.2	22	18.4	84.4
½­ÇïÏÍ	Å®	43	¹¤ÈË	Å©´å	ÒõÐÔ	ÎÞ	³õÊ¼ÖÎÁÆ	³õÖÎ	ÎÞ	ºÃ	28.5	ÎÞ	ÎÞ	ÎÞ	ÎÞ	ÎÞ	4.3	130	195	37.7	21.7	15.4	78.1
Àî³¤»ª	Å®	45	Å©Ãñ	Å©´å	ÒõÐÔ	HIV	³õÊ¼ÖÎÁÆ	³õÖÎ	ÓÐ	²î	21.5	ÎÞ	ÎÞ	ÎÞ	ÎÞ	ÎÞ	4.9	127	205	10.8	11.3	8.4	72.4
Ñ¦ÕýÐÂ	ÄÐ	45	Å©Ãñ	Å©´å	ÒõÐÔ	ÎÞ	³õÊ¼ÖÎÁÆ	³õÖÎ	ÎÞ	²î	18	ÓÐ	ÓÐ	ÎÞ	ÎÞ	ÎÞ	10.5	141	133	29.4	9.3	10.7	67.8
ÎâÖÇÇÙ	Å®	47	ÍËÐÝ	Å©´å	ÒõÐÔ	ÎÞ	³õÊ¼ÖÎÁÆ	³õÖÎ	ÎÞ	ºÃ	21.5	ÎÞ	ÎÞ	ÎÞ	ÎÞ	ÎÞ	6.8	126	155	54.4	8.8	9.4	64.9
Ð¤ºìÐÇ	ÄÐ	47	ÍËÐÝ	Å©´å	ÒõÐÔ	ÎÞ	³õÊ¼ÖÎÁÆ	³õÖÎ	ÎÞ	ºÃ	27.8	ÓÐ	ÎÞ	ÎÞ	ÎÞ	ÎÞ	6.4	139	201	17.7	12.4	21.8	67.4
ÀîÎ°Ãñ	ÄÐ	48	ÍËÐÝ	³ÇÊÐ	ÒõÐÔ	ÎÞ	³õÊ¼ÖÎÁÆ	³õÖÎ	ÎÞ	²î	21.2	ÓÐ	ÎÞ	ÎÞ	ÎÞ	ÎÞ	3.5	127	187	34.1	21.4	23	63.2
ÖÜÐ¡¸ù	ÄÐ	49	Å©Ãñ	Å©´å	ÒõÐÔ	HIV	³õÊ¼ÖÎÁÆ	³õÖÎ	ÎÞ	ºÃ	24.4	ÓÐ	ÎÞ	ÎÞ	ÎÞ	ÎÞ	7.6	133	119	14.2	13.7	11.4	73.9
ËÎ½¨·¼	Å®	50	Å©Ãñ	Å©´å	ÒõÐÔ	HIV	³õÊ¼ÖÎÁÆ	³õÖÎ	ÎÞ	ºÃ	21.7	ÎÞ	ÎÞ	ÎÞ	ÎÞ	ÎÞ	5.6	135	142	7.3	21	13.5	67.6
ÕÔÔª·½	ÄÐ	50	Å©Ãñ	Å©´å	ÒõÐÔ	ÆäËü	³õÊ¼ÖÎÁÆ	³õÖÎ	ÎÞ	²î	23.4	ÓÐ	ÎÞ	MDR	ÆäËü	ÓÐ	8.1	138	167	11.3	24.7	19.5	71.9
Ñî×ÓÀ¤	ÄÐ	51	ÎÞÒµ	Å©´å	ÒõÐÔ	³¾·Î	³õÊ¼ÖÎÁÆ	³õÖÎ	ÎÞ	²î	29.5	ÓÐ	ÎÞ	ÎÞ	ÎÞ	ÎÞ	4.4	134	113	21.9	9.9	9.4	59.9
Âæ³ÂÓÂ	ÄÐ	53	ÍËÐÝ	Å©´å	ÒõÐÔ	ÆäËü	³õÊ¼ÖÎÁÆ	³õÖÎ	ÎÞ	ºÃ	25.3	ÓÐ	ÎÞ	ÎÞ	ÎÞ	ÎÞ	7.2	127	225	19.6	8.4	10.5	48.3
ÌÀÔÂÃñ	Å®	53	Å©Ãñ	Å©´å	ÒõÐÔ	HIV	³õÊ¼ÖÎÁÆ	³õÖÎ	ÎÞ	ºÃ	22.6	ÓÐ	ÎÞ	ÎÞ	ÎÞ	ÎÞ	4.6	136	109	56.6	11.4	21.5	74.7
ÓÚ¹ðºì	Å®	54	ÍËÐÝ	Å©´å	ÒõÐÔ	ÎÞ	³õÊ¼ÖÎÁÆ	³õÖÎ	ÓÐ	ºÃ	26.9	ÎÞ	ÎÞ	ÎÞ	ÎÞ	ÎÞ	9.4	137	250	12.8	11.1	18	54.6
ÈãÓÀ·½	ÄÐ	56	ÍËÐÝ	³ÇÊÐ	ÒõÐÔ	³¾·Î	³õÊ¼ÖÎÁÆ	³õÖÎ	ÎÞ	ºÃ	23.8	ÓÐ	ÓÐ	ÎÞ	ÎÞ	ÎÞ	6.2	111	164	10	7.9	6.5	62.2
ÎâÉú½­	ÄÐ	56	ÎÞÒµ	Å©´å	ÒõÐÔ	ÆäËü	³õÊ¼ÖÎÁÆ	³õÖÎ	ÎÞ	ºÃ	24.1	ÓÐ	ÓÐ	ÎÞ	·ÎÑ×	ÓÐ	8.7	129	166	21.7	8.4	7.8	64.3
Ð¤À¼¸ù	ÄÐ	56	ÍËÐÝ	³ÇÊÐ	ÒõÐÔ	³¾·Î	³õÊ¼ÖÎÁÆ	³õÖÎ	ÎÞ	²î	24.2	ÓÐ	ÓÐ	ÎÞ	ÎÞ	ÎÞ	7.4	128	198	11.3	20.7	11.2	62.9
Éò¾°Ã·	Å®	57	Å©Ãñ	Å©´å	ÒõÐÔ	ÎÞ	³õÊ¼ÖÎÁÆ	³õÖÎ	ÓÐ	ºÃ	24.3	ÎÞ	ÎÞ	ÎÞ	ÎÞ	ÎÞ	10.1	127	187	27.3	9.4	14.4	69.7
Â½ÈÙÃÃ	Å®	59	Å©Ãñ	Å©´å	ÒõÐÔ	³¾·Î	³õÊ¼ÖÎÁÆ	³õÖÎ	ÎÞ	ºÃ	17.9	ÎÞ	ÎÞ	ÎÞ	ÎÞ	ÎÞ	9.8	153	214	9.8	21.8	10.7	104.6
ÒóÐ¡Ã«	ÄÐ	59	Å©Ãñ	Å©´å	ÒõÐÔ	ÎÞ	ÔÙ´ÎÖÎÁÆ	¸´ÖÎ	ÎÞ	ºÃ	21.7	ÓÐ	ÎÞ	ÎÞ	ÎÞ	ÎÞ	4.8	104	271	12.4	23	23.4	61.4
ºÎÈðÁ¼	ÄÐ	60	Å©Ãñ	³ÇÊÐ	ÒõÐÔ	³¾·Î	³õÊ¼ÖÎÁÆ	³õÖÎ	ÎÞ	ºÃ	18.4	ÓÐ	ÎÞ	ÎÞ	ÎÞ	ÎÞ	7.8	94	255	21.4	21.4	10.5	73.7
ÎâÁ¬·½	ÄÐ	60	Å©Ãñ	³ÇÊÐ	ÒõÐÔ	ÆäËü	³õÊ¼ÖÎÁÆ	³õÖÎ	ÓÐ	²î	23.1	ÓÐ	ÎÞ	ÎÞ	ÆäËü	ÓÐ	10.7	136	122	23.7	13.5	15.3	64.5
Ïà±¦Çå	ÄÐ	60	¹¤ÈË	Å©´å	ÒõÐÔ	³¾·Î	³õÊ¼ÖÎÁÆ	³õÖÎ	ÎÞ	ºÃ	21.8	ÓÐ	ÎÞ	ÎÞ	ÎÞ	ÎÞ	6.1	136	209	10.4	9.5	12.6	74.1
ÉòÃ÷Èª	ÄÐ	61	Å©Ãñ	Å©´å	ÒõÐÔ	³¾·Î	³õÊ¼ÖÎÁÆ	³õÖÎ	ÎÞ	ºÃ	22.8	ÓÐ	ÎÞ	ÎÞ	ÎÞ	ÎÞ	11.4	141	208	37.7	19.4	16.9	68.2
¶ÅÎ°	ÄÐ	62	Å©Ãñ	³ÇÊÐ	ÒõÐÔ	³¾·Î	³õÊ¼ÖÎÁÆ	³õÖÎ	ÎÞ	ºÃ	21.8	ÓÐ	ÎÞ	ÎÞ	ÎÞ	ÎÞ	9.2	114	157	69.9	10.5	13.8	64.1
¹ËÑÇÇÙ	Å®	62	ÆäËû	³ÇÊÐ	ÒõÐÔ	ÆäËü	³õÊ¼ÖÎÁÆ	³õÖÎ	ÎÞ	ºÃ	21.7	ÎÞ	ÎÞ	ÎÞ	ÎÞ	ÎÞ	4.8	150	246	18.4	21.5	24.1	56.1
ÖìÃ÷ÈÙ	ÄÐ	62	Å©Ãñ	Å©´å	ÒõÐÔ	³¾·Î	ÔÙ´ÎÖÎÁÆ	¸´ÖÎ	ÎÞ	ºÃ	19.2	ÓÐ	ÎÞ	ÎÞ	ÎÞ	ÎÞ	5.7	129	201	45.4	18	10.2	65.7
Ç®»ðÁÖ	ÄÐ	63	Å©Ãñ	Å©´å	ÒõÐÔ	ÎÞ	ÔÙ´ÎÖÎÁÆ	¸´ÖÎ	ÎÞ	ºÃ	23.4	ÓÐ	ÎÞ	MDR	ÆäËü	ÓÐ	6.6	129	196	21.1	6.5	9.3	57.3
ÓÈ½ð¸ù	ÄÐ	64	Å©Ãñ	Å©´å	ÒõÐÔ	³¾·Î	³õÊ¼ÖÎÁÆ	³õÖÎ	ÎÞ	ºÃ	19.5	ÓÐ	ÎÞ	ÎÞ	ÎÞ	ÎÞ	5.2	145	101	13.9	7.8	11.9	67.4
Ç®ËÉ·¼	ÄÐ	65	ÍËÐÝ	Å©´å	ÒõÐÔ	ÎÞ	³õÊ¼ÖÎÁÆ	³õÖÎ	ÎÞ	²î	25.3	ÓÐ	ÎÞ	ÎÞ	ÎÞ	ÎÞ	6.4	127	280	58.4	11.2	8.7	62.9
Ê©Ë®ÈÙ	ÄÐ	65	Å©Ãñ	Å©´å	ÒõÐÔ	³¾·Î	³õÊ¼ÖÎÁÆ	³õÖÎ	ÎÞ	ºÃ	22.6	ÓÐ	ÎÞ	ÎÞ	ÎÞ	ÎÞ	3.5	115	307	20.7	14.4	11.3	81.4
Ñî½ðÐÇ	ÄÐ	65	Å©Ãñ	Å©´å	ÒõÐÔ	ÎÞ	³õÊ¼ÖÎÁÆ	³õÖÎ	ÎÞ	²î	23.9	ÓÐ	ÓÐ	ÎÞ	ÎÞ	ÎÞ	7.6	157	173	48.4	10.7	9.3	64.2
ÖÜ·ïÉ½	ÄÐ	65	Å©Ãñ	Å©´å	ÒõÐÔ	ÎÞ	³õÊ¼ÖÎÁÆ	³õÖÎ	ÎÞ	²î	23.8	ÓÐ	ÎÞ	ÎÞ	ÎÞ	ÎÞ	5.6	138	195	10.8	23.4	18.8	72.3
²Ì¹ð·¼	ÄÐ	66	Å©Ãñ	Å©´å	ÒõÐÔ	ÎÞ	³õÊ¼ÖÎÁÆ	³õÖÎ	ÎÞ	ºÃ	24.1	ÓÐ	ÎÞ	ÎÞ	·ÎÑ×	ÓÐ	8.1	107	184	23	10.5	12.4	51.7
³Â½õ·½	ÄÐ	66	Å©Ãñ	³ÇÊÐ	ÒõÐÔ	³¾·Î	³õÊ¼ÖÎÁÆ	³õÖÎ	ÎÞ	ºÃ	28.2	ÓÐ	ÎÞ	ÎÞ	ÎÞ	ÎÞ	13.2	134	229	41.4	25.3	21.4	67.5
ËïÓñÁÖ	ÄÐ	66	Å©Ãñ	Å©´å	ÒõÐÔ	³¾·Î	³õÊ¼ÖÎÁÆ	³õÖÎ	ÎÞ	²î	24.3	ÓÐ	ÎÞ	ÎÞ	ÎÞ	ÎÞ	7.2	129	112	7.5	12.6	13.7	60.6
¼½»¢Éú	ÄÐ	67	Å©Ãñ	Å©´å	ÒõÐÔ	³¾·Î	³õÊ¼ÖÎÁÆ	³õÖÎ	ÎÞ	ºÃ	19.9	ÓÐ	ÎÞ	ÎÞ	ÎÞ	ÎÞ	4.6	183	219	11.5	16.9	21	69.1
ÂÀËÉº×	ÄÐ	67	Å©Ãñ	³ÇÊÐ	ÒõÐÔ	³¾·Î	ÔÙ´ÎÖÎÁÆ	¸´ÖÎ	ÓÐ	ºÃ	21.7	ÓÐ	ÎÞ	ÎÞ	ÎÞ	ÎÞ	9.4	96	204	19.4	13.8	14.7	56.4
ÉòÐ¡Ã÷	ÄÐ	67	Å©Ãñ	Å©´å	ÒõÐÔ	ÎÞ	³õÊ¼ÖÎÁÆ	³õÖÎ	ÎÞ	ºÃ	18.6	ÓÐ	ÎÞ	ÎÞ	ÎÞ	ÎÞ	6.2	166	175	28.5	24.1	19.9	48.9
ÉòÓñÁÖ	ÄÐ	68	Å©Ãñ	Å©´å	ÒõÐÔ	³¾·Î	ÔÙ´ÎÖÎÁÆ	¸´ÖÎ	ÎÞ	²î	23.1	ÓÐ	ÎÞ	ÎÞ	·ÎÑ×	ÓÐ	4.8	121	184	26.5	10.2	8.4	75.6
Ñî°¢·ï	Å®	68	Å©Ãñ	Å©´å	ÒõÐÔ	³¾·Î	³õÊ¼ÖÎÁÆ	³õÖÎ	ÎÞ	²î	22	ÎÞ	ÎÞ	ÎÞ	ÎÞ	ÎÞ	5.7	131	199	18	9.3	11.4	76.8
°üÕýºÍ	ÄÐ	69	Å©Ãñ	Å©´å	ÒõÐÔ	ÎÞ	³õÊ¼ÖÎÁÆ	³õÖÎ	ÎÞ	ºÃ	22.1	ÓÐ	ÎÞ	ÎÞ	ÎÞ	ÎÞ	6.6	124	92	35.5	11.9	11.1	62.7
ÉòÏã¶ð	Å®	69	Å©Ãñ	³ÇÊÐ	ÒõÐÔ	³¾·Î	³õÊ¼ÖÎÁÆ	³õÖÎ	ÎÞ	ºÃ	22.8	ÎÞ	ÎÞ	ÎÞ	ÎÞ	ÎÞ	5.2	155	182	47.8	8.7	7.9	57.7
»ÆÓÑ²Å	ÄÐ	70	ÆäËû	Å©´å	ÒõÐÔ	ÆäËü	³õÊ¼ÖÎÁÆ	³õÖÎ	ÎÞ	ºÃ	21.7	ÓÐ	ÎÞ	MDR	ÆäËü	ÓÐ	6.4	136	271	21.2	18.4	10.4	65.3
Éò¶¼·¢	ÄÐ	70	Å©Ãñ	Å©´å	ÒõÐÔ	³¾·Î	³õÊ¼ÖÎÁÆ	³õÖÎ	ÎÞ	ºÃ	23.4	ÓÐ	ÎÞ	ÎÞ	ÎÞ	ÎÞ	3.5	144	198	14.4	23.1	20.7	80.6
³ÂÔÂÃÃ	Å®	71	Å©Ãñ	³ÇÊÐ	ÒõÐÔ	³¾·Î	³õÊ¼ÖÎÁÆ	³õÖÎ	ÎÞ	ºÃ	19.5	ÎÞ	ÎÞ	ÎÞ	ÎÞ	ÎÞ	7.6	134	197	17.7	9.8	9.4	77.3
·Ñ¸ùÈ¨	ÄÐ	71	Å©Ãñ	³ÇÊÐ	ÒõÐÔ	³¾·Î	³õÊ¼ÖÎÁÆ	³õÖÎ	ÎÞ	ºÃ	25.3	ÓÐ	ÎÞ	ÎÞ	ÎÞ	ÎÞ	5.6	131	224	23.4	12.8	20.8	106.7
Ð»ÁÖæ·	Å®	71	Å©Ãñ	³ÇÊÐ	ÒõÐÔ	³¾·Î	ÔÙ´ÎÖÎÁÆ	¸´ÖÎ	ÎÞ	ºÃ	22.6	ÎÞ	ÎÞ	ÎÞ	ÎÞ	ÎÞ	8.1	141	235	9.5	7.8	9.3	86.3
Å¥ÎÄº£	ÄÐ	72	Å©Ãñ	Å©´å	ÒõÐÔ	ÆäËü	³õÊ¼ÖÎÁÆ	³õÖÎ	ÎÞ	ºÃ	23.9	ÓÐ	ÎÞ	ÎÞ	ÎÞ	ÎÞ	4.4	138	224	15.3	10.7	8.8	75.4
ÉòÀ´Ó¢	Å®	72	Å©Ãñ	Å©´å	ÒõÐÔ	ÎÞ	³õÊ¼ÖÎÁÆ	³õÖÎ	ÓÐ	ºÃ	23.8	ÓÐ	ÎÞ	ÎÞ	ÆäËü	ÓÐ	7.2	134	180	22.6	19.2	12.4	71.6
ËïÃÏ¿Û	ÄÐ	73	Å©Ãñ	Å©´å	ÒõÐÔ	³¾·Î	³õÊ¼ÖÎÁÆ	³õÖÎ	ÎÞ	²î	24.1	ÓÐ	ÎÞ	ÎÞ	ÎÞ	ÎÞ	4.6	140	155	16.9	23.4	21.4	59.4
¶¡µÀ¹ú	ÄÐ	74	Å©Ãñ	³ÇÊÐ	ÒõÐÔ	³¾·Î	ÔÙ´ÎÖÎÁÆ	¸´ÖÎ	ÓÐ	²î	24.2	ÓÐ	ÎÞ	ÎÞ	ÎÞ	ÎÞ	9.4	133	209	9.8	9.5	13.7	68.3
ÖÜºÉÕä	Å®	75	Å©Ãñ	³ÇÊÐ	ÒõÐÔ	ÎÞ	³õÊ¼ÖÎÁÆ	³õÖÎ	ÓÐ	²î	19.4	ÎÞ	ÎÞ	ÎÞ	ÎÞ	ÎÞ	6.2	138	234	14.1	6.3	10.1	59.7
ÁõÄê·á	ÄÐ	76	Å©Ãñ	³ÇÊÐ	ÒõÐÔ	³¾·Î	³õÊ¼ÖÎÁÆ	³õÖÎ	ÎÞ	²î	21.7	ÓÐ	ÎÞ	ÎÞ	ÎÞ	ÎÞ	11	158	257	39.2	12.6	14.7	54.1
ÉòÈÙÈç	ÄÐ	77	ÆäËû	³ÇÊÐ	ÒõÐÔ	³¾·Î	ÔÙ´ÎÖÎÁÆ	¸´ÖÎ	ÓÐ	ºÃ	19.3	ÓÐ	ÎÞ	ÎÞ	ÎÞ	ÎÞ	9.7	123	141	14.3	9.9	9.9	68.6
Éò·¢ÓÀ	ÄÐ	78	Å©Ãñ	³ÇÊÐ	ÒõÐÔ	ÎÞ	³õÊ¼ÖÎÁÆ	³õÖÎ	ÓÐ	ºÃ	21.7	ÓÐ	ÎÞ	ÎÞ	ÎÞ	ÎÞ	4.9	138	236	17.9	23.8	18.4	77.5
ÎâÈÙÕÂ	ÄÐ	78	Å©Ãñ	Å©´å	ÒõÐÔ	³¾·Î	³õÊ¼ÖÎÁÆ	³õÖÎ	ÎÞ	²î	23.1	ÓÐ	ÎÞ	ÎÞ	·ÎÑ×	ÓÐ	5.7	143	214	21.7	14.1	11.4	56.8
Ã©¸»Å©	ÄÐ	79	Å©Ãñ	³ÇÊÐ	ÒõÐÔ	³¾·Î	³õÊ¼ÖÎÁÆ	³õÖÎ	ÎÞ	ºÃ	22.5	ÓÐ	ÎÞ	ÎÞ	ÎÞ	ÎÞ	6.8	155	152	18.4	18.2	11.1	68.8
Éò°¢ÈÙ	ÄÐ	80	Å©Ãñ	³ÇÊÐ	ÒõÐÔ	³¾·Î	³õÊ¼ÖÎÁÆ	³õÖÎ	ÎÞ	ºÃ	22	ÓÐ	ÓÐ	ÎÞ	ÎÞ	ÎÞ	5.1	112	207	14.1	24.3	17.9	60.1
Îâ·ïÓ¢	Å®	80	ÎÞÒµ	Å©´å	ÒõÐÔ	ÎÞ	³õÊ¼ÖÎÁÆ	³õÖÎ	ÎÞ	²î	22.8	ÎÞ	ÎÞ	ÎÞ	·ÎÑ×	ÓÐ	6.4	167	93	10.8	9.9	8.4	67.9
ËïÐÅ²Æ	ÄÐ	81	ÎÞÒµ	Å©´å	ÒõÐÔ	ÆäËü	³õÊ¼ÖÎÁÆ	³õÖÎ	ÎÞ	²î	21.3	ÓÐ	ÓÐ	ÎÞ	ÎÞ	ÎÞ	3.9	137	234	12.8	21.7	20.7	67.3
ºúÍÁ¸ù	ÄÐ	82	Å©Ãñ	Å©´å	ÒõÐÔ	ÎÞ	³õÊ¼ÖÎÁÆ	³õÖÎ	ÓÐ	ºÃ	24.3	ÓÐ	ÓÐ	ÎÞ	·ÎÑ×	ÓÐ	7	164	223	16.8	8.6	9.4	67.5
¶¡´óÐË	ÄÐ	83	ÆäËû	³ÇÊÐ	ÒõÐÔ	³¾·Î	³õÊ¼ÖÎÁÆ	³õÖÎ	ÎÞ	²î	21.8	ÓÐ	ÎÞ	ÎÞ	ÎÞ	ÎÞ	5.1	134	273	20.7	13.1	10.8	59.8
ÕÂ¸£Éú	ÄÐ	83	Å©Ãñ	Å©´å	ÒõÐÔ	ÆäËü	³õÊ¼ÖÎÁÆ	³õÖÎ	ÎÞ	²î	22.4	ÓÐ	ÎÞ	ÎÞ	ÎÞ	ÎÞ	8.4	138	190	10.2	22	23	56.9
ÐìÃ·¸ù	ÄÐ	87	Å©Ãñ	³ÇÊÐ	ÒõÐÔ	³¾·Î	³õÊ¼ÖÎÁÆ	³õÖÎ	ÎÞ	ºÃ	21.4	ÓÐ	ÎÞ	ÎÞ	ÎÞ	ÎÞ	4.6	134	206	13.4	12.1	21.4	61.2
ÍôÑô	ÄÐ	17	¹¤ÈË	³ÇÊÐ	ÑôÐÔ	ÆäËü	³õÊ¼ÖÎÁÆ	³õÖÎ	ÎÞ	²î	23.7	ÓÐ	ÎÞ	MDR	COPD	ÓÐ	7.7	129	232	9.5	10.8	13.5	56.7
ÑÕÎ°ÖÒ	ÄÐ	36	¹¤ÈË	Å©´å	ÑôÐÔ	ÎÞ	³õÊ¼ÖÎÁÆ	³õÖÎ	ÎÞ	²î	21	ÓÐ	ÎÞ	MDR	COPD	ÓÐ	4.9	136	294	34.8	21.7	9.5	95.8
ÎâÏÄ¹ú	ÄÐ	42	ÍËÐÝ	Å©´å	ÑôÐÔ	ÌÇÄò²¡	³õÊ¼ÖÎÁÆ	³õÖÎ	ÎÞ	ºÃ	24.7	ÓÐ	ÓÐ	MDR	COPD	ÓÐ	9.9	130	214	51.7	9.4	13.4	81.7
ÎâÐ¡Áú	ÄÐ	43	Å©Ãñ	³ÇÊÐ	ÑôÐÔ	ÌÇÄò²¡	³õÊ¼ÖÎÁÆ	³õÖÎ	ÎÞ	ºÃ	21.7	ÓÐ	ÎÞ	MDR	ÎÞ	ÎÞ	8.7	108	116	38.6	19.5	10.5	69.4
²ÜÓÀÐË	ÄÐ	44	ÍËÐÝ	³ÇÊÐ	ÑôÐÔ	ÌÇÄò²¡	³õÊ¼ÖÎÁÆ	³õÖÎ	ÎÞ	²î	23.4	ÓÐ	ÎÞ	MDR	COPD	ÓÐ	5.9	118	142	10.2	15.3	17.5	91.7
ÕÅ½Ü	ÄÐ	48	ÍËÐÝ	Å©´å	ÑôÐÔ	ÌÇÄò²¡	ÔÙ´ÎÖÎÁÆ	¸´ÖÎ	ÎÞ	ºÃ	19.5	ÓÐ	ÓÐ	MDR	ÎÞ	ÎÞ	4.7	123	215	16.4	12.6	17	89.4
ÏÄê¿	ÄÐ	53	ÍËÐÝ	³ÇÊÐ	ÑôÐÔ	ÎÞ	³õÊ¼ÖÎÁÆ	³õÖÎ	ÎÞ	²î	25.3	ÓÐ	ÎÞ	MDR	COPD	ÓÐ	6.6	138	210	7.5	13.9	18.6	78.3
Ñî½ð¹¶	ÄÐ	53	Å©Ãñ	Å©´å	ÑôÐÔ	ÌÇÄò²¡	³õÊ¼ÖÎÁÆ	³õÖÎ	ÎÞ	ºÃ	22.6	ÓÐ	ÎÞ	MDR	ÎÞ	ÎÞ	5.1	143	179	10.6	23.8	16.7	90.7
Ò×Á¬Éú	ÄÐ	54	Å©Ãñ	³ÇÊÐ	ÑôÐÔ	ÌÇÄò²¡	³õÊ¼ÖÎÁÆ	³õÖÎ	ÎÞ	²î	23.9	ÓÐ	ÎÞ	MDR	ÎÞ	ÎÞ	6.2	155	205	16.6	14.1	18.3	64.1
ñÒ¸ù½­	ÄÐ	61	Å©Ãñ	³ÇÊÐ	ÑôÐÔ	ÌÇÄò²¡	³õÊ¼ÖÎÁÆ	³õÖÎ	ÎÞ	²î	23.8	ÓÐ	ÎÞ	MDR	COPD	ÎÞ	5.9	112	211	18.1	24.2	11.7	93.2
ÀîÐÂ»ª	ÄÐ	65	Å©Ãñ	³ÇÊÐ	ÑôÐÔ	ÌÇÄò²¡	³õÊ¼ÖÎÁÆ	³õÖÎ	ÎÞ	ºÃ	24.1	ÓÐ	ÎÞ	MDR	ÎÞ	ÎÞ	7.2	127	194	14.4	19.4	11.9	74.7
Éò°¢»ð	ÄÐ	68	Å©Ãñ	Å©´å	ÑôÐÔ	ÌÇÄò²¡	³õÊ¼ÖÎÁÆ	³õÖÎ	ÎÞ	²î	24.2	ÓÐ	ÎÞ	MDR	COPD	ÎÞ	5.1	137	208	27.2	8.7	6.8	87.5
Óà²®Èª	ÄÐ	87	ÆäËû	³ÇÊÐ	ÑôÐÔ	ÌÇÄò²¡	³õÊ¼ÖÎÁÆ	³õÖÎ	ÎÞ	ºÃ	24.3	ÓÐ	ÎÞ	MDR	·ÎÑ×	ÎÞ	8.8	134	170	14.6	19.3	10.7	78.6
ÕÅ¼ªæ·	Å®	89	ÎÞÒµ	Å©´å	ÑôÐÔ	ÌÇÄò²¡	³õÊ¼ÖÎÁÆ	³õÖÎ	ÎÞ	²î	19.4	ÓÐ	ÎÞ	MDR	ÎÞ	ÓÐ	4.3	131	136	19.4	21.7	16.4	69.4
·½Á¼º£	ÄÐ	54	¹¤ÈË	Å©´å	ÑôÐÔ	ÌÇÄò²¡	³õÊ¼ÖÎÁÆ	³õÖÎ	ÎÞ	²î	22	ÓÐ	ÎÞ	MDR	COPD	ÓÐ	7.9	128	209	16.2	9.1	7.2	88.6
ÕÂ¹úÖÎ	ÄÐ	74	Å©Ãñ	³ÇÊÐ	ÑôÐÔ	ÌÇÄò²¡	³õÊ¼ÖÎÁÆ	³õÖÎ	ÎÞ	²î	21.7	ÓÐ	ÎÞ	MDR	·ÎÑ×	ÓÐ	4.9	124	133	20.3	10.5	14.6	78.3
Îâè´Ñþ	Å®	21	ÎÞÒµ	Å©´å	ÑôÐÔ	ÎÞ	³õÊ¼ÖÎÁÆ	³õÖÎ	ÎÞ	ºÃ	21.3	ÎÞ	ÎÞ	MDR	ÎÞ	ÎÞ	7.6	129	165	26.5	22	19.4	72.2
²ÜÏè	ÄÐ	32	¹¤ÈË	Å©´å	ÑôÐÔ	ÎÞ	³õÊ¼ÖÎÁÆ	³õÖÎ	ÎÞ	ºÃ	24.3	ÓÐ	ÎÞ	MDR	ÎÞ	ÎÞ	5.6	131	181	17.7	7.8	8.2	68.6
·ë×æÁº	ÄÐ	33	¹¤ÈË	Å©´å	ÑôÐÔ	ÎÞ	³õÊ¼ÖÎÁÆ	³õÖÎ	ÎÞ	²î	21.8	ÓÐ	ÎÞ	MDR	ÎÞ	ÎÞ	8.1	165	178	18.1	21.3	16.4	58.5
Ê©Î°ÖÒ	ÄÐ	33	¹¤ÈË	Å©´å	ÑôÐÔ	ÎÞ	ÖÎÁÆÊ§°Ü	¸´ÖÎ	ÎÞ	²î	22.4	ÓÐ	ÎÞ	MDR	ÎÞ	ÎÞ	4.4	118	169	21.9	10.3	13.5	83.5
Ê©Î°ÖÒ	ÄÐ	33	¹¤ÈË	Å©´å	ÑôÐÔ	ÌÇÄò²¡	³õÊ¼ÖÎÁÆ	³õÖÎ	ÎÞ	²î	21.4	ÓÐ	ÎÞ	MDR	ÎÞ	ÎÞ	7.2	148	199	8.3	9.8	10.5	70.2
ÂÞ¼ÒÕÕ	ÄÐ	34	¹¤ÈË	Å©´å	ÑôÐÔ	ÌÇÄò²¡	³õÊ¼ÖÎÁÆ	³õÖÎ	ÓÐ	ºÃ	23.7	ÓÐ	ÎÞ	MDR	ÎÞ	ÎÞ	4.6	104	149	19.6	22.4	15.6	117.1
¹ËÎ°ç÷	ÄÐ	35	Å©Ãñ	Å©´å	ÑôÐÔ	ÌÇÄò²¡	³õÊ¼ÖÎÁÆ	³õÖÎ	ÎÞ	ºÃ	21	ÓÐ	ÎÞ	MDR	ÎÞ	ÎÞ	9.4	131	196	18.5	9.4	8.1	81.8
ãÉ¹úÁ¼	ÄÐ	35	Å©Ãñ	³ÇÊÐ	ÑôÐÔ	ÌÇÄò²¡	ÔÙ´ÎÖÎÁÆ	¸´ÖÎ	ÎÞ	ºÃ	24.7	ÓÐ	ÎÞ	MDR	ÎÞ	ÎÞ	6.2	178	225	17.4	13.7	14.3	77.8
Àî¸¶Ã·	Å®	36	Å©Ãñ	Å©´å	ÑôÐÔ	ÎÞ	³õÊ¼ÖÎÁÆ	³õÖÎ	ÎÞ	ºÃ	18.2	ÎÞ	ÎÞ	MDR	ÎÞ	ÎÞ	4.8	172	221	10.7	21	10.2	78.8
ÏàÏæ	ÄÐ	36	¹¤ÈË	³ÇÊÐ	ÑôÐÔ	ÌÇÄò²¡	³õÊ¼ÖÎÁÆ	³õÖÎ	ÎÞ	ºÃ	23.3	ÓÐ	ÓÐ	MDR	ÎÞ	ÎÞ	5.7	114	214	58.7	9.7	14.6	64.8
½¯¹úÆ½	ÄÐ	37	Å©Ãñ	Å©´å	ÑôÐÔ	ÌÇÄò²¡	³õÊ¼ÖÎÁÆ	³õÖÎ	ÎÞ	²î	22	ÓÐ	ÎÞ	MDR	ÎÞ	ÎÞ	6.6	130	156	20.6	12.7	9.4	62.5
ÖÜÓÀ¾Ã	ÄÐ	37	Å©Ãñ	Å©´å	ÑôÐÔ	ÌÇÄò²¡	³õÊ¼ÖÎÁÆ	³õÖÎ	ÓÐ	ºÃ	21.7	ÓÐ	ÓÐ	ÎÞ	ÎÞ	ÎÞ	5.2	143	157	18.9	8.4	9.5	57.3
ÖìÎ°Ç¿	ÄÐ	38	ÍËÐÝ	Å©´å	ÑôÐÔ	ÌÇÄò²¡	³õÊ¼ÖÎÁÆ	³õÖÎ	ÎÞ	ºÃ	28.3	ÓÐ	ÎÞ	ÎÞ	ÎÞ	ÎÞ	6.4	128	299	28.9	19.5	15.3	79.4
ÏòÍòÃô	ÄÐ	39	ÍËÐÝ	Å©´å	ÑôÐÔ	ÎÞ	³õÊ¼ÖÎÁÆ	³õÖÎ	ÎÞ	²î	24.3	ÓÐ	ÎÞ	ÎÞ	ÎÞ	ÎÞ	3.5	155	162	18.9	15.3	22.6	67.3
ÑîÃ¼	ÄÐ	39	Å©Ãñ	Å©´å	ÑôÐÔ	ÌÇÄò²¡	³õÊ¼ÖÎÁÆ	³õÖÎ	ÎÞ	ºÃ	21.8	ÓÐ	ÎÞ	MDR	ÆäËü	ÎÞ	7.6	154	194	20.5	12.6	13.9	65
³Â±£Ñ«	ÄÐ	40	Å©Ãñ	Å©´å	ÑôÐÔ	ÎÞ	³õÊ¼ÖÎÁÆ	³õÖÎ	ÎÞ	ºÃ	22.4	ÓÐ	ÎÞ	ÎÞ	ÎÞ	ÎÞ	5.6	159	198	9.1	7.9	9.8	78.8
º£ÀË	ÄÐ	40	Å©Ãñ	Å©´å	ÑôÐÔ	ÌÇÄò²¡	³õÊ¼ÖÎÁÆ	³õÖÎ	ÎÞ	²î	21.4	ÓÐ	ÎÞ	ÎÞ	ÎÞ	ÎÞ	8.1	143	189	18.4	13.8	14.1	71.9
ÀîÖÎÓÂ	ÄÐ	40	Å©Ãñ	Å©´å	ÑôÐÔ	ÌÇÄò²¡	³õÊ¼ÖÎÁÆ	³õÖÎ	ÎÞ	²î	23.7	ÓÐ	ÎÞ	ÎÞ	ÎÞ	ÎÞ	4.4	158	232	27.2	13.9	14.2	75.3
Çñ»¢	ÄÐ	40	ÍËÐÝ	³ÇÊÐ	ÑôÐÔ	ÎÞ	³õÊ¼ÖÎÁÆ	³õÖÎ	ÎÞ	ºÃ	21	ÓÐ	ÎÞ	ÎÞ	ÎÞ	ÎÞ	7.2	140	254	17.8	19.1	17.3	85.3
ÑîÀö	Å®	40	Å©Ãñ	Å©´å	ÑôÐÔ	ÌÇÄò²¡	³õÊ¼ÖÎÁÆ	³õÖÎ	ÎÞ	ºÃ	24.7	ÎÞ	ÎÞ	ÎÞ	ÎÞ	ÎÞ	4.6	99	268	9.2	14.8	21.3	69.3
½¯¹úÆ½	ÄÐ	41	Å©Ãñ	Å©´å	ÑôÐÔ	ÎÞ	³õÊ¼ÖÎÁÆ	³õÖÎ	ÎÞ	ºÃ	23.8	ÓÐ	ÎÞ	ÎÞ	ÎÞ	ÎÞ	9.4	115	191	16.9	18	11.9	103.1
ÁÖÇ¿	ÄÐ	41	Å©Ãñ	Å©´å	ÑôÐÔ	ÌÇÄò²¡	³õÊ¼ÖÎÁÆ	³õÖÎ	ÎÞ	²î	19.5	ÓÐ	ÎÞ	ÎÞ	ÎÞ	ÎÞ	6.2	124	178	8.9	15.7	19.6	67.8
ÌÕ¹ãÇì	ÄÐ	41	¹¤ÈË	Å©´å	ÑôÐÔ	ÎÞ	³õÊ¼ÖÎÁÆ	³õÖÎ	ÎÞ	²î	23.9	ÓÐ	ÎÞ	ÎÞ	ÎÞ	ÎÞ	3.9	128	171	27.3	15	11.6	85.6
ÕÅ¾ü	ÄÐ	41	Å©Ãñ	Å©´å	ÑôÐÔ	ÎÞ	³õÊ¼ÖÎÁÆ	³õÖÎ	ÎÞ	ºÃ	24.1	ÓÐ	ÎÞ	ÎÞ	ÎÞ	ÎÞ	9.7	143	154	20.8	18.6	12.8	64.6
ÕÅÁ¼»ª	ÄÐ	41	Å©Ãñ	³ÇÊÐ	ÑôÐÔ	ÌÇÄò²¡	³õÊ¼ÖÎÁÆ	³õÖÎ	ÎÞ	ºÃ	24.7	ÓÐ	ÎÞ	MDR	ÆäËü	ÎÞ	4.9	132	200	21.4	16.7	22	68.6
ÖìÎ°Ç¿	ÄÐ	42	¹¤ÈË	Å©´å	ÑôÐÔ	ÌÇÄò²¡	³õÊ¼ÖÎÁÆ	³õÖÎ	ÎÞ	ºÃ	25.5	ÓÐ	ÎÞ	ÎÞ	ÎÞ	ÎÞ	5.7	141	194	34.4	18.3	21.7	64.8
½­À¤	ÄÐ	43	Å©Ãñ	Å©´å	ÑôÐÔ	ÎÞ	³õÊ¼ÖÎÁÆ	³õÖÎ	ÎÞ	ºÃ	25.2	ÓÐ	ÎÞ	ÎÞ	ÎÞ	ÎÞ	6.8	156	162	21.7	11.7	11.3	89.5
È½Ï¼Ö¥	Å®	44	Å©Ãñ	Å©´å	ÑôÐÔ	ÌÇÄò²¡	ÔÙ´ÎÖÎÁÆ	¸´ÖÎ	ÎÞ	²î	25.8	ÎÞ	ÎÞ	ÎÞ	ÎÞ	ÎÞ	5.1	106	208	13.4	11.9	9.3	69.7
ÖìÁÖÁÖ	ÄÐ	44	ÎÞÒµ	³ÇÊÐ	ÑôÐÔ	ÎÞ	³õÊ¼ÖÎÁÆ	³õÖÎ	ÎÞ	ºÃ	26.4	ÓÐ	ÎÞ	ÎÞ	ÎÞ	ÎÞ	6.4	141	216	29.5	6.8	8.8	93.5
¹ÜÕä	ÄÐ	45	Å©Ãñ	³ÇÊÐ	ÑôÐÔ	ÌÇÄò²¡	³õÊ¼ÖÎÁÆ	³õÖÎ	ÎÞ	²î	19.7	ÓÐ	ÎÞ	ÎÞ	ÎÞ	ÎÞ	3.9	168	246	17.5	10.7	12.4	64.5
ÀîÓîÖÒ	ÄÐ	45	¹¤ÈË	³ÇÊÐ	ÑôÐÔ	ÎÞ	³õÊ¼ÖÎÁÆ	³õÖÎ	ÎÞ	ºÃ	18.8	ÓÐ	ÎÞ	ÎÞ	ÎÞ	ÎÞ	7	127	267	69.9	16.4	6.5	69.8
ÍõÓÑ¾Õ	Å®	45	Å©Ãñ	Å©´å	ÑôÐÔ	ÌÇÄò²¡	³õÊ¼ÖÎÁÆ	³õÖÎ	ÎÞ	ºÃ	20	ÎÞ	ÎÞ	ÎÞ	ÎÞ	ÎÞ	5.1	105	166	10.3	7.2	7.8	59.1
Öì¹âÇå	Å®	45	¹¤ÈË	³ÇÊÐ	ÑôÐÔ	ÌÇÄò²¡	³õÊ¼ÖÎÁÆ	³õÖÎ	ÎÞ	²î	22.6	ÎÞ	ÎÞ	ÎÞ	ÎÞ	ÎÞ	8.4	130	168	20.4	14.6	11.2	54.7
·¶ÓÀºì	Å®	46	Å©Ãñ	Å©´å	ÑôÐÔ	ÌÇÄò²¡	³õÊ¼ÖÎÁÆ	³õÖÎ	ÎÞ	²î	25.1	ÎÞ	ÎÞ	ÎÞ	ÎÞ	ÎÞ	4.6	134	202	79.2	9.4	14.1	74
ÀÖ´çÐÂ	ÄÐ	46	Å©Ãñ	Å©´å	ÑôÐÔ	ÌÇÄò²¡	³õÊ¼ÖÎÁÆ	³õÖÎ	ÎÞ	²î	20.7	ÓÐ	ÓÐ	ÎÞ	ÆäËü	ÓÐ	7.7	124	156	21.8	8.2	10.7	74.6
ÉòÃñ	ÄÐ	46	Å©Ãñ	³ÇÊÐ	ÑôÐÔ	ÌÇÄò²¡	³õÊ¼ÖÎÁÆ	³õÖÎ	ÓÐ	²î	15.5	ÓÐ	ÓÐ	ÎÞ	ÎÞ	ÎÞ	4.9	132	162	12.1	16.4	10.9	71.5
ÕÅË³Ç¿	ÄÐ	46	Å©Ãñ	Å©´å	ÑôÐÔ	ÌÇÄò²¡	³õÊ¼ÖÎÁÆ	³õÖÎ	ÓÐ	²î	25.9	ÓÐ	ÎÞ	ÎÞ	ÎÞ	ÎÞ	9.9	161	239	10.9	13.5	10.5	80.5
ÕÅÏæÇ­	ÄÐ	46	Å©Ãñ	Å©´å	ÑôÐÔ	ÎÞ	³õÊ¼ÖÎÁÆ	³õÖÎ	ÓÐ	²î	23.2	ÓÐ	ÎÞ	ÎÞ	ÎÞ	ÎÞ	8.7	115	183	24.3	10.5	25.3	76.9
ÍõÃ÷³¬	ÄÐ	47	Å©Ãñ	³ÇÊÐ	ÑôÐÔ	ÌÇÄò²¡	³õÊ¼ÖÎÁÆ	³õÖÎ	ÓÐ	²î	26.4	ÓÐ	ÎÞ	ÎÞ	ÎÞ	ÎÞ	5.9	164	108	16.1	15.6	12.6	72
ÀîË®Õä	Å®	48	Å©Ãñ	Å©´å	ÑôÐÔ	ÌÇÄò²¡	³õÊ¼ÖÎÁÆ	³õÖÎ	ÎÞ	ºÃ	26.8	ÎÞ	ÎÞ	ÎÞ	ÎÞ	ÎÞ	4.7	136	146	20.7	8.1	16.9	70.5
Éò°ÙÈÙ	ÄÐ	48	ÍËÐÝ	³ÇÊÐ	ÑôÐÔ	ÎÞ	³õÊ¼ÖÎÁÆ	³õÖÎ	ÓÐ	ºÃ	17	ÓÐ	ÎÞ	ÎÞ	ÎÞ	ÎÞ	6.6	131	297	16.4	14.3	13.8	90.1
ÌÆ½ðÈç	ÄÐ	48	Å©Ãñ	³ÇÊÐ	ÑôÐÔ	ÌÇÄò²¡	ÔÙ´ÎÖÎÁÆ	¸´ÖÎ	ÎÞ	ºÃ	27.1	ÓÐ	ÎÞ	ÎÞ	ÎÞ	ÎÞ	5.1	135	221	8.5	10.2	20.1	120.5
¸ßÔÂ·¼	ÄÐ	49	Å©Ãñ	Å©´å	ÑôÐÔ	ÎÞ	³õÊ¼ÖÎÁÆ	³õÖÎ	ÎÞ	²î	17.3	ÓÐ	ÎÞ	ÎÞ	ÎÞ	ÎÞ	6.2	118	275	16.6	14.6	10.2	91.3
¿×Áî»·	ÄÐ	49	Å©Ãñ	Å©´å	ÑôÐÔ	ÌÇÄò²¡	³õÊ¼ÖÎÁÆ	³õÖÎ	ÓÐ	²î	16.8	ÓÐ	ÎÞ	MDR	ÎÞ	ÎÞ	5.9	123	120	21.7	9.4	9.3	69.4
ÐÜ½¨ÐÂ	ÄÐ	49	6	³ÇÊÐ	ÑôÐÔ	ÎÞ	³õÊ¼ÖÎÁÆ	³õÖÎ	ÓÐ	²î	27.4	ÓÐ	ÎÞ	ÎÞ	ÎÞ	ÎÞ	7.2	121	224	16.8	16.2	11.9	67.1
ÕÅÎéÃú	ÄÐ	49	Å©Ãñ	³ÇÊÐ	ÑôÐÔ	ÎÞ	³õÊ¼ÖÎÁÆ	³õÖÎ	ÓÐ	²î	17.6	ÓÐ	ÎÞ	ÎÞ	ÎÞ	ÎÞ	5.1	146	199	17	24.5	18.7	71.3
ÖÜ±¦ÖÐ	ÄÐ	49	ÍËÐÝ	³ÇÊÐ	ÑôÐÔ	ÎÞ	³õÊ¼ÖÎÁÆ	³õÖÎ	ÎÞ	ºÃ	27.7	ÓÐ	ÎÞ	ÎÞ	ÎÞ	ÎÞ	8.8	138	93	20.3	8.6	9.4	64.3
³ÂÈÙ½­	ÄÐ	50	Å©Ãñ	Å©´å	ÑôÐÔ	ÎÞ	³õÊ¼ÖÎÁÆ	³õÖÎ	ÓÐ	²î	17.8	ÓÐ	ÎÞ	ÎÞ	ÎÞ	ÎÞ	4.3	158	149	17.5	13.1	10.1	110.3
¿×ÁîÎ»	ÄÐ	50	ÍËÐÝ	Å©´å	ÑôÐÔ	ÎÞ	³õÊ¼ÖÎÁÆ	³õÖÎ	ÓÐ	²î	17.4	ÓÐ	ÎÞ	ÎÞ	ÎÞ	ÎÞ	7.9	134	116	16.4	30.6	19.8	93.7
Áõ³çÔª	ÄÐ	50	Å©Ãñ	Å©´å	ÑôÐÔ	ÌÇÄò²¡	³õÊ¼ÖÎÁÆ	³õÖÎ	ÎÞ	ºÃ	27.9	ÓÐ	ÎÞ	ÎÞ	ÎÞ	ÎÞ	4.9	145	240	17.8	11.9	12.8	89.5
ÇÕË®ÃÃ	Å®	50	Å©Ãñ	Å©´å	ÑôÐÔ	ÎÞ	³õÊ¼ÖÎÁÆ	³õÖÎ	ÎÞ	²î	18.1	ÎÞ	ÎÞ	ÎÞ	ÆäËü	ÓÐ	7.6	129	164	16.9	12.1	13.9	108.8
ÎºµÃË³	ÄÐ	50	Å©Ãñ	³ÇÊÐ	ÑôÐÔ	ÌÇÄò²¡	³õÊ¼ÖÎÁÆ	³õÖÎ	ÎÞ	ºÃ	26.4	ÓÐ	ÓÐ	ÎÞ	ÎÞ	ÎÞ	5.6	164	128	9.3	21.6	23.8	77.6
ÓáË³½­	ÄÐ	50	ÍËÐÝ	³ÇÊÐ	ÑôÐÔ	ÌÇÄò²¡	³õÊ¼ÖÎÁÆ	³õÖÎ	ÎÞ	ºÃ	25.2	ÓÐ	ÓÐ	ÎÞ	ÎÞ	ÎÞ	8.1	157	99	19.1	11	14.1	105.2
ÕÔ¹úÏé	ÄÐ	50	Å©Ãñ	Å©´å	ÑôÐÔ	ÌÇÄò²¡	³õÊ¼ÖÎÁÆ	³õÖÎ	ÎÞ	ºÃ	28.2	ÓÐ	ÎÞ	ÎÞ	ÎÞ	ÎÞ	4.4	119	184	18.4	13.3	14.2	61.2
¹È½¨Ãñ	ÄÐ	51	¹¤ÈË	³ÇÊÐ	ÑôÐÔ	ÌÇÄò²¡	³õÊ¼ÖÎÁÆ	³õÖÎ	ÎÞ	ºÃ	18.2	ÓÐ	ÎÞ	MDR	ÎÞ	ÎÞ	7.2	151	200	27.2	11.7	19.4	65.7
½ªÓî	ÄÐ	51	ÎÞÒµ	³ÇÊÐ	ÑôÐÔ	ÎÞ	³õÊ¼ÖÎÁÆ	³õÖÎ	ÎÞ	ºÃ	21.4	ÓÐ	ÎÞ	ÎÞ	ÎÞ	ÎÞ	4.6	91	269	17.8	16.2	18.7	61.9
½ªÕý»á	Å®	51	ÆäËû	³ÇÊÐ	ÑôÐÔ	ÎÞ	³õÊ¼ÖÎÁÆ	³õÖÎ	ÓÐ	²î	18.9	ÎÞ	ÎÞ	ÎÞ	ÎÞ	ÎÞ	9.4	143	243	19.2	9.7	9.3	54.7
ÇüÅàË®	ÄÐ	51	Å©Ãñ	³ÇÊÐ	ÑôÐÔ	ÎÞ	³õÊ¼ÖÎÁÆ	³õÖÎ	ÎÞ	ºÃ	18.3	ÓÐ	ÎÞ	ÎÞ	ÎÞ	ÎÞ	6.2	141	135	16.9	20.2	21.7	77.8
Îº¸£Ãñ	ÄÐ	51	Å©Ãñ	Å©´å	ÑôÐÔ	ÎÞ	³õÊ¼ÖÎÁÆ	³õÖÎ	ÎÞ	ºÃ	24.4	ÓÐ	ÎÞ	ÎÞ	ÎÞ	ÎÞ	11.4	133	254	28.9	23.1	19.1	66.6
ÖìÖÒÃ÷	ÄÐ	51	Å©Ãñ	³ÇÊÐ	ÑôÐÔ	ÎÞ	³õÊ¼ÖÎÁÆ	³õÖÎ	ÎÞ	ºÃ	23.4	ÓÐ	ÎÞ	ÎÞ	ÆäËü	ÓÐ	9.7	147	130	27.3	6.9	10.5	80.6
Éò½õÀ¤	ÄÐ	52	ÍËÐÝ	Å©´å	ÑôÐÔ	ÌÇÄò²¡	³õÊ¼ÖÎÁÆ	³õÖÎ	ÎÞ	²î	18.4	ÓÐ	ÎÞ	ÎÞ	ÎÞ	ÎÞ	4.9	128	146	20.8	12.2	9.6	68.1
ÉòÅà·æ	ÄÐ	52	ÍËÐÝ	Å©´å	ÑôÐÔ	ÌÇÄò²¡	³õÊ¼ÖÎÁÆ	³õÖÎ	ÎÞ	ºÃ	28.5	ÓÐ	ÎÞ	ÎÞ	ÎÞ	ÎÞ	5.7	123	178	21.4	17.3	7.8	82.9
ÐíÏþ·å	ÄÐ	52	ÍËÐÝ	³ÇÊÐ	ÑôÐÔ	ÎÞ	³õÊ¼ÖÎÁÆ	³õÖÎ	ÎÞ	ºÃ	18.6	ÓÐ	ÎÞ	ÎÞ	ÎÞ	ÎÞ	6.8	133	187	24.4	15	21.3	54.4
¶ÅÔóÃ÷	ÄÐ	53	Å©Ãñ	Å©´å	ÑôÐÔ	ÌÇÄò²¡	ÔÙ´ÎÖÎÁÆ	¸´ÖÎ	ÎÞ	ºÃ	21.4	ÓÐ	ÎÞ	ÎÞ	ÎÞ	ÎÞ	5.1	124	93	21.7	31.3	20.3	56.1
¸ð¸ùàï	Å®	53	ÍËÐÝ	³ÇÊÐ	ÑôÐÔ	ÌÇÄò²¡	³õÊ¼ÖÎÁÆ	³õÖÎ	ÓÐ	ºÃ	18.9	ÎÞ	ÎÞ	ÎÞ	·ÎÑ×	ÓÐ	6.4	137	247	23.4	7.3	9.8	58.9
Áõ¾Õ¶û	Å®	53	¹¤ÈË	Å©´å	ÑôÐÔ	ÎÞ	³õÊ¼ÖÎÁÆ	³õÖÎ	ÓÐ	²î	18.3	ÎÞ	ÎÞ	ÎÞ	ÎÞ	ÎÞ	3.9	138	382	19.5	13.4	22.4	67.3
Í¯³É¿Û	ÄÐ	53	¹¤ÈË	³ÇÊÐ	ÑôÐÔ	ÎÞ	³õÊ¼ÖÎÁÆ	³õÖÎ	ÎÞ	ºÃ	24.4	ÓÐ	ÎÞ	ÎÞ	ÎÞ	ÎÞ	7	158	261	25.3	12.5	9.4	64.8
ÎâÀ¤ÈÙ	ÄÐ	53	ÍËÐÝ	Å©´å	ÑôÐÔ	ÎÞ	ÔÙ´ÎÖÎÁÆ	¸´ÖÎ	ÎÞ	ºÃ	28.4	ÓÐ	ÎÞ	ÎÞ	ÎÞ	ÎÞ	5.1	129	176	12.6	6.6	13.7	58.5
ÎâÔªºé	ÄÐ	53	ÍËÐÝ	³ÇÊÐ	ÑôÐÔ	ÎÞ	³õÊ¼ÖÎÁÆ	³õÖÎ	ÎÞ	ºÃ	18.4	ÓÐ	ÎÞ	ÎÞ	ÆäËü	ÓÐ	8.4	112	124	46.9	11.6	21	70.8
ÕÅ·¹	Å®	53	ÎÞÒµ	Å©´å	ÑôÐÔ	ÎÞ	ÔÙ´ÎÖÎÁÆ	¸´ÖÎ	ÎÞ	ºÃ	19	ÎÞ	ÎÞ	ÎÞ	ÎÞ	ÎÞ	4.6	141	161	13.8	6.7	9.7	71.3
ÕÅ¾Þ²Å	ÄÐ	53	ÍËÐÝ	Å©´å	ÑôÐÔ	ÎÞ	³õÊ¼ÖÎÁÆ	³õÖÎ	ÎÞ	²î	19.6	ÓÐ	ÎÞ	ÎÞ	ÎÞ	ÎÞ	7.7	138	202	14.1	17.7	12.7	68.3
ÕÅÐÄÉù	ÄÐ	53	ÍËÐÝ	³ÇÊÐ	ÑôÐÔ	ÌÇÄò²¡	³õÊ¼ÖÎÁÆ	³õÖÎ	ÎÞ	²î	21.1	ÓÐ	ÎÞ	ÎÞ	ÎÞ	ÎÞ	4.9	155	185	24.2	22.1	18.4	78.6
ñÒÐÓÕä	Å®	54	Å©Ãñ	Å©´å	ÑôÐÔ	ÌÇÄò²¡	ÔÙ´ÎÖÎÁÆ	¸´ÖÎ	ÎÞ	ºÃ	25.2	ÎÞ	ÎÞ	ÎÞ	ÎÞ	ÎÞ	9.9	126	179	67.3	9.2	9.5	69.4
·ÑºÍÇå	ÄÐ	54	¹¤ÈË	³ÇÊÐ	ÑôÐÔ	ÌÇÄò²¡	ÔÙ´ÎÖÎÁÆ	¸´ÖÎ	ÎÞ	²î	19.3	ÓÐ	ÎÞ	ÎÞ	ÆäËü	ÓÐ	8.7	159	217	28.8	9.8	15.3	88.6
¿ï÷Ã÷	ÄÐ	54	ÍËÐÝ	³ÇÊÐ	ÑôÐÔ	ÎÞ	³õÊ¼ÖÎÁÆ	³õÖÎ	ÓÐ	²î	20.2	ÓÐ	ÎÞ	ÎÞ	ÎÞ	ÎÞ	5.9	141	286	79.8	23.1	12.6	68.3
É³ÍÁ¸ù	ÄÐ	54	Å©Ãñ	³ÇÊÐ	ÑôÐÔ	ÌÇÄò²¡	³õÊ¼ÖÎÁÆ	³õÖÎ	ÎÞ	ºÃ	19.4	ÓÐ	ÎÞ	ÎÞ	ÎÞ	ÎÞ	4.7	160	130	10.1	14.2	7.9	72.2
Ëï´º»ª	ÄÐ	54	¹¤ÈË	³ÇÊÐ	ÑôÐÔ	ÎÞ	³õÊ¼ÖÎÁÆ	³õÖÎ	ÓÐ	ºÃ	20.7	ÓÐ	ÎÞ	ÎÞ	·ÎÑ×	ÓÐ	6.6	133	192	9.2	21.7	13.8	68.6
ÎâººÃñ	ÄÐ	54	Å©Ãñ	Å©´å	ÑôÐÔ	ÌÇÄò²¡	ÔÙ´ÎÖÎÁÆ	¸´ÖÎ	ÎÞ	ºÃ	19.4	ÓÐ	ÎÞ	ÎÞ	·ÎÑ×	ÓÐ	5.1	154	122	19.8	12.3	15.3	78.5
Ê©Ñ©ÁÖ	ÄÐ	55	Å©Ãñ	³ÇÊÐ	ÑôÐÔ	ÎÞ	ÔÙ´ÎÖÎÁÆ	¸´ÖÎ	ÎÞ	ºÃ	20.1	ÓÐ	ÎÞ	ÎÞ	ÎÞ	ÎÞ	6.2	156	131	17.3	18.2	12.6	83.5
Îâ¹ðÖé	Å®	55	Å©Ãñ	Å©´å	ÑôÐÔ	ÌÇÄò²¡	³õÊ¼ÖÎÁÆ	³õÖÎ	ÎÞ	²î	21.8	ÎÞ	ÎÞ	ÎÞ	ÎÞ	ÎÞ	5.9	128	157	49.9	10.6	7.9	70.2
ÎâÊ¥¿µ	ÄÐ	55	¹¤ÈË	Å©´å	ÑôÐÔ	ÎÞ	³õÊ¼ÖÎÁÆ	³õÖÎ	ÎÞ	ºÃ	19.6	ÓÐ	ÓÐ	ÎÞ	ÎÞ	ÎÞ	7.2	155	165	27.9	12.9	13.8	104.1
ÎâÊØÁÖ	Å®	56	Å©Ãñ	Å©´å	ÑôÐÔ	ÎÞ	³õÊ¼ÖÎÁÆ	³õÖÎ	ÎÞ	ºÃ	26.6	ÎÞ	ÎÞ	ÎÞ	ÎÞ	ÎÞ	5.1	135	164	7.9	19.5	13.9	81.8
³ÂÐñÈÕ	ÄÐ	57	Å©Ãñ	³ÇÊÐ	ÑôÐÔ	ÎÞ	³õÊ¼ÖÎÁÆ	³õÖÎ	ÎÞ	ºÃ	26.6	ÓÐ	ÓÐ	ÎÞ	ÎÞ	ÎÞ	8.8	132	179	47.4	25.7	19.1	107.8
Íõ¸ùÃÃ	Å®	57	Å©Ãñ	Å©´å	ÑôÐÔ	ÎÞ	³õÊ¼ÖÎÁÆ	³õÖÎ	ÎÞ	ºÃ	19.7	ÎÞ	ÎÞ	ÎÞ	ÎÞ	ÎÞ	4.3	148	108	17.7	15.1	14.8	85.8
Ò¦¸»Ïé	ÄÐ	57	Å©Ãñ	³ÇÊÐ	ÑôÐÔ	ÎÞ	³õÊ¼ÖÎÁÆ	³õÖÎ	ÎÞ	ºÃ	18.4	ÓÐ	ÓÐ	ÎÞ	ÆäËü	ÓÐ	7.9	156	107	34.9	16.6	18	64.8
Ò¶½¨Áú	ÄÐ	57	Å©Ãñ	Å©´å	ÑôÐÔ	ÎÞ	³õÊ¼ÖÎÁÆ	³õÖÎ	ÓÐ	²î	22.7	ÓÐ	ÓÐ	ÎÞ	ÎÞ	ÎÞ	4.9	156	117	39.9	17	15.7	62.5
³Â»ÝÐÂ	ÄÐ	58	Å©Ãñ	Å©´å	ÑôÐÔ	ÎÞ	³õÊ¼ÖÎÁÆ	³õÖÎ	ÎÞ	ºÃ	19.6	ÓÐ	ÎÞ	ÎÞ	ÆäËü	ÎÞ	10.1	145	157	18.7	15.6	15	97.3
Àî¶­²Æ	ÄÐ	58	Å©Ãñ	³ÇÊÐ	ÑôÐÔ	ÎÞ	³õÊ¼ÖÎÁÆ	³õÖÎ	ÓÐ	²î	21.1	ÓÐ	ÎÞ	ÎÞ	ÎÞ	ÎÞ	6.1	146	394	15.9	10.4	8.6	79.4
Îâ°½·¨	ÄÐ	58	¹¤ÈË	³ÇÊÐ	ÑôÐÔ	ÌÇÄò²¡	³õÊ¼ÖÎÁÆ	³õÖÎ	ÎÞ	ºÃ	25.2	ÓÐ	ÎÞ	ÎÞ	ÎÞ	ÎÞ	9.5	136	281	24.7	13.4	16.7	67.3
Ñî±ó¿ü	ÄÐ	58	¹¤ÈË	³ÇÊÐ	ÑôÐÔ	ÌÇÄò²¡	³õÊ¼ÖÎÁÆ	³õÖÎ	ÎÞ	ºÃ	19.3	ÓÐ	ÎÞ	ÎÞ	ÆäËü	ÓÐ	9.2	152	196	6.6	14.2	8.3	69.9
ÍõÉùÃÃ	Å®	59	Å©Ãñ	Å©´å	ÑôÐÔ	ÌÇÄò²¡	³õÊ¼ÖÎÁÆ	³õÖÎ	ÎÞ	ºÃ	20.2	ÎÞ	ÎÞ	ÎÞ	ÎÞ	ÎÞ	4.8	159	157	35.1	14.8	11.7	78.8
ÕÅÁ¬µÂ	ÄÐ	59	Å©Ãñ	³ÇÊÐ	ÑôÐÔ	ÎÞ	³õÊ¼ÖÎÁÆ	³õÖÎ	ÓÐ	²î	19.4	ÓÐ	ÓÐ	ÎÞ	ÎÞ	ÎÞ	5.7	97	198	16.2	28	17.9	71.9
ÖÜ½ðÁÖ	ÄÐ	59	Å©Ãñ	³ÇÊÐ	ÑôÐÔ	ÎÞ	³õÊ¼ÖÎÁÆ	³õÖÎ	ÎÞ	²î	20.7	ÓÐ	ÎÞ	ÎÞ	ÎÞ	ÎÞ	6.6	134	205	45.9	17.1	16.8	75.3
Àî³¤ÐÂ	ÄÐ	60	ÆäËû	³ÇÊÐ	ÑôÐÔ	ÎÞ	³õÊ¼ÖÎÁÆ	³õÖÎ	ÎÞ	ºÃ	19.9	ÓÐ	ÎÞ	ÎÞ	ÎÞ	ÎÞ	5.2	136	178	47.2	16.6	10.7	125.3
ÉÌËØÏã	Å®	60	ÎÞÒµ	Å©´å	ÑôÐÔ	ÎÞ	³õÊ¼ÖÎÁÆ	³õÖÎ	ÎÞ	ºÃ	20	ÎÞ	ÎÞ	ÎÞ	ÎÞ	ÎÞ	6.4	115	247	15.1	11.6	6.4	89.3
Ê¢ÁÖÃ·	ÄÐ	60	Å©Ãñ	³ÇÊÐ	ÑôÐÔ	ÎÞ	³õÊ¼ÖÎÁÆ	³õÖÎ	ÎÞ	ºÃ	20.8	ÓÐ	ÎÞ	ÎÞ	ÎÞ	ÎÞ	3.5	128	192	48.8	30.4	7.2	103.9
ÌÕ¸ù½­	ÄÐ	60	Å©Ãñ	Å©´å	ÑôÐÔ	ÎÞ	³õÊ¼ÖÎÁÆ	³õÖÎ	ÎÞ	ºÃ	25	ÓÐ	ÎÞ	ÎÞ	·ÎÑ×	ÓÐ	7.6	117	199	14.3	8.8	14.6	84.1
ÍõÁ¬¿¡	ÄÐ	60	ÆäËû	Å©´å	ÑôÐÔ	ÌÇÄò²¡	³õÊ¼ÖÎÁÆ	³õÖÎ	ÎÞ	ºÃ	20.1	ÓÐ	ÎÞ	ÎÞ	ÎÞ	ÎÞ	6.1	145	203	67.9	19.8	9.4	68.6
µÎý¸ù	ÄÐ	60	Å©Ãñ	³ÇÊÐ	ÑôÐÔ	ÌÇÄò²¡	³õÊ¼ÖÎÁÆ	³õÖÎ	ÎÞ	ºÃ	21.3	ÓÐ	ÎÞ	ÎÞ	ÎÞ	ÎÞ	10.4	160	153	14.9	20.1	18.2	77.5
ÖÜÉÙÐÛ	ÄÐ	60	Å©Ãñ	³ÇÊÐ	ÑôÐÔ	ÌÇÄò²¡	³õÊ¼ÖÎÁÆ	³õÖÎ	ÎÞ	ºÃ	21	ÓÐ	ÎÞ	ÎÞ	ÎÞ	ÎÞ	6.1	146	100	11.4	19.2	16.4	86.8
¼¾Õ÷Ë®	ÄÐ	61	Å©Ãñ	³ÇÊÐ	ÑôÐÔ	ÌÇÄò²¡	³õÊ¼ÖÎÁÆ	³õÖÎ	ÎÞ	ºÃ	24.1	ÓÐ	ÎÞ	ÎÞ	ÎÞ	ÎÞ	11.4	148	204	29.2	9.8	7.5	78.8
Äª½¨ÕÂ	ÄÐ	61	Å©Ãñ	Å©´å	ÑôÐÔ	ÌÇÄò²¡	³õÊ¼ÖÎÁÆ	³õÖÎ	ÎÞ	ºÃ	20.1	ÓÐ	ÎÞ	ÎÞ	ÎÞ	ÎÞ	9.2	138	193	34.8	17.3	10.5	90.1
ÍõÉùÃÃ	Å®	61	Å©Ãñ	Å©´å	ÑôÐÔ	ÌÇÄò²¡	ÔÙ´ÎÖÎÁÆ	¸´ÖÎ	ÎÞ	ºÃ	25.2	ÎÞ	ÎÞ	ÎÞ	ÎÞ	ÎÞ	4.8	131	189	9.7	9.9	15.6	97.9
²ÜË®ÎÄ	Å®	62	ÎÞÒµ	³ÇÊÐ	ÑôÐÔ	ÎÞ	³õÊ¼ÖÎÁÆ	³õÖÎ	ÎÞ	ºÃ	19.7	ÎÞ	ÎÞ	ÎÞ	ÎÞ	ÎÞ	5.7	143	217	16.6	17.9	8.1	67.3
ÅË°¢½¨	ÄÐ	62	Å©Ãñ	³ÇÊÐ	ÑôÐÔ	ÌÇÄò²¡	³õÊ¼ÖÎÁÆ	³õÖÎ	ÎÞ	ºÃ	20.2	ÓÐ	ÓÐ	ÎÞ	ÆäËü	ÓÐ	6.6	132	168	45.2	9.9	14.3	107.5
Ê©ÕÆÈ¨	ÄÐ	62	ÎÞÒµ	Å©´å	ÑôÐÔ	ÌÇÄò²¡	ÔÙ´ÎÖÎÁÆ	¸´ÖÎ	ÎÞ	ºÃ	24.2	ÓÐ	ÓÐ	ÎÞ	ÎÞ	ÎÞ	5.2	110	133	16.4	17.4	13.4	89.8
ÅËµÂÃÀ	Å®	63	ÆäËû	³ÇÊÐ	ÑôÐÔ	ÎÞ	³õÊ¼ÖÎÁÆ	³õÖÎ	ÎÞ	²î	19.3	ÎÞ	ÎÞ	ÎÞ	ÎÞ	ÎÞ	6.4	130	154	13.5	7.6	9.5	76.9
ÅËµÂÃÀ	Å®	64	Å©Ãñ	³ÇÊÐ	ÑôÐÔ	ÌÇÄò²¡	ÔÙ´ÎÖÎÁÆ	¸´ÖÎ	ÓÐ	ºÃ	27.2	ÎÞ	ÎÞ	ÎÞ	ÎÞ	ÎÞ	3.5	108	156	47.6	23.1	8.3	91.2
Ö£½¨Éú	ÄÐ	64	Å©Ãñ	Å©´å	ÑôÐÔ	ÌÇÄò²¡	³õÊ¼ÖÎÁÆ	³õÖÎ	ÎÞ	ºÃ	20.2	ÓÐ	ÓÐ	ÎÞ	ÆäËü	ÓÐ	7.6	122	128	46.2	20	11.6	86.7
³ÂÓñÈÙ	ÄÐ	65	Å©Ãñ	³ÇÊÐ	ÑôÐÔ	³¾·Î	³õÊ¼ÖÎÁÆ	³õÖÎ	ÎÞ	ºÃ	22.6	ÓÐ	ÎÞ	ÎÞ	ÎÞ	ÎÞ	5.6	136	155	15.2	10.1	9.9	85.8
ÍõÐ¡´ô	ÄÐ	65	Å©Ãñ	Å©´å	ÑôÐÔ	³¾·Î	³õÊ¼ÖÎÁÆ	³õÖÎ	ÎÞ	ºÃ	20.3	ÓÐ	ÎÞ	ÎÞ	ÎÞ	ÎÞ	8.1	153	135	46.4	10.5	13.8	71.7
ÎâÎ¼Ãñ	ÄÐ	65	Å©Ãñ	³ÇÊÐ	ÑôÐÔ	ÌÇÄò²¡	³õÊ¼ÖÎÁÆ	³õÖÎ	ÓÐ	²î	21.7	ÓÐ	ÎÞ	ÎÞ	ÆäËü	ÓÐ	4.4	148	132	7.9	3.6	7.4	79.4
ÎâÒøÏÉ	Å®	65	Å©Ãñ	Å©´å	ÑôÐÔ	ÌÇÄò²¡	³õÊ¼ÖÎÁÆ	³õÖÎ	ÎÞ	ºÃ	27.1	ÎÞ	ÎÞ	ÎÞ	ÎÞ	ÎÞ	7.2	136	143	13.4	19.3	14.2	84.7
ÑîÁÖ·¨	ÄÐ	65	Å©Ãñ	Å©´å	ÑôÐÔ	ÌÇÄò²¡	³õÊ¼ÖÎÁÆ	³õÖÎ	ÎÞ	ºÃ	27.3	ÓÐ	ÎÞ	ÎÞ	ÎÞ	ÎÞ	4.6	119	192	27	7.1	21.7	89.4
ÕÅÁÖÃ·	Å®	65	Å©Ãñ	³ÇÊÐ	ÑôÐÔ	³¾·Î	³õÊ¼ÖÎÁÆ	³õÖÎ	ÎÞ	ºÃ	20.1	ÎÞ	ÎÞ	ÎÞ	ÎÞ	ÎÞ	9.4	128	180	48.2	20.1	13.4	98.3
·Ñº£Éú	ÄÐ	66	Å©Ãñ	³ÇÊÐ	ÑôÐÔ	ÌÇÄò²¡	³õÊ¼ÖÎÁÆ	³õÖÎ	ÓÐ	²î	24.1	ÓÐ	ÎÞ	ÎÞ	ÎÞ	ÎÞ	6.2	130	137	13.7	22.6	9.5	90.7
ÅáÊ¿À¼	Å®	66	Å©Ãñ	Å©´å	ÑôÐÔ	ÌÇÄò²¡	³õÊ¼ÖÎÁÆ	³õÖÎ	ÎÞ	ºÃ	20.8	ÎÞ	ÎÞ	ÎÞ	·ÎÑ×	ÓÐ	11.9	126	147	25.9	13.1	15.3	79.4
Éò×ÓÈÙ	ÄÐ	66	Å©Ãñ	³ÇÊÐ	ÑôÐÔ	³¾·Î	³õÊ¼ÖÎÁÆ	³õÖÎ	ÎÞ	ºÃ	24.1	ÓÐ	ÎÞ	ÎÞ	ÎÞ	ÎÞ	9.7	132	178	36.9	9.9	12.6	88.3
Ñî·¢¸ù	ÄÐ	66	Å©Ãñ	Å©´å	ÑôÐÔ	ÌÇÄò²¡	³õÊ¼ÖÎÁÆ	³õÖÎ	ÎÞ	ºÃ	20.1	ÓÐ	ÎÞ	ÎÞ	ÎÞ	ÎÞ	4.9	139	173	18.3	12.4	13.9	80.7
³ÂÃîÇå	ÄÐ	67	Å©Ãñ	³ÇÊÐ	ÑôÐÔ	ÌÇÄò²¡	³õÊ¼ÖÎÁÆ	³õÖÎ	ÎÞ	ºÃ	25.2	ÓÐ	ÎÞ	ÎÞ	ÎÞ	ÎÞ	5.7	109	133	10.2	18.3	9.8	94.1
»ÆÏÈ½­	ÄÐ	67	ÆäËû	³ÇÊÐ	ÑôÐÔ	ÌÇÄò²¡	³õÊ¼ÖÎÁÆ	³õÖÎ	ÓÐ	ºÃ	19.7	ÓÐ	ÎÞ	ÎÞ	ÎÞ	ÎÞ	6.8	136	124	9.2	10.2	14.1	93.2
Â½Ê®Á«	Å®	67	ÎÞÒµ	Å©´å	ÑôÐÔ	³¾·Î	³õÊ¼ÖÎÁÆ	³õÖÎ	ÎÞ	ºÃ	20.2	ÎÞ	ÎÞ	ÎÞ	·ÎÑ×	ÓÐ	5.1	119	195	17.7	15.2	9.2	74.7
ËÕ°²ÁÖ	ÄÐ	67	Å©Ãñ	³ÇÊÐ	ÑôÐÔ	ÌÇÄò²¡	³õÊ¼ÖÎÁÆ	³õÖÎ	ÓÐ	ºÃ	24.2	ÓÐ	ÎÞ	ÎÞ	ÎÞ	ÎÞ	6.4	146	145	46.2	17.7	7.3	97.5
Ö£Ã÷·¼	ÄÐ	67	Å©Ãñ	³ÇÊÐ	ÑôÐÔ	ÌÇÄò²¡	³õÊ¼ÖÎÁÆ	³õÖÎ	ÎÞ	ºÃ	18.6	ÓÐ	ÎÞ	ÎÞ	ÎÞ	ÎÞ	3.9	138	160	13.9	20.2	10.3	78.6
³Â½ðÉÆ	ÄÐ	68	ÆäËû	³ÇÊÐ	ÑôÐÔ	ÌÇÄò²¡	ÖÎÁÆÊ§°Ü	¸´ÖÎ	ÎÞ	ºÃ	20.4	ÓÐ	ÎÞ	ÎÞ	ÎÞ	ÎÞ	7	139	146	56.4	13.9	11.9	69.4
ñÒ¾ÕÃÀ	Å®	68	Å©Ãñ	³ÇÊÐ	ÑôÐÔ	³¾·Î	³õÊ¼ÖÎÁÆ	³õÖÎ	ÓÐ	²î	20.5	ÎÞ	ÎÞ	ÎÞ	ÎÞ	ÎÞ	5.1	137	148	10.9	16.4	9.6	88.6
¼ÍÐÂÈ¨	ÄÐ	68	Å©Ãñ	Å©´å	ÑôÐÔ	ÌÇÄò²¡	³õÊ¼ÖÎÁÆ	³õÖÎ	ÎÞ	ºÃ	27.5	ÓÐ	ÎÞ	ÎÞ	ÆäËü	ÓÐ	8.4	141	138	21.7	10.9	10.6	68.3
ÉòÓÀË³	ÄÐ	68	Å©Ãñ	³ÇÊÐ	ÑôÐÔ	ÌÇÄò²¡	³õÊ¼ÖÎÁÆ	³õÖÎ	ÓÐ	²î	19.6	ÓÐ	ÎÞ	ÎÞ	ÎÞ	ÎÞ	4.6	136	131	39.3	7.7	12.8	72.2
ÉòÓñÁÖ	ÄÐ	68	Å©Ãñ	Å©´å	ÑôÐÔ	ÌÇÄò²¡	³õÊ¼ÖÎÁÆ	³õÖÎ	ÎÞ	ºÃ	20.5	ÓÐ	ÎÞ	ÎÞ	ÎÞ	ÎÞ	7.7	132	143	10.8	20.3	22	68.6
Ëï½¨·½	ÄÐ	68	Å©Ãñ	³ÇÊÐ	ÑôÐÔ	ÌÇÄò²¡	³õÊ¼ÖÎÁÆ	³õÖÎ	ÎÞ	ºÃ	23.5	ÓÐ	ÎÞ	ÎÞ	·ÎÑ×	ÓÐ	4.9	127	132	34.4	10.8	11.7	78.5
ÐìÊ÷½­	ÄÐ	68	ÆäËû	Å©´å	ÑôÐÔ	³¾·Î	³õÊ¼ÖÎÁÆ	³õÖÎ	ÎÞ	ºÃ	28.5	ÓÐ	ÎÞ	ÎÞ	ÎÞ	ÎÞ	9.9	125	170	14.4	11.4	11.3	83.5
Ó¦ÒµÃ÷	ÄÐ	68	ÆäËû	³ÇÊÐ	ÑôÐÔ	ÌÇÄò²¡	ÔÙ´ÎÖÎÁÆ	¸´ÖÎ	ÎÞ	ºÃ	21.7	ÓÐ	ÎÞ	ÎÞ	ÎÞ	ÎÞ	8.7	139	130	35.7	14.4	9.3	70.2
ºÎ½õ²ý	ÄÐ	69	ÎÞÒµ	³ÇÊÐ	ÑôÐÔ	ÌÇÄò²¡	³õÊ¼ÖÎÁÆ	³õÖÎ	ÓÐ	ºÃ	29.5	ÓÐ	ÎÞ	ÎÞ	ÎÞ	ÓÐ	5.9	129	237	13.4	21.7	8.8	117.1
ÎâÏ¸Ã«	ÄÐ	69	Å©Ãñ	Å©´å	ÑôÐÔ	ÌÇÄò²¡	³õÊ¼ÖÎÁÆ	³õÖÎ	ÎÞ	²î	28.7	ÓÐ	ÎÞ	ÎÞ	ÎÞ	ÎÞ	4.7	124	184	9.5	13.4	12.1	81.8
ÐìÐ¡ÏÈ	ÄÐ	69	ÎÞÒµ	³ÇÊÐ	ÑôÐÔ	ÌÇÄò²¡	³õÊ¼ÖÎÁÆ	³õÖÎ	ÓÐ	²î	24.8	ÓÐ	ÎÞ	ÎÞ	ÎÞ	ÓÐ	6.6	126	207	8.3	19.5	8.2	97.8
Éò¸ùÁÖ	ÄÐ	70	Å©Ãñ	³ÇÊÐ	ÑôÐÔ	ÌÇÄò²¡	³õÊ¼ÖÎÁÆ	³õÖÎ	ÎÞ	²î	20.6	ÓÐ	ÎÞ	ÎÞ	ÎÞ	ÎÞ	5.1	134	168	22.6	15.3	10.6	88.8
ÉòÇïÈÙ	ÄÐ	70	Å©Ãñ	Å©´å	ÑôÐÔ	³¾·Î	³õÊ¼ÖÎÁÆ	³õÖÎ	ÎÞ	²î	25.3	ÓÐ	ÎÞ	ÎÞ	ÎÞ	ÎÞ	6.2	129	93	16.9	22.6	12.9	74.8
ÐìÔÆµÂ	ÄÐ	70	Å©Ãñ	Å©´å	ÑôÐÔ	ÌÇÄò²¡	³õÊ¼ÖÎÁÆ	³õÖÎ	ÓÐ	ºÃ	20.6	ÓÐ	ÎÞ	ÎÞ	ÎÞ	ÎÞ	5.9	130	208	13.8	16.9	9.5	82.5
ÕÅ·¢ÁÖ	ÄÐ	70	Å©Ãñ	³ÇÊÐ	ÑôÐÔ	ÌÇÄò²¡	³õÊ¼ÖÎÁÆ	³õÖÎ	ÓÐ	ºÃ	28.7	ÓÐ	ÎÞ	ÎÞ	·ÎÑ×	ÓÐ	7.2	161	203	20.1	13.8	7.7	97.3
ÕÅ»Ô	ÄÐ	70	ÆäËû	³ÇÊÐ	ÑôÐÔ	ÌÇÄò²¡	³õÊ¼ÖÎÁÆ	³õÖÎ	ÎÞ	ºÃ	17.8	ÓÐ	ÎÞ	MDR	ÎÞ	ÎÞ	5.1	127	176	9.7	24.1	15.1	79.4
ÁõÐñ¹â	ÄÐ	71	ÆäËû	³ÇÊÐ	ÑôÐÔ	ÌÇÄò²¡	³õÊ¼ÖÎÁÆ	³õÖÎ	ÎÞ	ºÃ	19.9	ÓÐ	ÎÞ	ÎÞ	ÎÞ	ÎÞ	8.8	113	241	10.3	19.7	16.6	67.3
ÍõË®·ï	Å®	71	Å©Ãñ	³ÇÊÐ	ÑôÐÔ	ÌÇÄò²¡	³õÊ¼ÖÎÁÆ	³õÖÎ	ÎÞ	ºÃ	27.7	ÎÞ	ÎÞ	ÎÞ	ÎÞ	ÎÞ	4.3	135	222	20.6	14.3	7	69.9
ÎâÎÄÕä	Å®	71	ÎÞÒµ	³ÇÊÐ	ÑôÐÔ	ÌÇÄò²¡	³õÊ¼ÖÎÁÆ	³õÖÎ	ÎÞ	²î	20.7	ÎÞ	ÎÞ	ÎÞ	ÎÞ	ÎÞ	7.9	129	103	18.6	10.6	15.6	78.8
Ñ¦°¢Èý	ÄÐ	71	ÆäËû	³ÇÊÐ	ÑôÐÔ	³¾·Î	³õÊ¼ÖÎÁÆ	³õÖÎ	ÓÐ	ºÃ	20.8	ÓÐ	ÓÐ	ÎÞ	ÎÞ	ÎÞ	4.9	139	192	28.8	8.6	10.4	71.9
ÑîÓÐ²Æ	ÄÐ	72	ÆäËû	³ÇÊÐ	ÑôÐÔ	ÌÇÄò²¡	³õÊ¼ÖÎÁÆ	³õÖÎ	ÎÞ	ºÃ	21.4	ÓÐ	ÓÐ	ÎÞ	·ÎÑ×	ÓÐ	7.6	113	211	20.3	18.8	7.4	75.3
Õ¼½¨Ã÷	ÄÐ	72	ÆäËû	³ÇÊÐ	ÑôÐÔ	ÌÇÄò²¡	³õÊ¼ÖÎÁÆ	³õÖÎ	ÓÐ	ºÃ	27.8	ÓÐ	ÓÐ	ÎÞ	·ÎÑ×	ÓÐ	5.6	128	302	8.9	10.6	14.2	85.3
´÷ÁÖ·¨	ÄÐ	73	Å©Ãñ	Å©´å	ÑôÐÔ	ÌÇÄò²¡	³õÊ¼ÖÎÁÆ	³õÖÎ	ÎÞ	ºÃ	20.8	ÓÐ	ÓÐ	ÎÞ	ÎÞ	ÎÞ	8.1	112	249	18.4	13.2	7.8	89.3
ÂíÃ·Ó¢	Å®	73	Å©Ãñ	Å©´å	ÑôÐÔ	ÌÇÄò²¡	³õÊ¼ÖÎÁÆ	³õÖÎ	ÎÞ	²î	19.5	ÎÞ	ÎÞ	ÎÞ	ÆäËü	ÓÐ	4.4	114	257	14.4	10.7	12.3	107.1
Ç®°¢¼ª	ÄÐ	73	Å©Ãñ	³ÇÊÐ	ÑôÐÔ	³¾·Î	³õÊ¼ÖÎÁÆ	³õÖÎ	ÎÞ	²î	17.6	ÓÐ	ÓÐ	ÎÞ	ÎÞ	ÎÞ	7.2	130	267	21.7	9.8	18.2	69.4
ÉÛ°ËÄÈ	Å®	74	Å©Ãñ	Å©´å	ÑôÐÔ	ÌÇÄò²¡	³õÊ¼ÖÎÁÆ	³õÖÎ	ÓÐ	ºÃ	20.8	ÎÞ	ÎÞ	ÎÞ	ÎÞ	ÎÞ	4.6	127	168	69.4	21.4	10.6	88.3
Éò¼ªæ·	Å®	74	Å©Ãñ	³ÇÊÐ	ÑôÐÔ	ÌÇÄò²¡	³õÊ¼ÖÎÁÆ	³õÖÎ	ÎÞ	ºÃ	20.9	ÎÞ	ÎÞ	ÎÞ	ÆäËü	ÓÐ	9.4	141	133	9.5	14.4	12.9	80.7
ÖìÁ¬¸ù	ÄÐ	75	Å©Ãñ	Å©´å	ÑôÐÔ	ÌÇÄò²¡	³õÊ¼ÖÎÁÆ	³õÖÎ	ÎÞ	²î	27.9	ÓÐ	ÓÐ	ÎÞ	ÎÞ	ÎÞ	6.2	126	137	15.3	11.7	9.5	94.1
½ð°ÙÓ¢	Å®	76	ÆäËû	Å©´å	ÑôÐÔ	ÌÇÄò²¡	³õÊ¼ÖÎÁÆ	³õÖÎ	ÎÞ	ºÃ	30.9	ÎÞ	ÎÞ	ÎÞ	·ÎÑ×	ÓÐ	11.9	139	208	28.6	27.4	8.7	93.2
ÂÞÑëÃ«	ÄÐ	76	Å©Ãñ	Å©´å	ÑôÐÔ	ÌÇÄò²¡	³õÊ¼ÖÎÁÆ	³õÖÎ	ÓÐ	ºÃ	21	ÓÐ	ÓÐ	ÎÞ	ÎÞ	ÎÞ	9.7	127	150	26.9	19.5	9.1	74.7
Ð»ÁáÇÙ	Å®	76	ÆäËû	Å©´å	ÑôÐÔ	ÌÇÄò²¡	³õÊ¼ÖÎÁÆ	³õÖÎ	ÎÞ	ºÃ	23.6	ÎÞ	ÎÞ	ÎÞ	ÎÞ	ÎÞ	4.9	133	203	23.8	15.3	6.6	97.5
³Â½¨ÐÂ	ÄÐ	77	Å©Ãñ	Å©´å	ÑôÐÔ	ÌÇÄò²¡	³õÊ¼ÖÎÁÆ	³õÖÎ	ÎÞ	ºÃ	24.1	ÓÐ	ÎÞ	ÎÞ	·ÎÑ×	ÓÐ	5.7	135	136	24.1	11.6	7.1	78.6
ÖÜ½ð±¦	ÄÐ	77	Å©Ãñ	Å©´å	ÑôÐÔ	ÌÇÄò²¡	³õÊ¼ÖÎÁÆ	³õÖÎ	ÎÞ	ºÃ	17.5	ÓÐ	ÎÞ	ÎÞ	·ÎÑ×	ÓÐ	6.8	138	203	9.7	13.9	15.6	69.4
ÅËÁÖ¸ù	ÄÐ	78	Å©Ãñ	Å©´å	ÑôÐÔ	ÌÇÄò²¡	³õÊ¼ÖÎÁÆ	³õÖÎ	ÎÞ	²î	24.1	ÓÐ	ÎÞ	ÎÞ	ÎÞ	ÎÞ	5.1	134	169	34.3	9.8	10.4	88.6
ÉÛ×ÓÁÖ	ÄÐ	78	ÆäËû	³ÇÊÐ	ÑôÐÔ	ÌÇÄò²¡	ÔÙ´ÎÖÎÁÆ	¸´ÖÎ	ÓÐ	ºÃ	20.1	ÓÐ	ÎÞ	ÎÞ	ÎÞ	ÎÞ	6.4	127	195	10.6	24.1	13.4	68.3
ì¯Ô´ÁÖ	ÄÐ	78	ÆäËû	Å©´å	ÑôÐÔ	ÌÇÄò²¡	³õÊ¼ÖÎÁÆ	³õÖÎ	ÎÞ	ºÃ	25.2	ÓÐ	ÎÞ	ÎÞ	ÎÞ	ÎÞ	3.9	136	205	18.6	9.8	14.2	72.2
ËÎ¸ù±¦	ÄÐ	78	Å©Ãñ	³ÇÊÐ	ÑôÐÔ	³¾·Î	³õÊ¼ÖÎÁÆ	³õÖÎ	ÎÞ	ºÃ	26.5	ÓÐ	ÎÞ	ÎÞ	·ÎÑ×	ÓÐ	7	137	133	38.8	14.3	9.8	68.6
ÚùÎÄÓ¢	Å®	78	Å©Ãñ	³ÇÊÐ	ÑôÐÔ	ÌÇÄò²¡	³õÊ¼ÖÎÁÆ	³õÖÎ	ÎÞ	ºÃ	18.8	ÎÞ	ÎÞ	ÎÞ	·ÎÑ×	ÓÐ	5.1	111	155	20.6	10.9	8	78.5
ÑîÓÐ¸»	ÄÐ	78	Å©Ãñ	Å©´å	ÑôÐÔ	ÌÇÄò²¡	³õÊ¼ÖÎÁÆ	³õÖÎ	ÎÞ	²î	24.3	ÓÐ	ÎÞ	ÎÞ	·ÎÑ×	ÓÐ	8.4	129	201	13.2	13.2	17.1	83.5
ÓôÖ¾À´	ÄÐ	78	ÆäËû	Å©´å	ÑôÐÔ	ÌÇÄò²¡	³õÊ¼ÖÎÁÆ	³õÖÎ	ÎÞ	ºÃ	30.2	ÓÐ	ÎÞ	ÎÞ	ÎÞ	ÎÞ	4.6	128	187	67.7	10.7	6.6	70.2
ÅËºÍÕÂ	ÄÐ	79	ÆäËû	³ÇÊÐ	ÑôÐÔ	³¾·Î	³õÊ¼ÖÎÁÆ	³õÖÎ	ÓÐ	²î	29.2	ÓÐ	ÎÞ	ÎÞ	ÎÞ	ÎÞ	7.7	127	119	10.8	20.8	11.6	104.8
ÍõÍÁ±¦	ÄÐ	79	Å©Ãñ	Å©´å	ÑôÐÔ	ÌÇÄò²¡	³õÊ¼ÖÎÁÆ	³õÖÎ	ÎÞ	ºÃ	21.2	ÓÐ	ÎÞ	ÎÞ	ÎÞ	ÎÞ	4.9	153	142	9.4	21.4	10.6	81.8
ÎâÐ¡»¨	ÄÐ	79	Å©Ãñ	Å©´å	ÑôÐÔ	ÌÇÄò²¡	³õÊ¼ÖÎÁÆ	³õÖÎ	ÎÞ	ºÃ	21.7	ÓÐ	ÎÞ	ÎÞ	ÎÞ	ÎÞ	9.9	104	167	34.4	14.4	8.6	107.8
¼Íº£ÁÖ	ÄÐ	80	Å©Ãñ	Å©´å	ÑôÐÔ	ÌÇÄò²¡	³õÊ¼ÖÎÁÆ	³õÖÎ	ÎÞ	ºÃ	28.2	ÓÐ	ÎÞ	ÎÞ	ÎÞ	ÎÞ	8.7	94	113	17.7	31.7	18.8	85.8
ÌÆ»ÀÇÛ	ÄÐ	80	ÆäËû	Å©´å	ÑôÐÔ	ÌÇÄò²¡	³õÊ¼ÖÎÁÆ	³õÖÎ	ÎÞ	ºÃ	21.2	ÓÐ	ÎÞ	ÎÞ	·ÎÑ×	ÓÐ	5.9	136	225	44.1	13.4	10.6	64.8
³ÂÆô¶«	ÄÐ	81	Å©Ãñ	Å©´å	ÑôÐÔ	ÌÇÄò²¡	³õÊ¼ÖÎÁÆ	³õÖÎ	ÎÞ	²î	27.6	ÓÐ	ÎÞ	ÎÞ	ÎÞ	ÎÞ	4.7	136	109	14.2	9.5	13.2	72.5
Íõ»áÈª	ÄÐ	81	Å©Ãñ	Å©´å	ÑôÐÔ	ÎÞ	³õÊ¼ÖÎÁÆ	³õÖÎ	ÎÞ	ºÃ	26.9	ÓÐ	ÎÞ	ÎÞ	·ÎÑ×	ÓÐ	6.6	141	250	47.3	8.3	10.7	97.3
ÏÄ³Ð÷ë	ÄÐ	81	ÆäËû	³ÇÊÐ	ÑôÐÔ	ÌÇÄò²¡	³õÊ¼ÖÎÁÆ	³õÖÎ	ÎÞ	ºÃ	25.2	ÓÐ	ÎÞ	ÎÞ	ÎÞ	ÎÞ	5.1	114	164	11.3	22.6	19.8	79.4
Â½äÆÉú	ÄÐ	84	Å©Ãñ	³ÇÊÐ	ÑôÐÔ	ÌÇÄò²¡	³õÊ¼ÖÎÁÆ	³õÖÎ	ÎÞ	ºÃ	21.2	ÓÐ	ÎÞ	ÎÞ	ÎÞ	ÎÞ	6.2	150	166	21.9	9.9	7.4	67.3
ÅËµÂ¸£	ÄÐ	85	ÆäËû	Å©´å	ÑôÐÔ	³¾·Î	³õÊ¼ÖÎÁÆ	³õÖÎ	ÎÞ	ºÃ	26.3	ÓÐ	ÎÞ	ÎÞ	ÎÞ	ÓÐ	5.9	129	198	19.6	23.8	14.4	69.9
ÍõÓÀÏé	ÄÐ	50	Å©Ãñ	Å©´å	ÒõÐÔ	ÌÇÄò²¡	³õÊ¼ÖÎÁÆ	³õÖÎ	ÎÞ	²î	21.3	ÓÐ	ÎÞ	MDR	COPD	ÓÐ	7.2	129	187	6.6	7.4	11.7	78.8
ºÎ½¨ÇÙ	Å®	57	ÎÞÒµ	³ÇÊÐ	ÒõÐÔ	ÌÇÄò²¡	ÔÙ´ÎÖÎÁÆ	¸´ÖÎ	ÓÐ	ºÃ	25.2	ÓÐ	ÎÞ	MDR	ÎÞ	ÓÐ	5.1	145	214	12.8	14.2	6.4	71.9
·½·¼Ô´	ÄÐ	60	ÆäËû	³ÇÊÐ	ÒõÐÔ	ÌÇÄò²¡	³õÊ¼ÖÎÁÆ	³õÖÎ	ÎÞ	ºÃ	26.5	ÓÐ	ÎÞ	MDR	COPD	ÓÐ	8.8	127	271	10	21.7	19.5	75.3
Èî±ë	ÄÐ	61	Å©Ãñ	³ÇÊÐ	ÒõÐÔ	ÌÇÄò²¡	³õÊ¼ÖÎÁÆ	³õÖÎ	ÎÞ	ºÃ	19.5	ÓÐ	ÎÞ	MDR	·ÎÑ×	ÓÐ	4.3	115	255	21.7	13.4	15.3	125.3
Áõ³É±þ	ÄÐ	87	Å©Ãñ	³ÇÊÐ	ÒõÐÔ	ÌÇÄò²¡	³õÊ¼ÖÎÁÆ	³õÖÎ	ÎÞ	ºÃ	24.3	ÓÐ	ÓÐ	MDR	COPD	ÓÐ	7.9	157	122	11.3	9.5	11.6	89.3
ÍõÏè	ÄÐ	27	¹¤ÈË	³ÇÊÐ	ÒõÐÔ	ÎÞ	ÔÙ´ÎÖÎÁÆ	¸´ÖÎ	ÎÞ	²î	30.5	ÓÐ	ÓÐ	ÎÞ	ÎÞ	ÎÞ	4.9	138	209	47.3	15.3	13.9	103.9
ÌïÕæÂ¶	Å®	28	¹¤ÈË	³ÇÊÐ	ÒõÐÔ	ÌÇÄò²¡	³õÊ¼ÖÎÁÆ	³õÖÎ	ÎÞ	ºÃ	29.2	ÎÞ	ÎÞ	ÎÞ	ÎÞ	ÎÞ	10.4	107	208	29.8	22.6	15.8	84.1
ÎâÁú±ù	ÄÐ	34	Å©Ãñ	Å©´å	ÒõÐÔ	ÎÞ	³õÊ¼ÖÎÁÆ	³õÖÎ	ÎÞ	ºÃ	21.2	ÓÐ	ÎÞ	ÎÞ	ÎÞ	ÎÞ	6.1	134	157	12.4	13.9	9.9	78.6
ÕÅº£Éú	ÄÐ	39	Å©Ãñ	Å©´å	ÒõÐÔ	ÎÞ	³õÊ¼ÖÎÁÆ	³õÖÎ	ÎÞ	ºÃ	21.7	ÓÐ	ÎÞ	ÎÞ	ÎÞ	ÎÞ	11.4	129	246	25.4	9.8	8.4	77.5
ÀäÇå·å	ÄÐ	40	Å©Ãñ	³ÇÊÐ	ÒõÐÔ	³¾·Î	³õÊ¼ÖÎÁÆ	³õÖÎ	ÎÞ	ºÃ	28.2	ÓÐ	ÎÞ	MDR	ÎÞ	ÎÞ	9.2	183	201	23.7	14.1	11.4	86.8
ÑîÕÂ»ª	ÄÐ	40	ÍËÐÝ	Å©´å	ÒõÐÔ	ÎÞ	³õÊ¼ÖÎÁÆ	³õÖÎ	ÎÞ	ºÃ	21.2	ÓÐ	ÎÞ	ÎÞ	ÎÞ	ÎÞ	4.8	96	196	10.4	14.2	11.1	78.8
ÕÔ½¨·Ò	Å®	41	¹¤ÈË	Å©´å	ÒõÐÔ	ÎÞ	³õÊ¼ÖÎÁÆ	³õÖÎ	ÎÞ	ºÃ	27.6	ÎÞ	ÎÞ	ÎÞ	ÆäËü	ÎÞ	5.7	126	101	47.7	7.3	7.9	90.1
¸ð×Ô´ï	ÄÐ	44	Å©Ãñ	³ÇÊÐ	ÒõÐÔ	ÎÞ	³õÊ¼ÖÎÁÆ	³õÖÎ	ÓÐ	ºÃ	28.6	ÓÐ	ÎÞ	ÎÞ	ÎÞ	ÎÞ	6.6	121	280	69.9	21.3	18.4	97.9
Ëï½¨	ÄÐ	44	¹¤ÈË	³ÇÊÐ	ÒõÐÔ	ÎÞ	³õÊ¼ÖÎÁÆ	³õÖÎ	ÎÞ	ºÃ	21.6	ÓÐ	ÎÞ	ÎÞ	ÎÞ	ÎÞ	5.2	131	307	18.4	11.9	20.7	67.3
Ðì½¨»ª	ÄÐ	44	Å©Ãñ	³ÇÊÐ	ÒõÐÔ	ÎÞ	³õÊ¼ÖÎÁÆ	³õÖÎ	ÎÞ	ºÃ	28.6	ÓÐ	ÎÞ	ÎÞ	ÎÞ	ÎÞ	6.4	124	173	45.4	19.6	9.4	107.5
ÅíÕæ¸£	ÄÐ	45	Å©Ãñ	Å©´å	ÒõÐÔ	ÎÞ	³õÊ¼ÖÎÁÆ	³õÖÎ	ÎÞ	²î	21.6	ÓÐ	ÎÞ	ÎÞ	ÎÞ	ÎÞ	3.5	125	195	21.1	10.6	16.8	89.8
»Æº£Çå	ÄÐ	49	ÍËÐÝ	³ÇÊÐ	ÒõÐÔ	ÎÞ	³õÊ¼ÖÎÁÆ	³õÖÎ	ÎÞ	²î	31.5	ÓÐ	ÎÞ	ÎÞ	ÎÞ	ÎÞ	7.6	136	184	13.9	22.8	7.2	76.9
ÎâÆôÇå	Å®	49	ÍËÐÝ	³ÇÊÐ	ÒõÐÔ	ÎÞ	³õÊ¼ÖÎÁÆ	³õÖÎ	ÓÐ	ºÃ	26.7	ÎÞ	ÎÞ	ÎÞ	ÎÞ	ÎÞ	6.2	144	229	8.4	22	10.4	91.2
À×ÉúÐû	Å®	51	¹¤ÈË	³ÇÊÐ	ÒõÐÔ	³¾·Î	³õÊ¼ÖÎÁÆ	³õÖÎ	ÎÞ	²î	21.7	ÎÞ	ÎÞ	MDR	ÆäËü	ÎÞ	5.2	134	112	20.7	21.7	13.5	86.7
ÕÅÎ°	ÄÐ	51	¹¤ÈË	³ÇÊÐ	ÒõÐÔ	ÌÇÄò²¡	³õÊ¼ÖÎÁÆ	³õÖÎ	ÎÞ	ºÃ	28.7	ÓÐ	ÎÞ	ÎÞ	ÎÞ	ÎÞ	6.4	131	219	48.4	11.3	9.5	85.8
ºú»ªÃ÷	ÄÐ	53	Å©Ãñ	Å©´å	ÒõÐÔ	ÌÇÄò²¡	³õÊ¼ÖÎÁÆ	³õÖÎ	ÎÞ	ºÃ	25.2	ÓÐ	ÎÞ	ÎÞ	ÎÞ	ÎÞ	7.9	141	204	10.8	9.3	6.4	71.7
ÈÎµî·Û	Å®	53	Å©Ãñ	Å©´å	ÒõÐÔ	ÌÇÄò²¡	³õÊ¼ÖÎÁÆ	³õÖÎ	ÎÞ	ºÃ	26.5	ÎÞ	ÎÞ	ÎÞ	ÎÞ	ÎÞ	3.4	138	175	23	8.8	10.5	79.4
ÎâººÃñ	ÄÐ	53	Å©Ãñ	³ÇÊÐ	ÒõÐÔ	ÌÇÄò²¡	³õÊ¼ÖÎÁÆ	³õÖÎ	ÎÞ	²î	20.2	ÓÐ	ÎÞ	ÎÞ	ÎÞ	ÎÞ	3	134	184	11.4	12.4	8.5	84.7
»Æ¼ÓÇÚ	ÄÐ	54	ÍËÐÝ	Å©´å	ÒõÐÔ	³¾·Î	³õÊ¼ÖÎÁÆ	³õÖÎ	ÓÐ	²î	24.3	ÓÐ	ÎÞ	ÎÞ	ÎÞ	ÎÞ	5.2	140	199	7.5	21.4	18	89.4
Äþ»áÁÖ	ÄÐ	55	ÍËÐÝ	Å©´å	ÒõÐÔ	ÎÞ	³õÊ¼ÖÎÁÆ	³õÖÎ	ÎÞ	²î	20.2	ÓÐ	ÎÞ	ÎÞ	ÎÞ	ÎÞ	3.7	118	192	31.5	13.7	6.5	98.3
Íõ³É³É	ÄÐ	55	Å©Ãñ	³ÇÊÐ	ÒõÐÔ	ÌÇÄò²¡	³õÊ¼ÖÎÁÆ	³õÖÎ	ÎÞ	²î	29.2	ÓÐ	ÎÞ	ÎÞ	ÎÞ	ÎÞ	5.9	144	182	19.4	21	7.8	90.7
ÕÅ×ªÔË	Å®	55	Å©Ãñ	Å©´å	ÒõÐÔ	ÌÇÄò²¡	³õÊ¼ÖÎÁÆ	³õÖÎ	ÎÞ	ºÃ	21.2	ÎÞ	ÎÞ	ÎÞ	ÆäËü	ÎÞ	3.3	115	271	28.5	24.7	11.2	68.3
ÅËÏþ·¼	ÄÐ	56	Å©Ãñ	Å©´å	ÒõÐÔ	³¾·Î	³õÊ¼ÖÎÁÆ	³õÖÎ	ÎÞ	ºÃ	31.7	ÓÐ	ÎÞ	ÎÞ	ÎÞ	ÎÞ	5.1	135	198	46.5	9.9	14.4	89.7
ÑîÐÓÁÖ	ÄÐ	56	Å©Ãñ	Å©´å	ÒõÐÔ	ÌÇÄò²¡	³õÊ¼ÖÎÁÆ	³õÖÎ	ÎÞ	ºÃ	28.2	ÓÐ	ÎÞ	ÎÞ	ÎÞ	ÎÞ	5.6	127	197	18	8.4	10.7	69.3
·ëÓñ·½	ÄÐ	57	Å©Ãñ	³ÇÊÐ	ÒõÐÔ	ÌÇÄò²¡	³õÊ¼ÖÎÁÆ	³õÖÎ	ÎÞ	ºÃ	21.2	ÓÐ	ÎÞ	ÎÞ	ÎÞ	ÎÞ	7.7	118	224	45.5	11.4	12.4	68.6
ÖìÆô´ä	Å®	57	Å©Ãñ	Å©´å	ÒõÐÔ	ÎÞ	³õÊ¼ÖÎÁÆ	³õÖÎ	ÎÞ	ºÃ	27.6	ÎÞ	ÎÞ	ÎÞ	ÎÞ	ÎÞ	6.1	129	235	7.8	11.1	10.5	91.5
Ðì±¦ÁÖ	ÄÐ	58	¹¤ÈË	Å©´å	ÒõÐÔ	ÌÇÄò²¡	³õÊ¼ÖÎÁÆ	³õÖÎ	ÓÐ	ºÃ	21.8	ÓÐ	ÎÞ	ÎÞ	ÎÞ	ÎÞ	5.1	131	224	21.2	7.9	9.3	74.3
Ò¦±±¾©	ÄÐ	58	Å©Ãñ	³ÇÊÐ	ÒõÐÔ	ÌÇÄò²¡	³õÊ¼ÖÎÁÆ	³õÖÎ	ÎÞ	ºÃ	19.9	ÓÐ	ÎÞ	ÎÞ	ÎÞ	ÎÞ	3.8	124	180	14.4	8.4	12.6	58.3
ÕÅÆä±¦	ÄÐ	58	Å©Ãñ	Å©´å	ÒõÐÔ	ÌÇÄò²¡	³õÊ¼ÖÎÁÆ	³õÖÎ	ÎÞ	²î	18.5	ÓÐ	ÎÞ	ÎÞ	ÆäËü	ÓÐ	6.5	118	155	17.7	20.7	16.9	79.6
»Æ¼ÓÇÚ	ÄÐ	59	Å©Ãñ	³ÇÊÐ	ÒõÐÔ	ÌÇÄò²¡	³õÊ¼ÖÎÁÆ	³õÖÎ	ÓÐ	ºÃ	21.9	ÓÐ	ÎÞ	ÎÞ	ÎÞ	ÎÞ	3.6	128	209	23.4	9.4	13.8	57.3
Àî½ð¸ù	ÄÐ	59	Å©Ãñ	³ÇÊÐ	ÒõÐÔ	ÎÞ	³õÊ¼ÖÎÁÆ	³õÖÎ	ÎÞ	²î	21.9	ÓÐ	ÎÞ	MDR	·ÎÑ×	ÎÞ	9.8	127	234	9.5	21.8	24.1	88.1
³ÂÃîÉ­	ÄÐ	60	Å©Ãñ	Å©´å	ÒõÐÔ	ÌÇÄò²¡	³õÊ¼ÖÎÁÆ	³õÖÎ	ÎÞ	ºÃ	22	ÓÐ	ÎÞ	ÎÞ	ÎÞ	ÎÞ	6.1	155	257	15.3	23	10.2	80
Ê©Ë®ÈÙ	ÄÐ	60	Å©Ãñ	Å©´å	ÒõÐÔ	ÌÇÄò²¡	³õÊ¼ÖÎÁÆ	³õÖÎ	ÎÞ	ºÃ	29.2	ÓÐ	ÎÞ	ÎÞ	·ÎÑ×	ÓÐ	4.5	126	141	22.6	21.4	9.3	71.4
ËïÎÀÐÂ	ÄÐ	60	Å©Ãñ	Å©´å	ÒõÐÔ	ÌÇÄò²¡	³õÊ¼ÖÎÁÆ	³õÖÎ	ÓÐ	²î	16.2	ÓÐ	ÎÞ	ÎÞ	ÎÞ	ÎÞ	7.8	135	236	16.9	13.5	11.9	69.3
ÍõÓñÃÃ	Å®	61	Å©Ãñ	³ÇÊÐ	ÒõÐÔ	ÌÇÄò²¡	³õÊ¼ÖÎÁÆ	³õÖÎ	ÓÐ	ºÃ	22.2	ÎÞ	ÎÞ	ÎÞ	·ÎÑ×	ÓÐ	3.4	132	214	9.8	9.5	8.7	68.6
ÕÅÁÖÈÙ	ÄÐ	61	Å©Ãñ	³ÇÊÐ	ÒõÐÔ	ÌÇÄò²¡	ÔÙ´ÎÖÎÁÆ	¸´ÖÎ	ÓÐ	ºÃ	26.2	ÓÐ	ÎÞ	ÎÞ	ÎÞ	ÎÞ	7.7	116	152	14.1	9.4	7.4	61.5
¾£ÔÂÃ÷	ÄÐ	62	Å©Ãñ	Å©´å	ÒõÐÔ	ÌÇÄò²¡	³õÊ¼ÖÎÁÆ	³õÖÎ	ÎÞ	²î	25.2	ÓÐ	ÎÞ	ÎÞ	ÎÞ	ÎÞ	4.6	147	207	49.2	10.5	13.1	69.3
¸ß¾ÅÔ¶	ÄÐ	63	Å©Ãñ	Å©´å	ÒõÐÔ	ÌÇÄò²¡	³õÊ¼ÖÎÁÆ	³õÖÎ	ÎÞ	²î	26.5	ÓÐ	ÎÞ	ÎÞ	ÎÞ	ÎÞ	6.8	156	93	14.3	21.5	9.8	58.3
½¯À¼ÇÙ	Å®	63	Å©Ãñ	³ÇÊÐ	ÒõÐÔ	ÌÇÄò²¡	³õÊ¼ÖÎÁÆ	³õÖÎ	ÎÞ	²î	17.8	ÎÞ	ÎÞ	ÎÞ	·ÎÑ×	ÓÐ	5.8	133	234	17.9	18	12.8	66.6
ÕÅÄ©ÁÖ	ÄÐ	63	Å©Ãñ	³ÇÊÐ	ÒõÐÔ	ÌÇÄò²¡	³õÊ¼ÖÎÁÆ	³õÖÎ	ÎÞ	ºÃ	24.3	ÓÐ	ÎÞ	ÎÞ	ÎÞ	ÎÞ	3.5	138	194	21.7	6.5	7.8	57.3
·¶»ÝÁú	ÄÐ	64	ÆäËû	Å©´å	ÒõÐÔ	ÌÇÄò²¡	³õÊ¼ÖÎÁÆ	³õÖÎ	ÎÞ	ºÃ	20.2	ÓÐ	ÎÞ	ÎÞ	ÎÞ	ÎÞ	4.4	118	244	18.4	7.8	10.7	68.1
ÉòÐ¡ÄÈ	Å®	64	Å©Ãñ	Å©´å	ÒõÐÔ	ÌÇÄò²¡	³õÊ¼ÖÎÁÆ	³õÖÎ	ÎÞ	²î	29.2	ÎÞ	ÎÞ	ÎÞ	ÆäËü	ÓÐ	6.2	123	188	14.1	11.2	19.2	80
ÍõÐãÕä	Å®	64	Å©Ãñ	Å©´å	ÒõÐÔ	ÌÇÄò²¡	ÔÙ´ÎÖÎÁÆ	¸´ÖÎ	ÎÞ	ºÃ	19.1	ÎÞ	ÎÞ	ÎÞ	ÆäËü	ÓÐ	7.4	138	130	10.8	14.4	13.4	71.7
Ð»×æ¼Ç	ÄÐ	64	Å©Ãñ	Å©´å	ÒõÐÔ	ÌÇÄò²¡	³õÊ¼ÖÎÁÆ	³õÖÎ	ÎÞ	ºÃ	21.7	ÓÐ	ÎÞ	ÎÞ	ÎÞ	ÎÞ	6.2	143	218	12.8	10.7	9.5	68.1
°×Ï£·ï	Å®	65	ÆäËû	³ÇÊÐ	ÒõÐÔ	ÌÇÄò²¡	³õÊ¼ÖÎÁÆ	³õÖÎ	ÎÞ	²î	28.2	ÎÞ	ÎÞ	ÎÞ	ÎÞ	ÎÞ	9.6	155	178	16.8	12.4	6.3	83.2
Öì½ð·¢	ÄÐ	65	ÆäËû	³ÇÊÐ	ÒõÐÔ	ÌÇÄò²¡	³õÊ¼ÖÎÁÆ	³õÖÎ	ÎÞ	²î	21.2	ÓÐ	ÎÞ	ÎÞ	ÎÞ	ÎÞ	3.6	112	271	20.7	10.5	12.6	86.6
Ì¸¸ùÁÖ	ÄÐ	67	Å©Ãñ	³ÇÊÐ	ÒõÐÔ	ÌÇÄò²¡	³õÊ¼ÖÎÁÆ	³õÖÎ	ÎÞ	ºÃ	27.6	ÓÐ	ÎÞ	ÎÞ	ÎÞ	ÎÞ	8.6	167	170	10.2	25.3	20.9	84.9
ÍõºêÓ¦	ÄÐ	67	Å©Ãñ	Å©´å	ÒõÐÔ	ÌÇÄò²¡	³õÊ¼ÖÎÁÆ	³õÖÎ	ÎÞ	²î	32.1	ÓÐ	ÎÞ	ÎÞ	ÆäËü	ÓÐ	9.8	137	100	13.4	12.6	18.4	72.1
ÂÞºéº£	ÄÐ	68	ÎÞÒµ	³ÇÊÐ	ÒõÐÔ	ÌÇÄò²¡	³õÊ¼ÖÎÁÆ	³õÖÎ	ÎÞ	ºÃ	22.6	ÓÐ	ÎÞ	ÎÞ	ÎÞ	ÎÞ	6.6	164	145	69.5	16.9	8.2	79.7
ÁõÈçÃ¯	ÄÐ	69	Å©Ãñ	Å©´å	ÒõÐÔ	ÌÇÄò²¡	³õÊ¼ÖÎÁÆ	³õÖÎ	ÎÞ	²î	27.6	ÓÐ	ÎÞ	ÎÞ	ÎÞ	ÎÞ	4.3	134	241	48.3	13.8	14.2	64.5
ÁõÁ¬æ·	Å®	70	Å©Ãñ	³ÇÊÐ	ÒõÐÔ	ÌÇÄò²¡	³õÊ¼ÖÎÁÆ	³õÖÎ	ÎÞ	ºÃ	31.2	ÎÞ	ÎÞ	ÎÞ	ÆäËü	ÓÐ	4.9	138	255	10.9	24.1	12.5	87.7
»ÆÐÂ±¦	ÄÐ	71	Å©Ãñ	Å©´å	ÒõÐÔ	ÌÇÄò²¡	³õÊ¼ÖÎÁÆ	³õÖÎ	ÓÐ	²î	18.7	ÓÐ	ÎÞ	ÎÞ	ÎÞ	ÎÞ	13.2	134	209	37.4	10.2	6.8	76.1
Àî·ï»ª	Å®	71	ÆäËû	Å©´å	ÒõÐÔ	³¾·Î	³õÊ¼ÖÎÁÆ	³õÖÎ	ÓÐ	ºÃ	20.7	ÎÞ	ÎÞ	ÎÞ	ÎÞ	ÎÞ	6.8	129	162	29.5	9.3	4.7	84.1
Ò¦÷Çå	ÄÐ	71	ÎÞÒµ	³ÇÊÐ	ÒõÐÔ	ÌÇÄò²¡	³õÊ¼ÖÎÁÆ	³õÖÎ	ÎÞ	²î	22.7	ÓÐ	ÎÞ	ÎÞ	ÎÞ	ÎÞ	6.4	136	204	49.4	11.9	12.3	68.6
ì¶ËÉ¸ù	ÄÐ	71	Å©Ãñ	³ÇÊÐ	ÒõÐÔ	ÌÇÄò²¡	³õÊ¼ÖÎÁÆ	³õÖÎ	ÎÞ	ºÃ	25.2	ÓÐ	ÎÞ	ÎÞ	ÎÞ	ÎÞ	3.5	123	198	10.5	8.7	7.5	77.5
Éò°¢Îå	ÄÐ	72	Å©Ãñ	Å©´å	ÒõÐÔ	ÌÇÄò²¡	³õÊ¼ÖÎÁÆ	³õÖÎ	ÎÞ	ºÃ	26.5	ÓÐ	ÎÞ	ÎÞ	ÎÞ	ÎÞ	7.6	132	206	21.5	18.4	11.9	56.8
³ÂÂúÑô	ÄÐ	73	Å©Ãñ	Å©´å	ÒõÐÔ	³¾·Î	³õÊ¼ÖÎÁÆ	³õÖÎ	ÎÞ	²î	20.2	ÓÐ	ÎÞ	ÎÞ	ÆäËü	ÓÐ	5.6	142	255	18	23.1	10.7	68.8
Ì¸·òÕä	Å®	73	Å©Ãñ	³ÇÊÐ	ÒõÐÔ	ÌÇÄò²¡	³õÊ¼ÖÎÁÆ	³õÖÎ	ÎÞ	ºÃ	24.3	ÎÞ	ÎÞ	ÎÞ	ÎÞ	ÎÞ	8.1	119	159	16.5	9.8	4.1	60.1
ÍõÒýµÜ	Å®	73	ÆäËû	³ÇÊÐ	ÒõÐÔ	ÌÇÄò²¡	³õÊ¼ÖÎÁÆ	³õÖÎ	ÓÐ	²î	20.2	ÎÞ	ÎÞ	ÎÞ	ÎÞ	ÎÞ	4.4	111	223	7.8	12.8	7.9	67.9
Ô¬ÑÞ»ª	Å®	73	¹¤ÈË	³ÇÊÐ	ÒõÐÔ	ÌÇÄò²¡	³õÊ¼ÖÎÁÆ	³õÖÎ	ÎÞ	ºÃ	29.2	ÎÞ	ÎÞ	ÎÞ	ÎÞ	ÎÞ	7.2	138	273	11.2	7.8	9.4	67.3
ÈîËÉÔª	ÄÐ	76	ÍËÐÝ	³ÇÊÐ	ÒõÐÔ	ÌÇÄò²¡	³õÊ¼ÖÎÁÆ	³õÖÎ	ÎÞ	ºÃ	21.2	ÓÐ	ÎÞ	ÎÞ	ÆäËü	ÓÐ	4.6	143	190	14.4	10.7	8.7	67.5
Öì½ðæ·	Å®	76	Å©Ãñ	Å©´å	ÒõÐÔ	ÌÇÄò²¡	³õÊ¼ÖÎÁÆ	³õÖÎ	ÎÞ	ºÃ	21.7	ÎÞ	ÎÞ	ÎÞ	ÎÞ	ÎÞ	9.4	138	206	10.7	19.2	14.5	59.8
Öì½õÖé	Å®	76	Å©Ãñ	³ÇÊÐ	ÒõÐÔ	ÌÇÄò²¡	³õÊ¼ÖÎÁÆ	³õÖÎ	ÎÞ	ºÃ	28.2	ÎÞ	ÎÞ	ÎÞ	ÎÞ	ÎÞ	6.2	148	232	12.4	13.4	16.5	56.9
ºúÒø²Æ	ÄÐ	77	Å©Ãñ	³ÇÊÐ	ÒõÐÔ	³¾·Î	³õÊ¼ÖÎÁÆ	³õÖÎ	ÎÞ	ºÃ	21.2	ÓÐ	ÓÐ	ÎÞ	ÎÞ	ÎÞ	11.9	137	294	29.7	9.5	14.5	61.2
ÕÂ×ÔÇ¿	ÄÐ	77	ÆäËû	³ÇÊÐ	ÒõÐÔ	ÌÇÄò²¡	³õÊ¼ÖÎÁÆ	³õÖÎ	ÎÞ	²î	27.6	ÓÐ	ÓÐ	ÎÞ	ÎÞ	ÎÞ	9.7	146	214	15.3	6.3	8.6	86.7
ÑîÇï·¼	Å®	79	ÆäËû	³ÇÊÐ	ÒõÐÔ	ÌÇÄò²¡	³õÊ¼ÖÎÁÆ	³õÖÎ	ÓÐ	²î	23.1	ÎÞ	ÎÞ	ÎÞ	ÎÞ	ÎÞ	4.9	135	116	22.6	12.6	13.1	85.8
Í¯ÔªÁÖ	ÄÐ	68	ÆäËû	³ÇÊÐ	ÑôÐÔ	ÌÇÄò²¡	³õÊ¼ÖÎÁÆ	³õÖÎ	ÎÞ	ºÃ	30.9	ÓÐ	ÓÐ	ÎÞ	ÎÞ	ÎÞ	5.7	111	142	46.9	9.9	13.6	61.7
»ÆÈÊ¸£	ÄÐ	61	Å©Ãñ	Å©´å	ÒõÐÔ	ÌÇÄò²¡	³õÊ¼ÖÎÁÆ	³õÖÎ	ÎÞ	ºÃ	23.1	ÓÐ	ÓÐ	ÎÞ	ÎÞ	ÎÞ	6.8	120	215	13.8	23.8	11.9	69.4
ÎÌÈÙ¹ð	ÄÐ	48	Å©Ãñ	Å©´å	ÑôÐÔ	ÎÞ	³õÊ¼ÖÎÁÆ	³õÖÎ	ÓÐ	²î	29.4	ÓÐ	ÎÞ	ÎÞ	ÎÞ	ÎÞ	5.1	125	210	24.1	14.1	12.1	65.1
Ðì»ªºñ	ÄÐ	51	Å©Ãñ	Å©´å	ÑôÐÔ	ÌÇÄò²¡	³õÊ¼ÖÎÁÆ	³õÖÎ	ÎÞ	²î	23.2	ÓÐ	ÎÞ	ÎÞ	ÎÞ	ÎÞ	6.4	155	179	49.7	18.2	21.6	69.6
»ÆÔÆÁú	ÄÐ	55	¹¤ÈË	Å©´å	ÑôÐÔ	³¾·Î	³õÊ¼ÖÎÁÆ	³õÖÎ	ÓÐ	ºÃ	23.4	ÓÐ	ÎÞ	ÎÞ	ÎÞ	ÎÞ	3.9	124	205	14.3	24.3	11.9	64.7
ÕÅ¾Þ²Å	ÄÐ	55	ÍËÐÝ	Å©´å	ÑôÐÔ	ÌÇÄò²¡	ÔÙ´ÎÖÎÁÆ	¸´ÖÎ	ÎÞ	ºÃ	32.8	ÓÐ	ÎÞ	ÎÞ	ÎÞ	ÎÞ	7	135	211	10.6	9.9	13.3	79.3
ÌÀÌÎöÎ	ÄÐ	61	ÆäËû	Å©´å	ÑôÐÔ	ÌÇÄò²¡	³õÊ¼ÖÎÁÆ	³õÖÎ	ÎÞ	ºÃ	28.5	ÓÐ	ÎÞ	ÎÞ	ÎÞ	ÎÞ	5.1	125	194	58.6	21.7	10.4	109.7
Íõ½¨Æ½	ÄÐ	62	ÎÞÒµ	Å©´å	ÑôÐÔ	ÎÞ	³õÊ¼ÖÎÁÆ	³õÖÎ	ÎÞ	²î	23.5	ÓÐ	ÎÞ	ÎÞ	ÎÞ	ÎÞ	8.4	136	208	48.8	8.6	7.5	72.4
ÓáÔÆ²Å	ÄÐ	62	Å©Ãñ	Å©´å	ÑôÐÔ	ÌÇÄò²¡	³õÊ¼ÖÎÁÆ	³õÖÎ	ÎÞ	²î	27.6	ÓÐ	ÎÞ	ÎÞ	ÎÞ	ÎÞ	4.6	89	131	10.6	13.1	19.5	62.4
Ì·Õ×Ïé	ÄÐ	72	ÆäËû	Å©´å	ÑôÐÔ	³¾·Î	³õÊ¼ÖÎÁÆ	³õÖÎ	ÎÞ	ºÃ	23.6	ÓÐ	ÎÞ	ÎÞ	ÎÞ	ÎÞ	7.7	130	158	13.2	22	10.3	65.6
Â¬Ë®·ï	Å®	73	ÆäËû	³ÇÊÐ	ÑôÐÔ	ÌÇÄò²¡	³õÊ¼ÖÎÁÆ	³õÖÎ	ÎÞ	ºÃ	26.7	ÎÞ	ÎÞ	ÎÞ	ÎÞ	ÎÞ	6.5	143	176	57.7	12.1	20.4	66.7
½¯½ðÁÖ	ÄÐ	78	ÎÞÒµ	³ÇÊÐ	ÑôÐÔ	ÌÇÄò²¡	³õÊ¼ÖÎÁÆ	³õÖÎ	ÎÞ	ºÃ	23.7	ÓÐ	ÎÞ	ÎÞ	ÎÞ	ÎÞ	3.6	136	314	10.8	10.8	19.2	69.8
Îâ½¨Ã÷	ÄÐ	52	Å©Ãñ	³ÇÊÐ	ÒõÐÔ	ÌÇÄò²¡	³õÊ¼ÖÎÁÆ	³õÖÎ	ÓÐ	²î	28.8	ÓÐ	ÎÞ	ÎÞ	ÎÞ	ÎÞ	9.8	161	179	11.4	21.7	11.8	74.2
ÖÜÐ¡Áú	ÄÐ	55	Å©Ãñ	³ÇÊÐ	ÒõÐÔ	ÌÇÄò²¡	ÔÙ´ÎÖÎÁÆ	¸´ÖÎ	ÎÞ	²î	23.8	ÓÐ	ÎÞ	ÎÞ	ÎÞ	ÎÞ	6.1	124	216	34.4	9.4	22.1	58.7
Ê©ÕýÃÀ	ÄÐ	67	Å©Ãñ	³ÇÊÐ	ÒõÐÔ	ÌÇÄò²¡	³õÊ¼ÖÎÁÆ	³õÖÎ	ÎÞ	ºÃ	28.1	ÓÐ	ÎÞ	ÎÞ	ÎÞ	ÎÞ	4.5	142	198	17.7	19.5	12.9	79.8
³ÂÒ÷Áá	ÄÐ	85	ÆäËû	Å©´å	ÒõÐÔ	ÌÇÄò²¡	³õÊ¼ÖÎÁÆ	³õÖÎ	ÎÞ	²î	24.2	ÓÐ	ÎÞ	ÎÞ	ÎÞ	ÎÞ	7.8	162	241	24.1	15.3	24.3	61.9
³ÂË«ÁÖ	ÄÐ	49	Å©Ãñ	Å©´å	ÑôÐÔ	ÎÞ	³õÊ¼ÖÎÁÆ	³õÖÎ	ÎÞ	²î	24.3	ÓÐ	ÎÞ	ÎÞ	ÎÞ	ÎÞ	3.4	103	124	14.2	12.6	16.1	59.2
Âíº£Ã·	Å®	14	ÍËÐÝ	Å©´å	ÑôÐÔ	ÎÞ	³õÊ¼ÖÎÁÆ	³õÖÎ	ÎÞ	²î	29.7	ÎÞ	ÎÞ	MDR	ÎÞ	ÎÞ	7.7	138	209	37.3	13.9	20.7	74.7
µË¿É¿É	Å®	19	ÍËÐÝ	Å©´å	ÑôÐÔ	ÆäËü	³õÊ¼ÖÎÁÆ	³õÖÎ	ÎÞ	²î	24.4	ÎÞ	ÎÞ	MDR	ÎÞ	ÎÞ	4.6	134	187	41.3	10.8	16.4	57.1
Áõ»á¾ê	Å®	20	ÍËÐÝ	Å©´å	ÑôÐÔ	ÎÞ	³õÊ¼ÖÎÁÆ	³õÖÎ	ÎÞ	ºÃ	28.6	ÎÞ	ÎÞ	MDR	ÎÞ	ÓÐ	6.8	115	85	36.9	14.1	8.5	49.6
Ð»¼ªÁÖ	ÄÐ	21	ÎÞÒµ	Å©´å	ÑôÐÔ	ÆäËü	ÔÙ´ÎÖÎÁÆ	¸´ÖÎ	ÎÞ	ºÃ	24.6	ÓÐ	ÎÞ	MDR	ÎÞ	ÓÐ	5.8	133	97	19.6	24.2	16.6	98.3
ÁõÎÄÃ÷	ÄÐ	23	Å©Ãñ	Å©´å	ÑôÐÔ	ÎÞ	³õÊ¼ÖÎÁÆ	³õÖÎ	ÎÞ	ºÃ	25.1	ÓÐ	ÎÞ	MDR	ÎÞ	ÎÞ	3.5	138	318	56.6	19.4	21.7	87.8
¶­Ó¨Ó¨	Å®	24	ÍËÐÝ	³ÇÊÐ	ÑôÐÔ	ÎÞ	³õÊ¼ÖÎÁÆ	³õÖÎ	ÎÞ	ºÃ	25.5	ÎÞ	ÎÞ	MDR	ÎÞ	ÓÐ	4.4	118	184	42.8	8.7	16.8	78.3
ÉÛ°¬ÎÄ	ÄÐ	24	Å©Ãñ	Å©´å	ÑôÐÔ	ÆäËü	³õÊ¼ÖÎÁÆ	³õÖÎ	ÓÐ	²î	25.8	ÓÐ	ÎÞ	MDR	ÎÞ	ÓÐ	6.2	123	92	50	19.3	17	82.4
ºú¼ÒÐË	ÄÐ	25	¹¤ÈË	Å©´å	ÑôÐÔ	ÎÞ	ÔÙ´ÎÖÎÁÆ	¸´ÖÎ	ÎÞ	²î	26.4	ÓÐ	ÎÞ	MDR	ÎÞ	ÓÐ	7.4	138	183	41.7	21.7	20.3	48.2
ÁõÒãÉ­	ÄÐ	25	ÎÞÒµ	³ÇÊÐ	ÑôÐÔ	ÎÞ	³õÊ¼ÖÎÁÆ	³õÖÎ	ÎÞ	ºÃ	19.4	ÓÐ	ÎÞ	MDR	ÎÞ	ÎÞ	6.2	143	221	61.3	9.1	17.5	82.4
ÂÞ¹â´ä	Å®	26	ÍËÐÝ	Å©´å	ÑôÐÔ	ÎÞ	³õÊ¼ÖÎÁÆ	³õÖÎ	ÎÞ	²î	19.8	ÓÐ	ÎÞ	MDR	ÎÞ	ÓÐ	9.6	155	173	57.3	10.5	16.4	71.4
Ñî»Ô	Å®	26	¹¤ÈË	Å©´å	ÑôÐÔ	ÎÞ	³õÊ¼ÖÎÁÆ	³õÖÎ	ÎÞ	²î	27.6	ÓÐ	ÎÞ	MDR	ÎÞ	ÓÐ	3.6	112	156	39.8	22	17.8	65.9
·¶Ð¡¶«	ÄÐ	27	ÎÞÒµ	Å©´å	ÑôÐÔ	ÆäËü	ÔÙ´ÎÖÎÁÆ	¸´ÖÎ	ÎÞ	²î	20.8	ÓÐ	ÎÞ	MDR	ÎÞ	ÓÐ	8.6	167	102	42.4	7.8	16.9	73.7
ÐìÀöÀö	Å®	27	ÎÞÒµ	Å©´å	ÑôÐÔ	ÎÞ	ÔÙ´ÎÖÎÁÆ	¸´ÖÎ	ÎÞ	²î	20.9	ÓÐ	ÎÞ	MDR	ÎÞ	ÓÐ	9.8	137	172	61.4	11.3	20.3	62.4
³ÂÖ÷Ãô	Å®	28	Å©Ãñ	³ÇÊÐ	ÑôÐÔ	ÎÞ	³õÊ¼ÖÎÁÆ	³õÖÎ	ÎÞ	ºÃ	21.5	ÓÐ	ÎÞ	MDR	ÎÞ	ÎÞ	6.6	164	201	23.7	10.3	26.5	85.5
Íõ¸ÕµÂ	ÄÐ	28	ÎÞÒµ	³ÇÊÐ	ÑôÐÔ	ÎÞ	³õÊ¼ÖÎÁÆ	³õÖÎ	ÎÞ	ºÃ	21.9	ÓÐ	ÎÞ	MDR	ÎÞ	ÓÐ	4.3	134	119	70.4	9.8	17.7	51.2
ÕÅÇà·æ	ÄÐ	28	ÍËÐÝ	³ÇÊÐ	ÑôÐÔ	ÆäËü	³õÊ¼ÖÎÁÆ	³õÖÎ	ÎÞ	ºÃ	17.6	ÓÐ	ÎÞ	MDR	ÎÞ	ÓÐ	4.9	138	206	77.7	22.4	18.1	54.1
ÂíÌÚ·É	ÄÐ	29	Å©Ãñ	Å©´å	ÑôÐÔ	ÎÞ	³õÊ¼ÖÎÁÆ	³õÖÎ	ÎÞ	²î	18.1	ÓÐ	ÎÞ	MDR	ÎÞ	ÓÐ	10.5	134	260	49.9	9.4	21.9	88.6
ÎâÏþÓî	ÄÐ	29	ÎÞÒµ	Å©´å	ÑôÐÔ	ÎÞ	ÖÎÁÆÊ§°Ü	¸´ÖÎ	ÎÞ	ºÃ	18.2	ÓÐ	ÎÞ	MDR	ÎÞ	ÓÐ	6.8	129	253	38.4	13.7	18.3	71.8
º«ÇÚÁ¦	ÄÐ	30	Å©Ãñ	³ÇÊÐ	ÑôÐÔ	ÎÞ	³õÊ¼ÖÎÁÆ	³õÖÎ	ÎÞ	ºÃ	20.7	ÓÐ	ÎÞ	MDR	ÎÞ	ÓÐ	6.4	136	306	55.4	21	19.6	102.3
Àî¸£½­	ÄÐ	30	¹¤ÈË	Å©´å	ÑôÐÔ	ÆäËü	³õÊ¼ÖÎÁÆ	³õÖÎ	ÎÞ	ºÃ	18.7	ÓÐ	ÎÞ	MDR	ÎÞ	ÓÐ	3.5	130	237	51.1	9.7	8.5	59.8
¶¡×ÚÒå	ÄÐ	31	¹¤ÈË	Å©´å	ÑôÐÔ	ÎÞ	³õÊ¼ÖÎÁÆ	³õÖÎ	ÎÞ	ºÃ	18.8	ÓÐ	ÎÞ	MDR	ÎÞ	ÎÞ	7.6	108	119	63.9	12.7	17.4	62.8
Â·ÉÜÒ«	ÄÐ	34	Å©Ãñ	Å©´å	ÑôÐÔ	ÆäËü	³õÊ¼ÖÎÁÆ	³õÖÎ	ÎÞ	ºÃ	19.1	ÓÐ	ÎÞ	MDR	ÎÞ	ÓÐ	5.6	118	177	48.4	8.4	18.7	59.3
Í¯¸ïÁá	ÄÐ	34	¹¤ÈË	Å©´å	ÑôÐÔ	ÎÞ	³õÊ¼ÖÎÁÆ	³õÖÎ	ÎÞ	ºÃ	29.5	ÓÐ	ÎÞ	MDR	ÎÞ	ÓÐ	8.1	123	174	50.7	9.5	28.7	55.6
ÎÌÖÇÓÂ	ÄÐ	34	ÍËÐÝ	³ÇÊÐ	ÑôÐÔ	ÎÞ	³õÊ¼ÖÎÁÆ	³õÖÎ	ÎÞ	ºÃ	19.1	ÓÐ	ÎÞ	MDR	ÎÞ	ÓÐ	4.4	138	223	78.4	15.3	20.6	63.2
½ª°²Î÷	ÄÐ	35	ÍËÐÝ	Å©´å	ÑôÐÔ	ÎÞ	³õÊ¼ÖÎÁÆ	³õÖÎ	ÎÞ	ºÃ	19.3	ÓÐ	ÎÞ	MDR	ÎÞ	ÓÐ	7.2	143	273	110.8	12.6	18.9	53.4
ÑîÇå³Ì	ÄÐ	38	¹¤ÈË	Å©´å	ÑôÐÔ	ÎÞ	³õÊ¼ÖÎÁÆ	³õÖÎ	ÎÞ	ºÃ	19.4	ÓÐ	ÎÞ	MDR	COPD	ÓÐ	4.6	155	190	123	7.9	28.9	83.1
ÕÅÐÂ°²	ÄÐ	38	¹¤ÈË	Å©´å	ÑôÐÔ	ÎÞ	³õÊ¼ÖÎÁÆ	³õÖÎ	ÎÞ	ºÃ	26.3	ÓÐ	ÎÞ	MDR	ÎÞ	ÓÐ	9.4	112	206	41.4	13.8	18.9	75.1
½ª°²Î÷	ÄÐ	39	Å©Ãñ	Å©´å	ÑôÐÔ	ÎÞ	ÔÙ´ÎÖÎÁÆ	¸´ÖÎ	ÎÞ	ºÃ	19.4	ÓÐ	ÎÞ	MDR	COPD	ÎÞ	6.2	127	232	67.5	19.1	20.5	73.7
ËïÅó·å	ÄÐ	40	Å©Ãñ	Å©´å	ÑôÐÔ	ÎÞ	³õÊ¼ÖÎÁÆ	³õÖÎ	ÎÞ	ºÃ	19.5	ÓÐ	ÎÞ	MDR	ÆäËü	ÓÐ	8.7	137	294	71.5	14.8	19.1	92.6
¶­Î¬ÈÙ	Å®	42	¹¤ÈË	Å©´å	ÑôÐÔ	ÎÞ	³õÊ¼ÖÎÁÆ	³õÖÎ	ÎÞ	ºÃ	26.3	ÓÐ	ÎÞ	MDR	ÎÞ	ÓÐ	7.4	134	214	49.4	18	18.4	65.3
ºÎ½¨»¨	Å®	42	Å©Ãñ	³ÇÊÐ	ÑôÐÔ	³¾·Î	³õÊ¼ÖÎÁÆ	³õÖÎ	ÎÞ	ºÃ	19.5	ÓÐ	ÎÞ	MDR	COPD	ÓÐ	10.1	131	116	88.5	15.7	17.2	92.8
Éò»ª	ÄÐ	43	Å©Ãñ	Å©´å	ÑôÐÔ	ÎÞ	³õÊ¼ÖÎÁÆ	³õÖÎ	ÎÞ	ºÃ	29.4	ÓÐ	ÎÞ	MDR	ÎÞ	ÓÐ	9.8	128	142	66.5	15	17.8	56.8
ÀîÐ¡Ã÷	ÄÐ	44	ÍËÐÝ	³ÇÊÐ	ÑôÐÔ	ÎÞ	³õÊ¼ÖÎÁÆ	³õÖÎ	ÎÞ	ºÃ	19.8	ÓÐ	ÎÞ	MDR	ÎÞ	ÓÐ	4.8	124	215	58	18.6	19.2	85.9
ÐìÎ°Ôª	ÄÐ	44	Å©Ãñ	³ÇÊÐ	ÑôÐÔ	³¾·Î	³õÊ¼ÖÎÁÆ	³õÖÎ	ÎÞ	ºÃ	17.2	ÓÐ	ÎÞ	MDR	ÎÞ	ÓÐ	7.8	129	210	65.5	16.7	16.9	61
ÑîººÓî	ÄÐ	45	Å©Ãñ	Å©´å	ÑôÐÔ	ÎÞ	³õÊ¼ÖÎÁÆ	³õÖÎ	ÎÞ	ºÃ	20.8	ÓÐ	ÎÞ	MDR	ÆäËü	ÓÐ	10.7	131	179	67.8	18.3	28.9	51
Ò¦Ë®Ç¿	ÄÐ	45	Å©Ãñ	Å©´å	ÑôÐÔ	ÎÞ	³õÊ¼ÖÎÁÆ	³õÖÎ	ÎÞ	ºÃ	20.9	ÓÐ	ÎÞ	MDR	COPD	ÓÐ	6.1	165	205	61.2	21.7	17.3	54.1
ÕÅ¹ðÓ¦	ÄÐ	45	ÍËÐÝ	Å©´å	ÑôÐÔ	ÎÞ	³õÊ¼ÖÎÁÆ	³õÖÎ	ÎÞ	ºÃ	21.5	ÓÐ	ÎÞ	MDR	ÎÞ	ÓÐ	11.4	118	211	44.4	11.9	20.8	68.6
²Ì½£ÎÀ	ÄÐ	46	Å©Ãñ	Å©´å	ÑôÐÔ	ÎÞ	³õÊ¼ÖÎÁÆ	³õÖÎ	ÎÞ	ºÃ	21.9	ÓÐ	ÎÞ	MDR	ÎÞ	ÓÐ	9.2	148	194	57.7	16.8	21.4	77.5
ÁÖÓñÃ÷	ÄÐ	47	Å©Ãñ	Å©´å	ÑôÐÔ	ÎÞ	³õÊ¼ÖÎÁÆ	³õÖÎ	ÎÞ	ºÃ	17.6	ÓÐ	ÎÞ	MDR	ÎÞ	ÓÐ	4.8	84	208	23.4	10.7	24.4	56.8
ÎâÉÜÆ½	Å®	47	¹¤ÈË	Å©´å	ÑôÐÔ	ÎÞ	³õÊ¼ÖÎÁÆ	³õÖÎ	ÎÞ	ºÃ	18.1	ÓÐ	ÎÞ	MDR	COPD	ÓÐ	5.7	131	170	49.5	16.4	21.7	68.8
ÐÏ¾ü	ÄÐ	47	¹¤ÈË	Å©´å	ÑôÐÔ	³¾·Î	³õÊ¼ÖÎÁÆ	³õÖÎ	ÎÞ	²î	28.8	ÓÐ	ÓÐ	MDR	·ÎÑ×	ÓÐ	6.6	178	136	85.3	27.2	13.4	60.1
ÂíÏ¦»ª	ÄÐ	48	ÎÞÒµ	³ÇÊÐ	ÑôÐÔ	ÎÞ	³õÊ¼ÖÎÁÆ	³õÖÎ	ÎÞ	ºÃ	18.3	ÓÐ	ÓÐ	MDR	COPD	ÓÐ	5.2	172	209	52.6	14.6	19.5	67.9
Ê¯½¨·¼	ÄÐ	48	ÍËÐÝ	Å©´å	ÑôÐÔ	ÎÞ	ÖÎÁÆÊ§°Ü	¸´ÖÎ	ÎÞ	ºÃ	16.4	ÓÐ	ÎÞ	MDR	ÎÞ	ÓÐ	6.4	114	133	36.9	29.4	25.3	67.3
¹ùÁ¢ÐÂ	ÄÐ	50	Å©Ãñ	Å©´å	ÑôÐÔ	³¾·Î	³õÊ¼ÖÎÁÆ	³õÖÎ	ÎÞ	ºÃ	18.8	ÓÐ	ÎÞ	MDR	COPD	ÓÐ	3.5	130	165	59.8	16.2	22.6	67.5
ÎâÑ©Æ¼	ÄÐ	50	¹¤ÈË	³ÇÊÐ	ÑôÐÔ	ÎÞ	³õÊ¼ÖÎÁÆ	³õÖÎ	ÎÞ	ºÃ	19.1	ÓÐ	ÎÞ	MDR	ÎÞ	ÓÐ	7.6	143	181	74.1	16.4	6.9	59.8
Â½Ð¡ÐÂ	ÄÐ	52	¹¤ÈË	³ÇÊÐ	ÑôÐÔ	ÎÞ	³õÊ¼ÖÎÁÆ	³õÖÎ	ÎÞ	ºÃ	20.1	ÓÐ	ÎÞ	MDR	ÎÞ	ÓÐ	5.6	128	178	39.2	23.5	23.8	56.9
ÖÜÎÀ¹ú	ÄÐ	52	ÍËÐÝ	³ÇÊÐ	ÑôÐÔ	ÎÞ	³õÊ¼ÖÎÁÆ	³õÖÎ	ÎÞ	ºÃ	20.2	ÓÐ	ÎÞ	MDR	ÎÞ	ÓÐ	8.1	155	169	64.3	17.5	14.1	61.2
³Â¹ð·¨	ÄÐ	53	Å©Ãñ	³ÇÊÐ	ÑôÐÔ	ÎÞ	³õÊ¼ÖÎÁÆ	³õÖÎ	ÎÞ	ºÃ	19.4	ÓÐ	ÎÞ	MDR	ÎÞ	ÓÐ	13.2	154	199	17.9	15.6	11.2	56.7
¶¡Ç°Ì«	ÄÐ	53	Å©Ãñ	Å©´å	ÑôÐÔ	ÎÞ	³õÊ¼ÖÎÁÆ	³õÖÎ	ÎÞ	ºÃ	19.8	ÓÐ	ÎÞ	MDR	ÎÞ	ÓÐ	7.2	159	149	21.7	18.1	11.3	55.8
ÀîÐ¡½ð	ÄÐ	53	Å©Ãñ	Å©´å	ÑôÐÔ	³¾·Î	³õÊ¼ÖÎÁÆ	³õÖÎ	ÎÞ	ºÃ	20.5	ÓÐ	ÎÞ	MDR	ÎÞ	ÎÞ	4.6	143	196	18.4	14.3	13.1	61.7
½¯Á¢Ïé	ÄÐ	54	ÆäËû	Å©´å	ÑôÐÔ	ÎÞ	ÔÙ´ÎÖÎÁÆ	¸´ÖÎ	ÎÞ	ºÃ	20.8	ÓÐ	ÓÐ	MDR	COPD	ÓÐ	9.4	158	225	14.1	27.2	10.2	69.4
Å·Ïþ·å	ÄÐ	54	¹¤ÈË	³ÇÊÐ	ÑôÐÔ	ÎÞ	³õÊ¼ÖÎÁÆ	³õÖÎ	ÎÞ	ºÃ	20.9	ÓÐ	ÓÐ	MDR	·ÎÑ×	ÓÐ	6.2	140	221	100.8	14.6	9	61.7
Ðì°¢½ð	ÄÐ	54	Å©Ãñ	³ÇÊÐ	ÑôÐÔ	³¾·Î	³õÊ¼ÖÎÁÆ	³õÖÎ	ÎÞ	ºÃ	21.5	ÓÐ	ÎÞ	MDR	COPD	ÓÐ	4.8	78	214	12.8	29.4	19.4	69.4
±«ÈçÇ¿	ÄÐ	55	Å©Ãñ	Å©´å	ÑôÐÔ	ÌÇÄò²¡	ÔÙ´ÎÖÎÁÆ	¸´ÖÎ	ÎÞ	ºÃ	21.9	ÓÐ	ÓÐ	MDR	ÎÞ	ÓÐ	5.7	115	156	16.8	16.2	22	58.3
Ðì½¨Æ½	ÄÐ	55	Å©Ãñ	Å©´å	ÑôÐÔ	ÎÞ	³õÊ¼ÖÎÁÆ	³õÖÎ	ÎÞ	ºÃ	17.6	ÓÐ	ÎÞ	MDR	ÎÞ	ÓÐ	6.6	124	157	20.7	24.5	8.7	60.7
¼ò½¨ÐË	ÄÐ	56	Å©Ãñ	³ÇÊÐ	ÑôÐÔ	ÎÞ	ÔÙ´ÎÖÎÁÆ	¸´ÖÎ	ÎÞ	ºÃ	28.1	ÓÐ	ÎÞ	MDR	ÎÞ	ÓÐ	5.2	128	299	10.2	28.6	21.3	64.1
Ð»³ÉÓà	ÄÐ	56	Å©Ãñ	Å©´å	ÑôÐÔ	ÌÇÄò²¡	³õÊ¼ÖÎÁÆ	³õÖÎ	ÎÞ	ºÃ	18.2	ÓÐ	ÎÞ	MDR	ÎÞ	ÓÐ	6.4	143	162	13.4	23.1	12.3	93.2
Ñî½¨Çì	ÄÐ	56	Å©Ãñ	Å©´å	ÑôÐÔ	ÎÞ	³õÊ¼ÖÎÁÆ	³õÖÎ	ÎÞ	ºÃ	26.9	ÓÐ	ÎÞ	MDR	ÎÞ	ÓÐ	3.5	132	194	119.5	30.6	18.8	74.7
ÑîÒøÊÙ	ÄÐ	56	Å©Ãñ	Å©´å	ÑôÐÔ	ÌÇÄò²¡	³õÊ¼ÖÎÁÆ	³õÖÎ	ÎÞ	ºÃ	18.7	ÓÐ	ÎÞ	MDR	COPD	ÓÐ	7.6	141	198	34.8	21.9	12.4	97.5
ÍõµÂÓÐ	ÄÐ	57	ÎÞÒµ	Å©´å	ÑôÐÔ	ÌÇÄò²¡	³õÊ¼ÖÎÁÆ	³õÖÎ	ÎÞ	ºÃ	18.8	ÓÐ	ÎÞ	MDR	COPD	ÓÐ	5.6	156	189	51.7	32.1	21.4	78.6
Ïà½õ»ª	ÄÐ	57	Å©Ãñ	Å©´å	ÑôÐÔ	³¾·Î	³õÊ¼ÖÎÁÆ	³õÖÎ	ÎÞ	ºÃ	19.1	ÓÐ	ÓÐ	MDR	·ÎÑ×	ÓÐ	8.1	106	232	38.6	21.6	13.7	69.4
¸ßÓÀ·Ò	Å®	58	Å©Ãñ	Å©´å	ÑôÐÔ	ÌÇÄò²¡	³õÊ¼ÖÎÁÆ	³õÖÎ	ÎÞ	ºÃ	20.5	ÓÐ	ÎÞ	MDR	ÎÞ	ÓÐ	4.4	141	254	10.2	11	21	88.6
Ô¬½ð·ï	Å®	59	Å©Ãñ	³ÇÊÐ	ÑôÐÔ	ÎÞ	³õÊ¼ÖÎÁÆ	³õÖÎ	ÎÞ	ºÃ	22.5	ÓÐ	ÎÞ	MDR	COPD	ÓÐ	7.2	168	268	16.4	23.3	24.7	68.3
·¶ºìÇï	ÄÐ	60	Å©Ãñ	³ÇÊÐ	ÑôÐÔ	ÎÞ	³õÊ¼ÖÎÁÆ	³õÖÎ	ÎÞ	ºÃ	23.7	ÓÐ	ÎÞ	MDR	ÎÞ	ÓÐ	4.6	127	191	7.5	31.7	7.8	72.2
ÎâÕãÄþ	ÄÐ	61	Å©Ãñ	³ÇÊÐ	ÑôÐÔ	ÌÇÄò²¡	³õÊ¼ÖÎÁÆ	³õÖÎ	ÎÞ	ºÃ	30.8	ÓÐ	ÎÞ	MDR	COPD	ÓÐ	9.4	105	178	10.6	16.2	11.3	68.6
Äß½ðµÂ	ÄÐ	62	ÆäËû	Å©´å	ÑôÐÔ	ÌÇÄò²¡	³õÊ¼ÖÎÁÆ	³õÖÎ	ÎÞ	ºÃ	20.9	ÓÐ	ÓÐ	MDR	ÎÞ	ÓÐ	6.2	130	171	16.6	19.7	10.3	78.5
Ð»Ô¶Ë³	ÄÐ	63	Å©Ãñ	Å©´å	ÑôÐÔ	ÌÇÄò²¡	³õÊ¼ÖÎÁÆ	³õÖÎ	ÎÞ	ºÃ	21.5	ÓÐ	ÓÐ	MDR	COPD	ÓÐ	11	134	154	18.1	20.2	9.8	83.5
ºú´º»ª	ÄÐ	64	ÎÞÒµ	³ÇÊÐ	ÑôÐÔ	ÌÇÄò²¡	³õÊ¼ÖÎÁÆ	³õÖÎ	ÎÞ	ºÃ	21.9	ÓÐ	ÎÞ	MDR	·ÎÑ×	ÓÐ	9.7	124	200	14.4	23.1	12.4	70.2
ÖìÔÆÇÙ	Å®	64	Å©Ãñ	³ÇÊÐ	ÑôÐÔ	ÌÇÄò²¡	³õÊ¼ÖÎÁÆ	³õÖÎ	ÎÞ	ºÃ	17.6	ÓÐ	ÎÞ	MDR	ÎÞ	ÓÐ	4.9	132	194	27.2	26.9	9.4	117.1
½¯Ã÷¶Á	ÄÐ	65	Å©Ãñ	Å©´å	ÑôÐÔ	³¾·Î	³õÊ¼ÖÎÁÆ	³õÖÎ	ÎÞ	ºÃ	18.1	ÓÐ	ÎÞ	MDR	COPD	ÓÐ	5.7	161	162	14.6	12.2	13.7	51.8
Â½°²Ã÷	ÄÐ	65	Å©Ãñ	³ÇÊÐ	ÑôÐÔ	ÌÇÄò²¡	³õÊ¼ÖÎÁÆ	³õÖÎ	ÎÞ	ºÃ	18.2	ÓÐ	ÎÞ	MDR	ÎÞ	ÓÐ	6.8	115	208	19.4	17.3	11	37.8
ì¶Ë®·¨	ÄÐ	67	ÎÞÒµ	³ÇÊÐ	ÑôÐÔ	ÎÞ	³õÊ¼ÖÎÁÆ	³õÖÎ	ÎÞ	ºÃ	26.6	ÓÐ	ÎÞ	MDR	·ÎÑ×	ÓÐ	5.1	164	216	16.2	25	9.7	58.8
ÐÜ°²Ãñ	ÄÐ	68	Å©Ãñ	³ÇÊÐ	ÑôÐÔ	ÌÇÄò²¡	ÔÙ´ÎÖÎÁÆ	¸´ÖÎ	ÎÞ	ºÃ	18.7	ÓÐ	ÎÞ	MDR	COPD	ÓÐ	6.4	136	246	20.3	31.3	12.7	64.8
ÓáË³·¢	ÄÐ	68	ÆäËû	Å©´å	ÑôÐÔ	ÌÇÄò²¡	³õÊ¼ÖÎÁÆ	³õÖÎ	ÎÞ	ºÃ	25.7	ÓÐ	ÎÞ	MDR	·ÎÑ×	ÓÐ	3.9	131	267	26.5	17.3	8.4	62.5
Â³Ë³ÁÖ	ÄÐ	69	ÎÞÒµ	³ÇÊÐ	ÑôÐÔ	ÌÇÄò²¡	³õÊ¼ÖÎÁÆ	³õÖÎ	ÎÞ	ºÃ	19.1	ÓÐ	ÎÞ	MDR	COPD	ÓÐ	7	135	166	17.7	13.4	9.5	57.3
ÅËÔÂ»ª	Å®	69	Å©Ãñ	Å©´å	ÑôÐÔ	³¾·Î	³õÊ¼ÖÎÁÆ	³õÖÎ	ÎÞ	ºÃ	20.5	ÓÐ	ÎÞ	MDR	·ÎÑ×	ÓÐ	5.1	118	168	18.1	24.5	15.3	79.4
ËÎº£ÈÙ	ÄÐ	71	Å©Ãñ	Å©´å	ÑôÐÔ	ÌÇÄò²¡	³õÊ¼ÖÎÁÆ	³õÖÎ	ÎÞ	²î	22.5	ÓÐ	ÓÐ	MDR	ÎÞ	ÓÐ	8.4	123	202	21.9	12.6	12.6	67.3
ÕÅ·ïÖé	Å®	72	ÎÞÒµ	Å©´å	ÑôÐÔ	ÌÇÄò²¡	³õÊ¼ÖÎÁÆ	³õÖÎ	ÎÞ	ºÃ	23.7	ÓÐ	ÎÞ	MDR	COPD	ÓÐ	4.6	121	156	38.3	11.6	7.9	65
Ðì½ðÕä	Å®	73	Å©Ãñ	³ÇÊÐ	ÑôÐÔ	ÌÇÄò²¡	³õÊ¼ÖÎÁÆ	³õÖÎ	ÎÞ	ºÃ	17.8	ÓÐ	ÎÞ	MDR	ÎÞ	ÓÐ	7.7	146	162	19.6	6.7	13.8	78.8
ÉòÈðÁÖ	ÄÐ	74	ÆäËû	³ÇÊÐ	ÑôÐÔ	ÌÇÄò²¡	ÔÙ´ÎÖÎÁÆ	¸´ÖÎ	ÎÞ	ºÃ	21.7	ÓÐ	ÎÞ	MDR	ÎÞ	ÓÐ	4.9	138	239	18.5	17.7	18.3	71.9
Éò»áÇì	ÄÐ	76	Å©Ãñ	Å©´å	ÑôÐÔ	³¾·Î	³õÊ¼ÖÎÁÆ	³õÖÎ	ÎÞ	ºÃ	23.4	ÓÐ	ÎÞ	MDR	ÎÞ	ÓÐ	9.9	158	183	17.4	22.1	19.6	75.3
ÕÅ½¨»ª	ÄÐ	77	Å©Ãñ	Å©´å	ÑôÐÔ	ÌÇÄò²¡	³õÊ¼ÖÎÁÆ	³õÖÎ	ÎÞ	ºÃ	19.5	ÓÐ	ÎÞ	MDR	COPD	ÓÐ	8.7	134	98	10.7	39.2	18.5	85.3
³Â¸ù±¦	ÄÐ	78	ÆäËû	³ÇÊÐ	ÑôÐÔ	ÌÇÄò²¡	ÔÙ´ÎÖÎÁÆ	¸´ÖÎ	ÎÞ	ºÃ	25.3	ÓÐ	ÎÞ	MDR	COPD	ÓÐ	5.9	145	146	8.7	49.8	17.4	69.3
ÍôÐ¡·ï	Å®	82	Å©Ãñ	Å©´å	ÑôÐÔ	ÌÇÄò²¡	³õÊ¼ÖÎÁÆ	³õÖÎ	ÎÞ	ºÃ	22.6	ÓÐ	ÎÞ	MDR	·ÎÑ×	ÓÐ	4.7	129	297	20.6	23.1	8.7	103.1
ÑÏÄÈ	Å®	11	ÍËÐÝ	Å©´å	ÑôÐÔ	ÎÞ	³õÊ¼ÖÎÁÆ	³õÖÎ	ÎÞ	ºÃ	23.9	ÎÞ	ÎÞ	ÎÞ	ÎÞ	ÎÞ	6.6	164	221	18.9	34.2	10.7	67.8
³Â½ð¶¹	Å®	12	ÍËÐÝ	Å©´å	ÑôÐÔ	ÎÞ	³õÊ¼ÖÎÁÆ	³õÖÎ	ÎÞ	ºÃ	23.8	ÎÞ	ÎÞ	ÎÞ	ÎÞ	ÎÞ	5.1	157	275	28.9	21.7	10.6	65.6
ÑÏÏã	Å®	12	ÍËÐÝ	Å©´å	ÑôÐÔ	ÎÞ	³õÊ¼ÖÎÁÆ	³õÖÎ	ÎÞ	ºÃ	24.1	ÎÞ	ÎÞ	ÎÞ	ÎÞ	ÎÞ	6.2	119	120	18.9	32.3	18.9	64.6
Ô¬¼Ò½ø	ÄÐ	12	ÍËÐÝ	Å©´å	ÑôÐÔ	ÎÞ	³õÊ¼ÖÎÁÆ	³õÖÎ	ÎÞ	ºÃ	24.2	ÓÐ	ÓÐ	ÎÞ	ÎÞ	ÎÞ	5.9	151	224	20.5	18.2	8.9	68.6
µËÓîÌÎ	ÄÐ	13	ÍËÐÝ	Å©´å	ÑôÐÔ	ÎÞ	³õÊ¼ÖÎÁÆ	³õÖÎ	ÎÞ	ºÃ	24.3	ÓÐ	ÓÐ	ÎÞ	ÎÞ	ÎÞ	7.2	91	199	99.1	30.6	11.9	64.8
ÍÀÓîÑï	ÄÐ	13	ÍËÐÝ	Å©´å	ÑôÐÔ	ÎÞ	³õÊ¼ÖÎÁÆ	³õÖÎ	ÎÞ	ºÃ	21.2	ÓÐ	ÓÐ	ÎÞ	ÎÞ	ÎÞ	5.1	143	93	18.4	12.9	20.5	59.5
Éò²Ì	Å®	14	ÍËÐÝ	³ÇÊÐ	ÑôÐÔ	ÎÞ	³õÊ¼ÖÎÁÆ	³õÖÎ	ÎÞ	ºÃ	20.8	ÎÞ	ÎÞ	ÎÞ	ÎÞ	ÎÞ	8.8	141	149	27.2	19.5	19.1	69.7
ÂÞ¹óÈº	Å®	15	¹¤ÈË	Å©´å	ÑôÐÔ	ÎÞ	ÔÙ´ÎÖÎÁÆ	¸´ÖÎ	ÎÞ	ºÃ	20.9	ÎÞ	ÎÞ	ÎÞ	ÎÞ	ÎÞ	4.3	133	116	17.8	25.7	18.4	53.5
ÂÞ¹óÈº	Å®	15	ÎÞÒµ	Å©´å	ÑôÐÔ	ÎÞ	³õÊ¼ÖÎÁÆ	³õÖÎ	ÎÞ	ºÃ	31.5	ÎÞ	ÎÞ	ÎÞ	ÎÞ	ÎÞ	7.9	147	240	59.2	35.1	15.2	64.5
ÅËÁáÑÞ	Å®	15	ÍËÐÝ	Å©´å	ÑôÐÔ	ÎÞ	³õÊ¼ÖÎÁÆ	³õÖÎ	ÎÞ	ºÃ	21.9	ÎÞ	ÎÞ	ÎÞ	ÎÞ	ÎÞ	4.9	178	164	16.9	16.6	17.8	69.8
ÖÜö¦	Å®	15	ÍËÐÝ	Å©´å	ÑôÐÔ	ÎÞ	³õÊ¼ÖÎÁÆ	³õÖÎ	ÎÞ	ºÃ	17.6	ÎÞ	ÎÞ	ÎÞ	ÎÞ	ÎÞ	7.6	173	128	108.9	17	15.3	59.1
»Æ¼ÒÅ	ÄÐ	16	ÍËÐÝ	Å©´å	ÑôÐÔ	ÎÞ	³õÊ¼ÖÎÁÆ	³õÖÎ	ÎÞ	ºÃ	18.1	ÓÐ	ÓÐ	ÎÞ	ÎÞ	ÎÞ	5.6	133	99	27.3	15.6	11.6	54.7
ÂÞÓÚ	ÄÐ	16	ÍËÐÝ	Å©´å	ÑôÐÔ	ÎÞ	³õÊ¼ÖÎÁÆ	³õÖÎ	ÎÞ	ºÃ	18.2	ÓÐ	ÓÐ	ÎÞ	ÎÞ	ÎÞ	8.1	124	184	20.8	25.4	13.9	74
ËÉÃÀ¾Õ	Å®	16	ÍËÐÝ	Å©´å	ÑôÐÔ	ÎÞ	³õÊ¼ÖÎÁÆ	³õÖÎ	ÎÞ	ºÃ	28.9	ÎÞ	ÎÞ	ÎÞ	ÎÞ	ÎÞ	4.4	137	200	21.4	13.4	9.8	74.6
ÍõÊÀÃô	Å®	16	ÍËÐÝ	Å©´å	ÑôÐÔ	ÎÞ	³õÊ¼ÖÎÁÆ	³õÖÎ	ÎÞ	ºÃ	18.7	ÎÞ	ÎÞ	ÎÞ	ÎÞ	ÎÞ	7.2	138	269	34.4	24.2	14.1	71.5
ÐÜ¿¡ÌÎ	ÄÐ	16	ÍËÐÝ	Å©´å	ÑôÐÔ	ÎÞ	³õÊ¼ÖÎÁÆ	³õÖÎ	ÎÞ	ºÃ	18.8	ÓÐ	ÓÐ	ÎÞ	ÎÞ	ÎÞ	4.6	158	243	21.7	14.8	9.8	80.5
²ÅÍúÔúÎ÷	ÄÐ	17	ÍËÐÝ	Å©´å	ÑôÐÔ	ÎÞ	³õÊ¼ÖÎÁÆ	³õÖÎ	ÎÞ	ºÃ	19.1	ÓÐ	ÓÐ	ÎÞ	ÎÞ	ÎÞ	9.4	129	135	13.4	28	24.3	76.9
³Âäô	Å®	17	ÍËÐÝ	³ÇÊÐ	ÑôÐÔ	ÎÞ	³õÊ¼ÖÎÁÆ	³õÖÎ	ÎÞ	ºÃ	20.5	ÎÞ	ÎÞ	ÎÞ	ÎÞ	ÎÞ	6.2	112	254	29.5	17.1	10.9	72
´ÞÌÎ	ÄÐ	17	ÍËÐÝ	Å©´å	ÑôÐÔ	ÎÞ	³õÊ¼ÖÎÁÆ	³õÖÎ	ÎÞ	ºÃ	22.5	ÓÐ	ÓÐ	ÎÞ	ÎÞ	ÎÞ	4.8	141	130	17.5	16.6	23.2	70.5
½¯»ÊÌÎ	ÄÐ	17	ÍËÐÝ	Å©´å	ÑôÐÔ	ÎÞ	³õÊ¼ÖÎÁÆ	³õÖÎ	ÎÞ	ºÃ	23.7	ÓÐ	ÓÐ	ÎÞ	ÎÞ	ÎÞ	5.7	138	146	9.9	11.6	10.7	60.1
ÀµÁá	Å®	17	ÍËÐÝ	Å©´å	ÑôÐÔ	ÎÞ	³õÊ¼ÖÎÁÆ	³õÖÎ	ÎÞ	ºÃ	21.5	ÎÞ	ÎÞ	ÎÞ	ÎÞ	ÎÞ	6.6	155	178	10.3	30.4	20.8	120.5
Àî½õ»Ô	ÄÐ	17	ÍËÐÝ	Å©´å	ÑôÐÔ	ÎÞ	³õÊ¼ÖÎÁÆ	³õÖÎ	ÎÞ	ºÃ	25.2	ÓÐ	ÓÐ	ÎÞ	ÎÞ	ÎÞ	5.2	126	187	20.4	18.8	17.4	61.3
ÀîÊËÀö	Å®	17	ÍËÐÝ	³ÇÊÐ	ÑôÐÔ	ÎÞ	³õÊ¼ÖÎÁÆ	³õÖÎ	ÎÞ	²î	26.5	ÎÞ	ÎÞ	ÎÞ	ÎÞ	ÎÞ	6.4	159	93	89.2	19.8	14.4	69.4
ÂÞÊÀµ¤	Å®	17	ÍËÐÝ	Å©´å	ÑôÐÔ	ÎÞ	³õÊ¼ÖÎÁÆ	³õÖÎ	ÎÞ	ºÃ	20.2	ÎÞ	ÎÞ	ÎÞ	ÎÞ	ÎÞ	3.5	141	247	21.8	20.1	11.7	67.1
Éò½Ü	ÄÐ	17	ÎÞÒµ	Å©´å	ÑôÐÔ	ÎÞ	³õÊ¼ÖÎÁÆ	³õÖÎ	ÎÞ	ºÃ	24.3	ÓÐ	ÓÐ	ÎÞ	ÎÞ	ÎÞ	7.6	160	382	12.1	19.2	13.4	71.3
ÉòÎâÁú	ÄÐ	17	ÍËÐÝ	Å©´å	ÑôÐÔ	ÎÞ	³õÊ¼ÖÎÁÆ	³õÖÎ	ÎÞ	ºÃ	20.2	ÓÐ	ÓÐ	ÎÞ	ÎÞ	ÎÞ	5.6	133	261	10.9	19.8	9.5	87
ÍõÑÞºì	Å®	17	Å©Ãñ	Å©´å	ÑôÐÔ	ÎÞ	³õÊ¼ÖÎÁÆ	³õÖÎ	ÎÞ	²î	29.2	ÎÞ	ÎÞ	ÎÞ	ÎÞ	ÎÞ	8.1	154	176	24.3	17.3	18.3	70.3
Ïò°Í¶à¼ª	ÄÐ	17	ÍËÐÝ	Å©´å	ÑôÐÔ	ÎÞ	³õÊ¼ÖÎÁÆ	³õÖÎ	ÎÞ	ºÃ	31.9	ÓÐ	ÓÐ	ÎÞ	ÎÞ	ÎÞ	4.4	156	124	16.1	19.9	12.6	53.7
ÏîÓêÜ°	Å®	17	ÍËÐÝ	Å©´å	ÑôÐÔ	ÎÞ	³õÊ¼ÖÎÁÆ	³õÖÎ	ÎÞ	ºÃ	21.7	ÎÞ	ÎÞ	ÎÞ	ÎÞ	ÎÞ	7.2	128	161	20.7	17.9	19.9	68
Ð¤Ñþ	Å®	17	ÍËÐÝ	³ÇÊÐ	ÑôÐÔ	ÎÞ	³õÊ¼ÖÎÁÆ	³õÖÎ	ÎÞ	ºÃ	28.2	ÎÞ	ÎÞ	ÎÞ	ÎÞ	ÎÞ	4.6	155	202	16.4	9.9	13.8	58.8
Ðì´ó¿­	ÄÐ	17	ÍËÐÝ	Å©´å	ÑôÐÔ	ÎÞ	³õÊ¼ÖÎÁÆ	³õÖÎ	ÎÞ	ºÃ	21.2	ÓÐ	ÓÐ	ÎÞ	ÎÞ	ÎÞ	9.4	135	185	78.5	17.4	17.4	57.6
ÑîºìÇí	Å®	17	Å©Ãñ	Å©´å	ÑôÐÔ	ÎÞ	ÔÙ´ÎÖÎÁÆ	¸´ÖÎ	ÎÞ	ºÃ	27.6	ÎÞ	ÎÞ	ÎÞ	ÎÞ	ÎÞ	6.2	132	179	16.6	27.6	14.2	66
ÓàÖÐ¾ü	ÄÐ	17	ÍËÐÝ	Å©´å	ÑôÐÔ	ÎÞ	³õÊ¼ÖÎÁÆ	³õÖÎ	ÎÞ	ºÃ	18.3	ÓÐ	ÓÐ	ÎÞ	ÎÞ	ÎÞ	3.9	148	217	21.7	23.1	21.7	61.2
ÖìÆ½Æ¼	Å®	17	ÍËÐÝ	³ÇÊÐ	ÑôÐÔ	ÎÞ	³õÊ¼ÖÎÁÆ	³õÖÎ	ÎÞ	ºÃ	28.7	ÎÞ	ÎÞ	ÎÞ	ÎÞ	ÎÞ	9.7	156	286	16.8	20	23.4	65.7
º«ÃÎè¯	Å®	18	ÍËÐÝ	Å©´å	ÑôÐÔ	ÎÞ	³õÊ¼ÖÎÁÆ	³õÖÎ	ÎÞ	²î	18.8	ÎÞ	ÎÞ	ÎÞ	ÎÞ	ÎÞ	4.9	156	130	117	10.1	9.5	61.9
»ÆÜ°âù	Å®	18	ÍËÐÝ	Å©´å	ÑôÐÔ	ÎÞ	³õÊ¼ÖÎÁÆ	³õÖÎ	ÎÞ	ºÃ	19.1	ÎÞ	ÎÞ	ÎÞ	ÎÞ	ÎÞ	5.7	145	192	20.3	10.5	12.6	54.7
½¯ÕñÑô	ÄÐ	18	ÎÞÒµ	Å©´å	ÑôÐÔ	ÎÞ	ÔÙ´ÎÖÎÁÆ	¸´ÖÎ	ÎÞ	ºÃ	20.5	ÓÐ	ÓÐ	ÎÞ	ÎÞ	ÎÞ	6.8	146	122	17.5	23.6	13.9	77.8
ÅËÐñ²©	ÄÐ	18	ÍËÐÝ	Å©´å	ÑôÐÔ	ÎÞ	³õÊ¼ÖÎÁÆ	³õÖÎ	ÎÞ	ºÃ	22.5	ÓÐ	ÓÐ	ÎÞ	ÎÞ	ÎÞ	5.1	136	131	16.4	19.3	9.8	66.6
ÉòÑî»¶	Å®	18	ÍËÐÝ	Å©´å	ÑôÐÔ	ÎÞ	³õÊ¼ÖÎÁÆ	³õÖÎ	ÎÞ	²î	23.7	ÎÞ	ÎÞ	ÎÞ	ÎÞ	ÎÞ	6.4	152	157	17.8	7.1	14.1	80.6
Ì·µØ»Û	Å®	18	Å©Ãñ	Å©´å	ÑôÐÔ	ÎÞ	³õÊ¼ÖÎÁÆ	³õÖÎ	ÎÞ	ºÃ	22.3	ÎÞ	ÎÞ	ÎÞ	ÎÞ	ÎÞ	3.9	159	165	16.9	20.1	16.2	68.1
ÌúÐ¡Áú	ÄÐ	18	ÍËÐÝ	Å©´å	ÑôÐÔ	ÎÞ	³õÊ¼ÖÎÁÆ	³õÖÎ	ÎÞ	ºÃ	25.2	ÓÐ	ÓÐ	ÎÞ	ÎÞ	ÎÞ	7	97	164	109.3	22.6	7.3	82.9
Ð¤Ñþ	Å®	18	ÍËÐÝ	Å©´å	ÑôÐÔ	ÎÞ	ÔÙ´ÎÖÎÁÆ	¸´ÖÎ	ÎÞ	ºÃ	26.5	ÎÞ	ÎÞ	ÎÞ	ÎÞ	ÎÞ	5.1	134	179	19.1	13.1	21.3	54.4
ÓáÐñ¶«	ÄÐ	18	ÍËÐÝ	³ÇÊÐ	ÑôÐÔ	ÎÞ	³õÊ¼ÖÎÁÆ	³õÖÎ	ÎÞ	ºÃ	20.2	ÓÐ	ÓÐ	ÎÞ	ÎÞ	ÎÞ	8.4	136	108	18.4	9.9	11.9	56.1
×ó´ºÈØ	Å®	18	Å©Ãñ	Å©´å	ÑôÐÔ	ÎÞ	³õÊ¼ÖÎÁÆ	³õÖÎ	ÎÞ	ºÃ	24.3	ÎÞ	ÎÞ	ÎÞ	ÎÞ	ÎÞ	4.6	115	107	27.2	12.4	19.6	58.9
µ©ÔöÇúÕä	Å®	19	ÍËÐÝ	³ÇÊÐ	ÑôÐÔ	ÎÞ	³õÊ¼ÖÎÁÆ	³õÖÎ	ÎÞ	²î	20.2	ÎÞ	ÎÞ	ÎÞ	ÎÞ	ÎÞ	7.7	128	117	17.8	18.3	21.6	67.3
·Ñ¼Ñ¿µ	ÄÐ	19	ÍËÐÝ	Å©´å	ÑôÐÔ	ÎÞ	³õÊ¼ÖÎÁÆ	³õÖÎ	ÎÞ	ºÃ	29.2	ÓÐ	ÎÞ	ÎÞ	ÎÞ	ÎÞ	4.9	117	157	19.2	10.2	22.8	64.8
¸ðÐ¾	Å®	19	Å©Ãñ	Å©´å	ÑôÐÔ	ÎÞ	³õÊ¼ÖÎÁÆ	³õÖÎ	ÎÞ	²î	21.2	ÓÐ	ÎÞ	ÎÞ	ÎÞ	ÎÞ	9.9	145	394	16.9	15.2	22	58.5
ºÎÁÖ	ÄÐ	19	ÎÞÒµ	Å©´å	ÑôÐÔ	ÎÞ	³õÊ¼ÖÎÁÆ	³õÖÎ	ÎÞ	²î	31.7	ÓÐ	ÎÞ	ÎÞ	ÎÞ	ÎÞ	8.7	160	281	28.9	17.7	21.7	70.8
ÀîÆæ	ÄÐ	19	ÍËÐÝ	Å©´å	ÑôÐÔ	ÎÞ	³õÊ¼ÖÎÁÆ	³õÖÎ	ÎÞ	ºÃ	28.2	ÓÐ	ÎÞ	ÎÞ	ÎÞ	ÎÞ	5.9	146	196	27.3	20.2	11.3	71.3
ÀîÔÆ·É	ÄÐ	19	ÎÞÒµ	Å©´å	ÑôÐÔ	ÎÞ	³õÊ¼ÖÎÁÆ	³õÖÎ	ÎÞ	ºÃ	22.2	ÓÐ	ÎÞ	ÎÞ	ÎÞ	ÎÞ	4.7	148	157	20.8	23.9	9.3	68.3
Âí¸»Àö	Å®	19	ÎÞÒµ	Å©´å	ÑôÐÔ	ÎÞ	³õÊ¼ÖÎÁÆ	³õÖÎ	ÎÞ	²î	27.6	ÎÞ	ÎÞ	ÎÞ	ÎÞ	ÎÞ	6.6	138	98	21.4	16.4	8.8	66.4
ÅËÎÄïÇ	ÄÐ	19	ÍËÐÝ	³ÇÊÐ	ÑôÐÔ	ÎÞ	³õÊ¼ÖÎÁÆ	³õÖÎ	ÎÞ	ºÃ	22.7	ÓÐ	ÓÐ	ÎÞ	ÎÞ	ÎÞ	5.1	131	205	24.4	10.9	12.4	63.2
ÇñÞÈ¼Ñ	Å®	19	ÍËÐÝ	Å©´å	ÑôÐÔ	ÎÞ	³õÊ¼ÖÎÁÆ	³õÖÎ	ÎÞ	ºÃ	22.9	ÎÞ	ÎÞ	ÎÞ	ÎÞ	ÎÞ	6.2	143	178	21.7	7.7	21.4	59.1
Éò»ª	ÄÐ	19	Å©Ãñ	Å©´å	ÑôÐÔ	ÎÞ	³õÊ¼ÖÎÁÆ	³õÖÎ	ÎÞ	ºÃ	23.2	ÓÐ	ÓÐ	ÎÞ	ÎÞ	ÎÞ	5.9	132	247	23.4	20.3	13.7	55.4
ÊÌÄÈÄÈ	Å®	19	Å©Ãñ	Å©´å	ÑôÐÔ	ÎÞ	³õÊ¼ÖÎÁÆ	³õÖÎ	ÎÞ	²î	23.4	ÎÞ	ÎÞ	ÎÞ	ÎÞ	ÎÞ	7.2	170	192	19.5	10.8	21	58.9
Ëï¿¡	ÄÐ	19	ÍËÐÝ	Å©´å	ÑôÐÔ	ÎÞ	³õÊ¼ÖÎÁÆ	³õÖÎ	ÎÞ	ºÃ	23.7	ÓÐ	ÎÞ	ÎÞ	ÎÞ	ÎÞ	5.1	130	199	95.3	11.4	24.7	59.6
ñûÖÒ	ÄÐ	19	Å©Ãñ	Å©´å	ÑôÐÔ	ÎÞ	³õÊ¼ÖÎÁÆ	³õÖÎ	ÎÞ	ºÃ	33.7	ÓÐ	ÎÞ	ÎÞ	ÎÞ	ÎÞ	8.8	108	203	12.6	14.4	19.9	58.4
ÌÆ¼ÒºÀ	ÄÐ	19	ÍËÐÝ	Å©´å	ÑôÐÔ	ÎÞ	³õÊ¼ÖÎÁÆ	³õÖÎ	ÎÞ	ºÃ	24.1	ÓÐ	ÎÞ	ÎÞ	ÎÞ	ÎÞ	4.3	122	153	116.9	21.7	18.4	84.7
ÍõÆì	ÄÐ	19	ÎÞÒµ	³ÇÊÐ	ÑôÐÔ	ÎÞ	ÔÙ´ÎÖÎÁÆ	¸´ÖÎ	ÎÞ	ºÃ	24.2	ÓÐ	ÎÞ	ÎÞ	ÎÞ	ÎÞ	7.9	136	100	13.8	13.4	15.4	66.2
Íõ×ÓÐù	ÄÐ	19	ÍËÐÝ	Å©´å	ÑôÐÔ	ÎÞ	³õÊ¼ÖÎÁÆ	³õÖÎ	ÎÞ	ºÃ	24.4	ÓÐ	ÎÞ	ÎÞ	ÎÞ	ÎÞ	4.9	153	204	14.1	19.5	8.4	88.7
ñãÏþÀö	Å®	19	ÍËÐÝ	Å©´å	ÑôÐÔ	ÎÞ	³õÊ¼ÖÎÁÆ	³õÖÎ	ÎÞ	ºÃ	24.6	ÎÞ	ÎÞ	ÎÞ	ÎÞ	ÎÞ	7.6	148	193	24.2	15.3	10.7	65.2
ÑîÁÖÈÙ	Å®	19	ÍËÐÝ	Å©´å	ÑôÐÔ	ÎÞ	³õÊ¼ÖÎÁÆ	³õÖÎ	ÎÞ	ºÃ	24.7	ÎÞ	ÎÞ	ÎÞ	ÎÞ	ÎÞ	5.6	136	189	7.3	22.6	9.4	68.9
Ó¡Ð¡ËÉ	ÄÐ	19	Å©Ãñ	Å©´å	ÑôÐÔ	ÎÞ	³õÊ¼ÖÎÁÆ	³õÖÎ	ÎÞ	ºÃ	25.4	ÓÐ	ÓÐ	ÎÞ	ÎÞ	ÎÞ	8.1	159	217	18.8	16.9	21.8	88.7
ÕÅ¹óæ¿	Å®	19	Å©Ãñ	Å©´å	ÑôÐÔ	ÎÞ	³õÊ¼ÖÎÁÆ	³õÖÎ	ÎÞ	²î	25.8	ÎÞ	ÎÞ	ÎÞ	ÎÞ	ÎÞ	4.4	158	168	9.8	23.8	23	75.4
ÕÅÓÎ	ÄÐ	19	ÍËÐÝ	Å©´å	ÑôÐÔ	ÎÞ	³õÊ¼ÖÎÁÆ	³õÖÎ	ÓÐ	²î	16.6	ÓÐ	ÓÐ	ÎÞ	ÎÞ	ÎÞ	7.2	130	133	10.1	24.1	11.4	99.9
ÕÅÓîÁú	ÄÐ	19	Å©Ãñ	Å©´å	ÑôÐÔ	ÎÞ	³õÊ¼ÖÎÁÆ	³õÖÎ	ÓÐ	²î	17.1	ÓÐ	ÓÐ	ÎÞ	ÆäËü	ÓÐ	4.6	126	154	99.2	19.7	13.5	68.4
Ö£»Û	Å®	19	ÍËÐÝ	Å©´å	ÑôÐÔ	ÎÞ	³õÊ¼ÖÎÁÆ	³õÖÎ	ÓÐ	²î	17.1	ÎÞ	ÎÞ	ÎÞ	ÎÞ	ÎÞ	9.4	132	156	19.8	24.3	19.5	65
×£Ð¡Ôª	ÄÐ	19	ÍËÐÝ	Å©´å	ÑôÐÔ	ÎÞ	³õÊ¼ÖÎÁÆ	³õÖÎ	ÓÐ	²î	17.3	ÓÐ	ÓÐ	ÎÞ	ÎÞ	ÎÞ	6.2	139	128	17.3	20.6	9.4	67.8
²ÜÓÂ	ÄÐ	20	ÍËÐÝ	³ÇÊÐ	ÑôÐÔ	ÎÞ	³õÊ¼ÖÎÁÆ	³õÖÎ	ÓÐ	²î	25.2	ÓÐ	ÓÐ	ÎÞ	ÎÞ	ÎÞ	11.4	109	155	69.9	18.6	10.5	66.9
³£´óÃ·	Å®	20	Å©Ãñ	Å©´å	ÑôÐÔ	ÎÞ	³õÊ¼ÖÎÁÆ	³õÖÎ	ÓÐ	²î	26.5	ÎÞ	ÎÞ	ÎÞ	ÎÞ	ÎÞ	9.7	136	135	27.9	18.8	21.5	58.7
µ¥¾¸	ÄÐ	20	ÍËÐÝ	³ÇÊÐ	ÑôÐÔ	ÎÞ	ÔÙ´ÎÖÎÁÆ	¸´ÖÎ	ÓÐ	ºÃ	20.2	ÓÐ	ÓÐ	ÎÞ	ÎÞ	ÎÞ	4.9	119	132	77.9	10.6	18	79.9
¶­¼ÎìÇ	Å®	20	ÍËÐÝ	³ÇÊÐ	ÑôÐÔ	ÎÞ	ÔÙ´ÎÖÎÁÆ	¸´ÖÎ	ÓÐ	²î	24.3	ÎÞ	ÎÞ	ÎÞ	ÎÞ	ÎÞ	5.7	146	143	47.4	23.2	6.5	57.3
¶­¼ÎìÇ	Å®	20	ÎÞÒµ	³ÇÊÐ	ÑôÐÔ	ÎÞ	³õÊ¼ÖÎÁÆ	³õÖÎ	ÓÐ	²î	20.2	ÎÞ	ÎÞ	ÎÞ	ÎÞ	ÎÞ	6.8	138	192	17.7	10.7	7.8	64.2
º£À´×ÓÇñ	ÄÐ	20	¹¤ÈË	³ÇÊÐ	ÑôÐÔ	ÎÞ	³õÊ¼ÖÎÁÆ	³õÖÎ	ÓÐ	ºÃ	29.2	ÓÐ	ÓÐ	ÎÞ	ÎÞ	ÎÞ	5.1	139	180	24.9	9.8	11.2	62.8
º«³É½£	Å®	20	Å©Ãñ	³ÇÊÐ	ÑôÐÔ	ÎÞ	³õÊ¼ÖÎÁÆ	³õÖÎ	ÓÐ	ºÃ	21.2	ÎÞ	ÎÞ	ÎÞ	ÎÞ	ÎÞ	6.4	137	137	49.9	21.4	14.4	67.3
½ðÔªÁ«	Å®	20	ÎÞÒµ	Å©´å	ÑôÐÔ	ÎÞ	³õÊ¼ÖÎÁÆ	³õÖÎ	ÓÐ	ºÃ	21.7	ÎÞ	ÎÞ	ÎÞ	ÎÞ	ÎÞ	3.9	141	147	18.7	34.4	10.7	70.1
Àîº½¾ê	Å®	20	ÍËÐÝ	Å©´å	ÑôÐÔ	ÎÞ	³õÊ¼ÖÎÁÆ	³õÖÎ	ÓÐ	ºÃ	28.2	ÎÞ	ÎÞ	ÎÞ	ÎÞ	ÎÞ	7	136	178	15.9	11.7	23.4	58.7
Àî½¨ÁÖ	ÄÐ	20	¹¤ÈË	Å©´å	ÑôÐÔ	ÎÞ	ÔÙ´ÎÖÎÁÆ	¸´ÖÎ	ÓÐ	ºÃ	21.2	ÓÐ	ÓÐ	ÎÞ	ÆäËü	ÎÞ	5.1	132	173	74.7	27.4	10.5	68.2
Áõµ¤	Å®	20	ÎÞÒµ	Å©´å	ÑôÐÔ	ÎÞ	³õÊ¼ÖÎÁÆ	³õÖÎ	ÓÐ	ºÃ	27.6	ÎÞ	ÎÞ	ÎÞ	ÎÞ	ÎÞ	8.4	127	133	86.6	19.5	15.3	62.9
ÄßºìÃ·	Å®	20	ÎÞÒµ	³ÇÊÐ	ÑôÐÔ	ÎÞ	ÖÎÁÆÊ§°Ü	¸´ÖÎ	ÓÐ	ºÃ	20.1	ÎÞ	ÎÞ	ÎÞ	ÎÞ	ÎÞ	4.6	125	124	95.1	15.3	12.6	52.8
ÄßæÃæÃ	Å®	20	ÎÞÒµ	³ÇÊÐ	ÑôÐÔ	ÎÞ	³õÊ¼ÖÎÁÆ	³õÖÎ	ÎÞ	ºÃ	30.2	ÎÞ	ÎÞ	ÎÞ	ÎÞ	ÎÞ	7.7	139	195	16.2	11.6	16.9	67.3
ÊæÁº¸Ö	ÄÐ	20	ÍËÐÝ	Å©´å	ÑôÐÔ	ÎÞ	³õÊ¼ÖÎÁÆ	³õÖÎ	ÓÐ	²î	18.4	ÓÐ	ÎÞ	ÎÞ	ÎÞ	ÎÞ	4.9	129	145	75.9	13.9	13.8	59.6
Ëï¹ãÀ«	ÄÐ	20	¹¤ÈË	Å©´å	ÑôÐÔ	ÎÞ	³õÊ¼ÖÎÁÆ	³õÖÎ	ÓÐ	²î	20.4	ÓÐ	ÎÞ	ÎÞ	ÎÞ	ÎÞ	9.9	124	160	77.2	9.8	24.1	64.8
ËïÖ¾Ç¿	ÄÐ	20	Å©Ãñ	Å©´å	ÑôÐÔ	ÎÞ	³õÊ¼ÖÎÁÆ	³õÖÎ	ÓÐ	²î	20.7	ÓÐ	ÎÞ	ÎÞ	ÎÞ	ÎÞ	8.7	126	146	15.1	24.1	10.2	67.2
ÌÀ¼ÑöÎ	ÄÐ	20	ÍËÐÝ	³ÇÊÐ	ÑôÐÔ	ÎÞ	³õÊ¼ÖÎÁÆ	³õÖÎ	ÓÐ	²î	28.2	ÓÐ	ÎÞ	ÎÞ	ÎÞ	ÎÞ	5.9	134	148	68.8	9.8	9.3	62.6
ÎÂÖ¥ºì	Å®	20	Å©Ãñ	Å©´å	ÑôÐÔ	ÎÞ	ÔÙ´ÎÖÎÁÆ	¸´ÖÎ	ÓÐ	ºÃ	19.3	ÎÞ	ÎÞ	ÎÞ	ÎÞ	ÎÞ	4.7	129	138	14.3	24.3	11.9	71.9
Îâ½£ºç	ÄÐ	20	ÍËÐÝ	³ÇÊÐ	ÑôÐÔ	ÎÞ	³õÊ¼ÖÎÁÆ	³õÖÎ	ÓÐ	ºÃ	20.8	ÓÐ	ÎÞ	ÎÞ	ÎÞ	ÎÞ	6.6	130	131	57.9	10.9	8.7	43
Ðí´º»á	ÄÐ	20	Å©Ãñ	³ÇÊÐ	ÑôÐÔ	ÎÞ	³õÊ¼ÖÎÁÆ	³õÖÎ	ÓÐ	ºÃ	20.9	ÓÐ	ÎÞ	ÎÞ	ÎÞ	ÎÞ	5.1	161	143	84.9	23.2	11.3	69.8
ÑîÁá	Å®	20	Å©Ãñ	Å©´å	ÑôÐÔ	ÎÞ	³õÊ¼ÖÎÁÆ	³õÖÎ	ÓÐ	²î	17.9	ÎÞ	ÎÞ	ÎÞ	ÎÞ	ÎÞ	6.2	127	132	11.4	10.7	9.3	59.3
Ò¦åÐ	ÄÐ	20	¹¤ÈË	Å©´å	ÑôÐÔ	ÎÞ	³õÊ¼ÖÎÁÆ	³õÖÎ	ÓÐ	ºÃ	21.2	ÓÐ	ÎÞ	ÎÞ	ÎÞ	ÎÞ	5.9	113	170	29.2	20.8	18.8	71.3
ÕÅºìÁÁ	ÄÐ	20	ÎÞÒµ	Å©´å	ÑôÐÔ	ÎÞ	³õÊ¼ÖÎÁÆ	³õÖÎ	ÎÞ	²î	21.3	ÓÐ	ÎÞ	ÎÞ	ÎÞ	ÎÞ	7.2	135	130	84.8	21.4	12.4	74.8
JACQUES	ÄÐ	21	ÍËÐÝ	³ÇÊÐ	ÑôÐÔ	ÎÞ	³õÊ¼ÖÎÁÆ	³õÖÎ	ÓÐ	ºÃ	25.2	ÓÐ	ÎÞ	ÎÞ	ÎÞ	ÎÞ	5.1	129	237	9.7	14.4	21.4	64.9
³ÂÓà	ÄÐ	21	Å©Ãñ	Å©´å	ÑôÐÔ	ÎÞ	³õÊ¼ÖÎÁÆ	³õÖÎ	ÓÐ	²î	26.5	ÓÐ	ÎÞ	ÎÞ	ÎÞ	ÎÞ	8.8	139	184	16.6	31.7	13.7	68.2
³ÌöÎ	Å®	21	ÍËÐÝ	³ÇÊÐ	ÑôÐÔ	ÎÞ	³õÊ¼ÖÎÁÆ	³õÖÎ	ÓÐ	ºÃ	26.4	ÎÞ	ÎÞ	ÎÞ	ÎÞ	ÎÞ	4.3	173	207	65.2	13.4	21	69.8
ñÒ½Ü	ÄÐ	21	ÍËÐÝ	³ÇÊÐ	ÑôÐÔ	ÎÞ	³õÊ¼ÖÎÁÆ	³õÖÎ	ÓÐ	ºÃ	24.3	ÓÐ	ÎÞ	ÎÞ	ÎÞ	ÎÞ	7.9	158	168	16.4	9.5	14.7	88.3
·½º£Ï¼	Å®	21	¹¤ÈË	Å©´å	ÑôÐÔ	ÎÞ	³õÊ¼ÖÎÁÆ	³õÖÎ	ÓÐ	²î	20.2	ÎÞ	ÎÞ	ÎÞ	ÎÞ	ÎÞ	4.9	152	93	13.5	8.3	19.9	73.7
·¿Ë¼¼Ñ	Å®	21	ÍËÐÝ	Å©´å	ÑôÐÔ	ÎÞ	³õÊ¼ÖÎÁÆ	³õÖÎ	ÓÐ	²î	29.2	ÎÞ	ÎÞ	ÎÞ	ÎÞ	ÎÞ	10.1	114	208	7.6	22.6	8.4	87.6
·ë½¡ÁÖ	ÄÐ	21	Å©Ãñ	Å©´å	ÑôÐÔ	ÎÞ	³õÊ¼ÖÎÁÆ	³õÖÎ	ÎÞ	ºÃ	21.2	ÓÐ	ÓÐ	ÎÞ	ÎÞ	ÎÞ	6.1	130	203	6.2	9.9	11.4	68.2
¹Ëá¿Ñþ	Å®	21	ÍËÐÝ	Å©´å	ÑôÐÔ	ÎÞ	³õÊ¼ÖÎÁÆ	³õÖÎ	ÓÐ	ºÃ	31.7	ÎÞ	ÎÞ	ÎÞ	ÎÞ	ÎÞ	9.5	127	176	15.2	23.8	11.1	68.6
ºéÎÄ	ÄÐ	21	ÎÞÒµ	³ÇÊÐ	ÑôÐÔ	ÎÞ	³õÊ¼ÖÎÁÆ	³õÖÎ	ÓÐ	²î	28.2	ÓÐ	ÓÐ	ÎÞ	ÎÞ	ÎÞ	9.2	141	241	6.4	7.4	7.9	70.5
ºúèª	Å®	21	Å©Ãñ	Å©´å	ÑôÐÔ	ÎÞ	³õÊ¼ÖÎÁÆ	³õÖÎ	ÓÐ	²î	21.2	ÎÞ	ÎÞ	ÎÞ	ÎÞ	ÎÞ	4.8	126	222	7.9	14.2	10.4	61.4
ºú³¤Ôª	ÄÐ	21	Å©Ãñ	Å©´å	ÑôÐÔ	ÎÞ	³õÊ¼ÖÎÁÆ	³õÖÎ	ÓÐ	ºÃ	27.6	ÓÐ	ÓÐ	ÎÞ	ÎÞ	ÎÞ	5.7	139	103	13.4	21.7	20.7	75.2
½ðÑ©	Å®	21	Å©Ãñ	Å©´å	ÑôÐÔ	ÎÞ	³õÊ¼ÖÎÁÆ	³õÖÎ	ÓÐ	ºÃ	22.4	ÎÞ	ÎÞ	ÎÞ	ÎÞ	ÎÞ	6.6	127	192	57	23.4	9.4	76.5
Áè¼ÑÀö	Å®	21	ÎÞÒµ	³ÇÊÐ	ÑôÐÔ	ÎÞ	³õÊ¼ÖÎÁÆ	³õÖÎ	ÎÞ	ºÃ	22.4	ÎÞ	ÎÞ	ÎÞ	ÎÞ	ÎÞ	5.2	133	211	8.2	9.5	20.8	66.6
ÁèÙ»	Å®	21	ÍËÐÝ	³ÇÊÐ	ÑôÐÔ	ÎÞ	³õÊ¼ÖÎÁÆ	³õÖÎ	ÓÐ	²î	22.6	ÎÞ	ÎÞ	ÎÞ	ÎÞ	ÎÞ	6.4	135	302	13.7	15.3	9.3	80.6
ÁõÃ÷Ñà	Å®	21	¹¤ÈË	Å©´å	ÑôÐÔ	ÎÞ	³õÊ¼ÖÎÁÆ	³õÖÎ	ÎÞ	²î	22.6	ÎÞ	ÎÞ	ÎÞ	ÎÞ	ÎÞ	3.5	138	249	25.9	22.6	8.8	68.1
ÁõÑÞ»¨	Å®	21	Å©Ãñ	Å©´å	ÑôÐÔ	ÎÞ	³õÊ¼ÖÎÁÆ	³õÖÎ	ÎÞ	ºÃ	22.9	ÎÞ	ÎÞ	ÎÞ	ÎÞ	ÎÞ	7.6	134	257	36.9	13.9	12.4	82.9
ÂÞ¶¬Ã·	Å®	21	Å©Ãñ	³ÇÊÐ	ÑôÐÔ	ÎÞ	³õÊ¼ÖÎÁÆ	³õÖÎ	ÎÞ	²î	17.5	ÎÞ	ÎÞ	ÎÞ	ÎÞ	ÎÞ	6.1	127	267	18.3	9.8	21.4	54.4
ÂÞÁ¦çõ	ÄÐ	21	ÍËÐÝ	³ÇÊÐ	ÑôÐÔ	ÎÞ	³õÊ¼ÖÎÁÆ	³õÖÎ	ÓÐ	²î	23.1	ÓÐ	ÓÐ	ÎÞ	ÎÞ	ÎÞ	9.4	136	168	10.2	24.1	13.7	56.1
ÂÞÖ¾ÃÀ	Å®	21	¹¤ÈË	Å©´å	ÑôÐÔ	ÎÞ	³õÊ¼ÖÎÁÆ	³õÖÎ	ÓÐ	ºÃ	23.4	ÎÞ	ÎÞ	ÎÞ	ÎÞ	ÎÞ	6.1	137	133	9.2	14.2	10.1	58.9
ãÉÓ¦Çï	Å®	21	Å©Ãñ	Å©´å	ÑôÐÔ	ÎÞ	³õÊ¼ÖÎÁÆ	³õÖÎ	ÓÐ	²î	23.6	ÎÞ	ÎÞ	ÎÞ	ÎÞ	ÎÞ	11.3	111	137	17.7	7.3	14.7	67.3
Éò¼ÎÇ¨	ÄÐ	21	ÍËÐÝ	³ÇÊÐ	ÑôÐÔ	ÎÞ	³õÊ¼ÖÎÁÆ	³õÖÎ	ÓÐ	²î	23.7	ÓÐ	ÓÐ	ÎÞ	ÎÞ	ÎÞ	9.2	129	208	6.2	21.3	9.9	64.8
ëøÈðÀö	Å®	21	¹¤ÈË	³ÇÊÐ	ÑôÐÔ	ÎÞ	³õÊ¼ÖÎÁÆ	³õÖÎ	ÓÐ	²î	10.3	ÎÞ	ÎÞ	ÎÞ	ÎÞ	ÎÞ	4.8	128	150	13.9	11.9	18.4	58.5
Íò×Ó³É	ÄÐ	21	ÍËÐÝ	Å©´å	ÑôÐÔ	ÎÞ	³õÊ¼ÖÎÁÆ	³õÖÎ	ÓÐ	²î	15.7	ÓÐ	ÎÞ	ÎÞ	ÆäËü	ÓÐ	5.7	127	203	6.4	19.6	11.4	70.8
Ñî¿­	ÄÐ	21	¹¤ÈË	Å©´å	ÑôÐÔ	ÎÞ	³õÊ¼ÖÎÁÆ	³õÖÎ	ÓÐ	²î	15.9	ÓÐ	ÎÞ	ÎÞ	ÎÞ	ÎÞ	6.6	153	136	10.9	21.6	11.1	71.3
Ñîäì»Ô	ÄÐ	21	Å©Ãñ	Å©´å	ÑôÐÔ	ÎÞ	³õÊ¼ÖÎÁÆ	³õÖÎ	ÓÐ	²î	26.8	ÓÐ	ÎÞ	ÎÞ	ÎÞ	ÎÞ	5.2	104	203	21.7	22.8	17.9	68.3
ÑîÐ¡¹ú	ÄÐ	21	Å©Ãñ	Å©´å	ÑôÐÔ	ÎÞ	³õÊ¼ÖÎÁÆ	³õÖÎ	ÓÐ	²î	16.1	ÓÐ	ÎÞ	ÎÞ	ÎÞ	ÎÞ	6.4	94	169	9.3	22	8.4	66.4
Ò¦±ë	ÄÐ	21	¹¤ÈË	³ÇÊÐ	ÑôÐÔ	ÎÞ	³õÊ¼ÖÎÁÆ	³õÖÎ	ÓÐ	²î	25.2	ÓÐ	ÎÞ	ÎÞ	ÎÞ	ÎÞ	3.5	136	195	10.8	21.7	20.7	58.5
ÓÚÃ÷Þ±	Å®	21	¹¤ÈË	Å©´å	ÑôÐÔ	ÎÞ	³õÊ¼ÖÎÁÆ	³õÖÎ	ÓÐ	²î	26.5	ÎÞ	ÎÞ	ÎÞ	ÎÞ	ÎÞ	7.6	136	205	34.4	11.3	9.4	65.5
ÕÅÃÎÁ¼	ÄÐ	21	¹¤ÈË	Å©´å	ÑôÐÔ	ÎÞ	³õÊ¼ÖÎÁÆ	³õÖÎ	ÓÐ	²î	20.2	ÓÐ	ÎÞ	ÎÞ	ÎÞ	ÎÞ	5.6	141	133	14.4	9.3	10.8	80.5
ÕÅÐ¡¶«	ÄÐ	21	ÍËÐÝ	Å©´å	ÑôÐÔ	ÎÞ	³õÊ¼ÖÎÁÆ	³õÖÎ	ÎÞ	ºÃ	24.3	ÓÐ	ÎÞ	ÎÞ	ÎÞ	ÎÞ	8.1	114	155	25.7	8.8	23	59.9
ÕÔÈÌ	ÄÐ	21	¹¤ÈË	Å©´å	ÑôÐÔ	ÎÞ	³õÊ¼ÖÎÁÆ	³õÖÎ	ÓÐ	²î	20.2	ÓÐ	ÎÞ	ÎÞ	ÎÞ	ÎÞ	4.4	150	201	13.4	12.4	21.4	61.5
ÖìÓê	Å®	21	ÍËÐÝ	Å©´å	ÑôÐÔ	ÎÞ	³õÊ¼ÖÎÁÆ	³õÖÎ	ÓÐ	²î	29.2	ÎÞ	ÎÞ	ÎÞ	ÎÞ	ÎÞ	7.2	129	187	9.5	21.4	13.5	77.8
°²Ð¡¸Õ	ÄÐ	22	ÎÞÒµ	Å©´å	ÑôÐÔ	ÎÞ	³õÊ¼ÖÎÁÆ	³õÖÎ	ÓÐ	²î	21.2	ÓÐ	ÓÐ	ÎÞ	ÎÞ	ÎÞ	4.6	129	119	28.3	13.7	9.5	67.7
³ÂÁÕ	Å®	22	6	³ÇÊÐ	ÑôÐÔ	ÎÞ	³õÊ¼ÖÎÁÆ	³õÖÎ	ÓÐ	²î	21.7	ÎÞ	ÎÞ	ÎÞ	ÎÞ	ÎÞ	9.4	145	142	22.6	21	13.4	71.4
³ÂÑîÁ¦·«	ÄÐ	22	ÍËÐÝ	³ÇÊÐ	ÑôÐÔ	ÎÞ	³õÊ¼ÖÎÁÆ	³õÖÎ	ÓÐ	²î	28.2	ÓÐ	ÓÐ	ÎÞ	ÎÞ	ÎÞ	6.2	127	167	16.9	24.7	10.5	73.2
¸¶Æô¾ý	Å®	22	Å©Ãñ	³ÇÊÐ	ÑôÐÔ	ÎÞ	³õÊ¼ÖÎÁÆ	³õÖÎ	ÓÐ	ºÃ	21.2	ÎÞ	ÎÞ	ÎÞ	ÎÞ	ÎÞ	11.5	115	113	13.8	9.9	17.5	82.8
½­ÀÖ	ÄÐ	22	¹¤ÈË	Å©´å	ÑôÐÔ	ÎÞ	³õÊ¼ÖÎÁÆ	³õÖÎ	ÓÐ	²î	27.6	ÓÐ	ÓÐ	ÎÞ	ÎÞ	ÎÞ	9.7	157	225	20.1	8.4	17	62.1
½­Àö	Å®	22	ÍËÐÝ	Å©´å	ÑôÐÔ	ÎÞ	³õÊ¼ÖÎÁÆ	³õÖÎ	ÓÐ	²î	25.2	ÎÞ	ÎÞ	ÎÞ	ÎÞ	ÎÞ	4.9	138	109	9.7	11.4	18.6	84.4
¿ïÀÚ	ÄÐ	22	Å©Ãñ	Å©´å	ÑôÐÔ	ÎÞ	³õÊ¼ÖÎÁÆ	³õÖÎ	ÓÐ	²î	26.5	ÓÐ	ÓÐ	ÎÞ	ÎÞ	ÎÞ	5.7	107	250	10.3	11.1	16.7	78.1
À×ÇàÇà	Å®	22	Å©Ãñ	Å©´å	ÑôÐÔ	ÎÞ	³õÊ¼ÖÎÁÆ	³õÖÎ	ÓÐ	²î	20.2	ÎÞ	ÎÞ	ÎÞ	ÎÞ	ÎÞ	6.8	134	164	20.6	7.9	18.3	72.4
ÁúæÃöÎ	Å®	22	ÍËÐÝ	Å©´å	ÑôÐÔ	ÎÞ	³õÊ¼ÖÎÁÆ	³õÖÎ	ÓÐ	²î	24.3	ÎÞ	ÎÞ	ÎÞ	ÎÞ	ÎÞ	5.1	129	166	18.6	8.4	11.7	67.8
Â½ÃÎÑÞ	Å®	22	ÎÞÒµ	Å©´å	ÑôÐÔ	ÎÞ	³õÊ¼ÖÎÁÆ	³õÖÎ	ÓÐ	²î	20.2	ÎÞ	ÎÞ	ÎÞ	ÆäËü	ÓÐ	6.4	183	198	48.8	20.7	11.9	64.9
ÄªÀïÉ«	ÄÐ	22	ÍËÐÝ	Å©´å	ÑôÐÔ	ÎÞ	³õÊ¼ÖÎÁÆ	³õÖÎ	ÓÐ	²î	29.2	ÓÐ	ÎÞ	ÎÞ	ÎÞ	ÎÞ	3.9	96	187	20.3	9.4	6.8	67.4
ÈÎÏÜ²©	ÄÐ	22	ÍËÐÝ	Å©´å	ÑôÐÔ	ÎÞ	³õÊ¼ÖÎÁÆ	³õÖÎ	ÓÐ	²î	31.8	ÓÐ	ÎÞ	ÎÞ	ÎÞ	ÎÞ	7	166	214	48.9	21.8	10.7	63.2
ÉêÃ÷ÌÎ	ÄÐ	22	ÍËÐÝ	Å©´å	ÑôÐÔ	ÎÞ	³õÊ¼ÖÎÁÆ	³õÖÎ	ÓÐ	²î	21.7	ÓÐ	ÎÞ	ÎÞ	ÎÞ	ÎÞ	5.1	121	271	38.4	23	16.4	73.9
ÉòÊËÀÚ	ÄÐ	22	Å©Ãñ	Å©´å	ÑôÐÔ	ÎÞ	³õÊ¼ÖÎÁÆ	³õÖÎ	ÓÐ	²î	28.2	ÓÐ	ÎÞ	ÎÞ	ÆäËü	ÎÞ	8.4	131	255	14.4	21.4	7.2	67.6
Ê¯ìÇ	ÄÐ	22	¹¤ÈË	Å©´å	ÑôÐÔ	ÎÞ	³õÊ¼ÖÎÁÆ	³õÖÎ	ÓÐ	²î	21.2	ÓÐ	ÎÞ	ÎÞ	ÎÞ	ÎÞ	4.6	124	122	21.7	13.5	14.6	71.9
ËïµÛ	ÄÐ	22	ÍËÐÝ	³ÇÊÐ	ÑôÐÔ	ÎÞ	³õÊ¼ÖÎÁÆ	³õÖÎ	ÓÐ	ºÃ	27.6	ÓÐ	ÎÞ	ÎÞ	ÎÞ	ÎÞ	7.7	155	209	9.4	9.5	19.4	59.9
ÍõÂ×	ÄÐ	22	Å©Ãñ	Å©´å	ÑôÐÔ	ÎÞ	³õÊ¼ÖÎÁÆ	³õÖÎ	ÓÐ	²î	22.6	ÓÐ	ÎÞ	ÎÞ	ÎÞ	ÎÞ	4.9	136	208	9.5	19.4	8.2	48.3
ÍõÆì	ÄÐ	22	¹¤ÈË	Å©´å	ÑôÐÔ	ÎÞ	ÔÙ´ÎÖÎÁÆ	¸´ÖÎ	ÓÐ	²î	23.9	ÓÐ	ÎÞ	ÎÞ	ÎÞ	ÎÞ	9.9	144	157	15.3	10.5	16.4	74.7
ÍõÎäÁ«	Å®	22	ÍËÐÝ	Å©´å	ÑôÐÔ	ÎÞ	³õÊ¼ÖÎÁÆ	³õÖÎ	ÓÐ	²î	23.8	ÎÞ	ÎÞ	ÎÞ	ÎÞ	ÎÞ	8.7	134	246	28.6	21.5	13.5	54.6
ÍõÜô	Å®	22	¹¤ÈË	Å©´å	ÑôÐÔ	ÎÞ	³õÊ¼ÖÎÁÆ	³õÖÎ	ÓÐ	²î	24.1	ÎÞ	ÎÞ	ÎÞ	ÎÞ	ÎÞ	5.9	131	201	6.9	18	10.5	62.2
Îâ¼ÒºÀ	ÄÐ	22	ÎÞÒµ	Å©´å	ÑôÐÔ	ÎÞ	³õÊ¼ÖÎÁÆ	³õÖÎ	ÓÐ	ºÃ	24.2	ÓÐ	ÎÞ	ÎÞ	ÎÞ	ÎÞ	4.7	141	196	3.8	6.5	15.6	64.3
ÐÜöÎ	ÄÐ	22	Å©Ãñ	Å©´å	ÑôÐÔ	ÎÞ	³õÊ¼ÖÎÁÆ	³õÖÎ	ÎÞ	²î	24.3	ÓÐ	ÎÞ	ÎÞ	ÎÞ	ÎÞ	6.6	138	101	24.1	7.8	8.1	62.9
ÐìÖÝ»ª	ÄÐ	22	ÍËÐÝ	³ÇÊÐ	ÑôÐÔ	ÎÞ	³õÊ¼ÖÎÁÆ	³õÖÎ	ÓÐ	²î	16.8	ÓÐ	ÎÞ	ÎÞ	ÎÞ	ÎÞ	5.1	134	280	9.7	11.2	14.3	69.7
ÑîÀö	Å®	22	Å©Ãñ	³ÇÊÐ	ÑôÐÔ	ÎÞ	³õÊ¼ÖÎÁÆ	³õÖÎ	ÓÐ	²î	20.9	ÓÐ	ÎÞ	ÎÞ	ÎÞ	ÎÞ	6.2	140	307	54.3	14.4	10.2	104.6
ÑîÒ»Çà	Å®	22	Å©Ãñ	Å©´å	ÑôÐÔ	ÎÞ	³õÊ¼ÖÎÁÆ	³õÖÎ	ÓÐ	²î	16.9	ÓÐ	ÎÞ	ÎÞ	ÎÞ	ÎÞ	5.9	133	173	10.6	10.7	14.6	61.4
ÑîÓñÔÆ	ÄÐ	22	Å©Ãñ	Å©´å	ÑôÐÔ	ÎÞ	³õÊ¼ÖÎÁÆ	³õÖÎ	ÓÐ	²î	21	ÓÐ	ÓÐ	ÎÞ	ÎÞ	ÎÞ	7.2	138	195	8.6	23.4	9.4	73.7
ÕÅ±ó	ÄÐ	22	Å©Ãñ	Å©´å	ÑôÐÔ	ÎÞ	³õÊ¼ÖÎÁÆ	³õÖÎ	ÎÞ	ºÃ	17.1	ÓÐ	ÓÐ	ÎÞ	ÎÞ	ÎÞ	5.1	158	184	8.8	10.5	9.5	64.5
ÕÅ´óÁú	ÄÐ	22	Å©Ãñ	Å©´å	ÑôÐÔ	ÎÞ	³õÊ¼ÖÎÁÆ	³õÖÎ	ÎÞ	ºÃ	17.2	ÓÐ	ÓÐ	ÎÞ	ÎÞ	ÎÞ	8.8	123	229	20.6	25.3	15.3	74.1
ÕÅ¾§	ÄÐ	22	Å©Ãñ	³ÇÊÐ	ÑôÐÔ	ÎÞ	³õÊ¼ÖÎÁÆ	³õÖÎ	ÓÐ	²î	24.6	ÓÐ	ÓÐ	ÎÞ	ÎÞ	ÎÞ	4.3	138	112	13.2	12.6	22.6	68.2
ÕÅÐ¡¶«	ÄÐ	22	ÍËÐÝ	Å©´å	ÑôÐÔ	ÎÞ	ÔÙ´ÎÖÎÁÆ	¸´ÖÎ	ÎÞ	ºÃ	37.2	ÓÐ	ÓÐ	ÎÞ	ÎÞ	ÎÞ	7.9	143	219	17.7	16.9	13.9	64.1
ÖìÌÒÔ°	Å®	22	Å©Ãñ	Å©´å	ÑôÐÔ	ÎÞ	ÔÙ´ÎÖÎÁÆ	¸´ÖÎ	ÎÞ	ºÃ	27.7	ÓÐ	ÎÞ	ÎÞ	ÎÞ	ÎÞ	4.9	155	204	10.8	13.8	9.8	56.1
ÖìÐ¡Çà	Å®	22	ÎÞÒµ	³ÇÊÐ	ÑôÐÔ	ÎÞ	³õÊ¼ÖÎÁÆ	³õÖÎ	ÓÐ	²î	17.3	ÓÐ	ÎÞ	ÎÞ	ÎÞ	ÎÞ	7.6	112	175	9.4	24.1	14.1	65.7
²Ì½ð¾Õ	Å®	23	ÎÞÒµ	³ÇÊÐ	ÑôÐÔ	ÎÞ	³õÊ¼ÖÎÁÆ	³õÖÎ	ÓÐ	²î	25.2	ÓÐ	ÎÞ	ÎÞ	ÎÞ	ÎÞ	5.6	167	184	24.4	10.2	14.2	57.3
²éÀö	Å®	23	¹¤ÈË	Å©´å	ÑôÐÔ	ÎÞ	³õÊ¼ÖÎÁÆ	³õÖÎ	ÎÞ	ºÃ	26.5	ÎÞ	ÎÞ	ÎÞ	ÎÞ	ÎÞ	8.1	137	199	17.7	9.3	17.3	67.4
³Â»Û	Å®	23	ÎÞÒµ	Å©´å	ÑôÐÔ	ÎÞ	³õÊ¼ÖÎÁÆ	³õÖÎ	ÓÐ	²î	20.2	ÎÞ	ÎÞ	ÎÞ	ÎÞ	ÎÞ	4.4	164	92	4.1	11.9	21.3	62.9
³Â¼ÑÉð	ÄÐ	23	ÍËÐÝ	Å©´å	ÑôÐÔ	ÎÞ	³õÊ¼ÖÎÁÆ	³õÖÎ	ÓÐ	²î	24.3	ÓÐ	ÓÐ	ÎÞ	ÎÞ	ÎÞ	7.2	134	182	14.2	8.7	11.9	81.4
³Â½òÈñ	ÄÐ	23	ÍËÐÝ	³ÇÊÐ	ÑôÐÔ	ÎÞ	³õÊ¼ÖÎÁÆ	³õÖÎ	ÓÐ	²î	16.2	ÓÐ	ÓÐ	ÎÞ	ÎÞ	ÎÞ	4.6	138	271	7.3	18.4	19.6	64.2
³Â½ø	ÄÐ	23	¹¤ÈË	Å©´å	ÑôÐÔ	ÎÞ	³õÊ¼ÖÎÁÆ	³õÖÎ	ÓÐ	²î	29.2	ÓÐ	ÓÐ	ÎÞ	ÎÞ	ÎÞ	9.4	134	198	11.3	23.1	11.6	72.3
³ÂÇà	Å®	23	ÎÞÒµ	Å©´å	ÑôÐÔ	ÎÞ	³õÊ¼ÖÎÁÆ	³õÖÎ	ÓÐ	ºÃ	21.2	ÎÞ	ÎÞ	ÎÞ	ÎÞ	ÎÞ	6.2	129	197	21.9	9.8	12.8	51.7
·¿ÔÆ·É	ÄÐ	23	¹¤ÈË	Å©´å	ÑôÐÔ	ÎÞ	³õÊ¼ÖÎÁÆ	³õÖÎ	ÓÐ	²î	21.7	ÓÐ	ÓÐ	ÎÞ	ÎÞ	ÎÞ	10.9	136	224	19.6	12.8	22	67.5
¹Ë³¿	ÄÐ	23	ÍËÐÝ	³ÇÊÐ	ÑôÐÔ	ÎÞ	³õÊ¼ÖÎÁÆ	³õÖÎ	ÓÐ	²î	28.2	ÓÐ	ÓÐ	ÎÞ	ÎÞ	ÎÞ	9.7	130	235	6.6	7.8	21.7	60.6
Àîæ¯	Å®	23	¹¤ÈË	Å©´å	ÑôÐÔ	ÎÞ	³õÊ¼ÖÎÁÆ	³õÖÎ	ÎÞ	²î	21.2	ÎÞ	ÎÞ	ÎÞ	ÎÞ	ÎÞ	4.9	108	224	12.8	10.7	11.3	69.1
Àî¾¸	ÄÐ	23	ÎÞÒµ	Å©´å	ÑôÐÔ	ÎÞ	ÔÙ´ÎÖÎÁÆ	¸´ÖÎ	ÓÐ	²î	27.6	ÓÐ	ÎÞ	ÎÞ	ÎÞ	ÎÞ	5.7	118	180	10	19.2	9.3	56.4
ÀîÁú½­	ÄÐ	23	Å©Ãñ	Å©´å	ÑôÐÔ	ÎÞ	³õÊ¼ÖÎÁÆ	³õÖÎ	ÓÐ	²î	17	ÓÐ	ÎÞ	ÎÞ	ÎÞ	ÎÞ	6.8	123	155	21.7	23.4	8.8	48.9
Áõ¿¡	ÄÐ	23	ÍËÐÝ	Å©´å	ÑôÐÔ	ÎÞ	³õÊ¼ÖÎÁÆ	³õÖÎ	ÎÞ	ºÃ	17.8	ÓÐ	ÎÞ	ÎÞ	ÎÞ	ÎÞ	5.1	138	209	11.3	9.5	12.4	75.6
Áõ¿ËÇÚ	Å®	23	Å©Ãñ	Å©´å	ÑôÐÔ	ÎÞ	³õÊ¼ÖÎÁÆ	³õÖÎ	ÓÐ	²î	22.7	ÎÞ	ÎÞ	ÎÞ	ÎÞ	ÎÞ	6.4	143	234	7.3	6.3	6.5	76.8
ÁõÎÄ¾²	Å®	23	Å©Ãñ	Å©´å	ÑôÐÔ	ÎÞ	³õÊ¼ÖÎÁÆ	³õÖÎ	ÓÐ	²î	17.9	ÎÞ	ÎÞ	ÎÞ	ÎÞ	ÎÞ	3.9	155	257	29.8	12.6	7.8	62.7
Â¬¼ÒÎ°	ÄÐ	23	ÎÞÒµ	Å©´å	ÑôÐÔ	ÎÞ	³õÊ¼ÖÎÁÆ	³õÖÎ	ÓÐ	²î	25.2	ÓÐ	ÎÞ	ÎÞ	ÎÞ	ÎÞ	7	112	141	12.4	9.9	11.2	57.7
ÉÛÓÀÎ°	ÄÐ	23	ÎÞÒµ	Å©´å	ÑôÐÔ	ÎÞ	³õÊ¼ÖÎÁÆ	³õÖÎ	ÓÐ	²î	26.5	ÓÐ	ÎÞ	ÎÞ	ÎÞ	ÎÞ	5.1	127	236	25.4	23.8	14.1	65.3
Éò¼ÑÓ±	ÄÐ	23	ÎÞÒµ	Å©´å	ÑôÐÔ	ÎÞ	³õÊ¼ÖÎÁÆ	³õÖÎ	ÎÞ	ºÃ	20.2	ÓÐ	ÎÞ	ÎÞ	ÎÞ	ÎÞ	8.4	137	214	23.7	14.1	10.7	80.6
Éò½¡	ÄÐ	23	Å©Ãñ	Å©´å	ÑôÐÔ	ÎÞ	³õÊ¼ÖÎÁÆ	³õÖÎ	ÎÞ	ºÃ	24.3	ÓÐ	ÎÞ	ÎÞ	ÎÞ	ÎÞ	4.6	134	152	10.4	18.2	10.9	77.3
Ê¯¹ÈÓà	ÄÐ	23	Å©Ãñ	³ÇÊÐ	ÑôÐÔ	ÎÞ	³õÊ¼ÖÎÁÆ	³õÖÎ	ÓÐ	²î	20.2	ÓÐ	ÓÐ	ÎÞ	ÎÞ	ÎÞ	7.7	131	207	7.7	24.3	10.5	106.7
Ê¯ÌÒ	Å®	23	ÎÞÒµ	Å©´å	ÑôÐÔ	ÎÞ	³õÊ¼ÖÎÁÆ	³õÖÎ	ÓÐ	²î	29.2	ÎÞ	ÎÞ	ÎÞ	ÎÞ	ÎÞ	4.9	128	93	9.9	9.9	25.3	86.3
Ëïäì	Å®	23	ÍËÐÝ	³ÇÊÐ	ÑôÐÔ	ÎÞ	³õÊ¼ÖÎÁÆ	³õÖÎ	ÎÞ	²î	21.2	ÎÞ	ÎÞ	ÎÞ	ÎÞ	ÎÞ	9.9	124	234	18.4	21.7	12.6	75.4
Ì´·¼·¼	Å®	23	Å©Ãñ	³ÇÊÐ	ÑôÐÔ	ÎÞ	³õÊ¼ÖÎÁÆ	³õÖÎ	ÓÐ	²î	21.7	ÎÞ	ÎÞ	ÎÞ	ÎÞ	ÎÞ	8.7	129	223	5.4	8.6	16.9	71.6
ÍõºÆ½Ü	ÄÐ	23	Å©Ãñ	Å©´å	ÑôÐÔ	ÎÞ	³õÊ¼ÖÎÁÆ	³õÖÎ	ÎÞ	ºÃ	28.2	ÓÐ	ÓÐ	ÎÞ	ÎÞ	ÎÞ	5.9	131	273	21.1	13.1	13.8	59.4
Íõ¼Ñçù	Å®	23	ÎÞÒµ	Å©´å	ÑôÐÔ	ÎÞ	³õÊ¼ÖÎÁÆ	³õÖÎ	ÎÞ	²î	21.2	ÎÞ	ÎÞ	ÎÞ	ÎÞ	ÎÞ	4.7	165	190	13.9	22	20.1	68.3
ÍõÌÎ	ÄÐ	23	Å©Ãñ	Å©´å	ÑôÐÔ	ÎÞ	³õÊ¼ÖÎÁÆ	³õÖÎ	ÎÞ	²î	27.6	ÓÐ	ÎÞ	ÎÞ	ÎÞ	ÎÞ	6.6	118	206	8.4	12.1	10.2	59.7
Îâ°¿Ïè	ÄÐ	23	¹¤ÈË	Å©´å	ÑôÐÔ	ÎÞ	³õÊ¼ÖÎÁÆ	³õÖÎ	ÓÐ	²î	18.1	ÓÐ	ÎÞ	ÎÞ	ÎÞ	ÎÞ	5.1	148	232	20.7	10.8	9.3	54.1
Îâ¸Õ	ÄÐ	23	Å©Ãñ	Å©´å	ÑôÐÔ	ÎÞ	³õÊ¼ÖÎÁÆ	³õÖÎ	ÎÞ	ºÃ	18.2	ÓÐ	ÎÞ	ÎÞ	ÎÞ	ÎÞ	6.2	104	294	8.4	21.7	11.9	68.6
ÎâÎÄÍþ	ÄÐ	23	ÎÞÒµ	Å©´å	ÑôÐÔ	ÎÞ	³õÊ¼ÖÎÁÆ	³õÖÎ	ÎÞ	ºÃ	18.2	ÓÐ	ÎÞ	ÎÞ	ÎÞ	ÎÞ	5.9	131	214	10.8	9.4	18.7	77.5
ÐíÉùºÆ	ÄÐ	23	ÍËÐÝ	³ÇÊÐ	ÑôÐÔ	ÎÞ	³õÊ¼ÖÎÁÆ	³õÖÎ	ÓÐ	²î	18.2	ÓÐ	ÎÞ	ÎÞ	ÎÞ	ÎÞ	7.2	178	116	23	19.5	9.4	56.8
Ñîº½Ï¦	ÄÐ	23	ÍËÐÝ	Å©´å	ÑôÐÔ	ÎÞ	³õÊ¼ÖÎÁÆ	³õÖÎ	ÎÞ	ºÃ	25.2	ÓÐ	ÎÞ	ÎÞ	ÎÞ	ÎÞ	5.1	172	142	11.4	15.3	10.1	68.8
Ò¦Ò«	ÄÐ	23	Å©Ãñ	³ÇÊÐ	ÑôÐÔ	ÎÞ	³õÊ¼ÖÎÁÆ	³õÖÎ	ÓÐ	²î	26.5	ÓÐ	ÎÞ	ÎÞ	ÎÞ	ÎÞ	8.8	114	215	7.5	12.6	19.8	60.1
ÓáÏ¦­[	Å®	23	¹¤ÈË	Å©´å	ÑôÐÔ	ÎÞ	³õÊ¼ÖÎÁÆ	³õÖÎ	ÓÐ	²î	20.2	ÎÞ	ÎÞ	ÎÞ	ÎÞ	ÎÞ	4.3	130	210	31.5	13.9	12.8	67.9
ÕÅ»á	Å®	23	¹¤ÈË	Å©´å	ÑôÐÔ	ÎÞ	³õÊ¼ÖÎÁÆ	³õÖÎ	ÎÞ	ºÃ	24.3	ÎÞ	ÎÞ	ÎÞ	ÎÞ	ÎÞ	7.9	143	179	19.4	23.8	13.9	67.3
ÕÅÐ¡¶«	ÄÐ	23	ÍËÐÝ	³ÇÊÐ	ÑôÐÔ	ÎÞ	ÔÙ´ÎÖÎÁÆ	¸´ÖÎ	ÎÞ	ºÃ	20.2	ÓÐ	ÓÐ	ÎÞ	ÎÞ	ÎÞ	4.9	128	205	28.5	14.1	23.8	67.5
ÕÅÐÇÐÇ	ÄÐ	23	ÍËÐÝ	³ÇÊÐ	ÑôÐÔ	ÎÞ	³õÊ¼ÖÎÁÆ	³õÖÎ	ÎÞ	ºÃ	29.2	ÓÐ	ÓÐ	ÎÞ	ÎÞ	ÎÞ	10.4	155	211	6.5	24.2	14.1	59.8
ÕÅÓÀÀò	Å®	23	Å©Ãñ	Å©´å	ÑôÐÔ	ÎÞ	³õÊ¼ÖÎÁÆ	³õÖÎ	ÎÞ	ºÃ	21.2	ÎÞ	ÎÞ	ÎÞ	ÎÞ	ÎÞ	6.1	154	194	18	19.4	14.2	56.9
ÕÔ½ð·½	ÄÐ	23	¹¤ÈË	Å©´å	ÑôÐÔ	ÎÞ	³õÊ¼ÖÎÁÆ	³õÖÎ	ÎÞ	ºÃ	21.7	ÓÐ	ÓÐ	ÎÞ	ÎÞ	ÎÞ	9.4	159	208	5.5	8.7	19.4	61.2
ÖÓÎÄËÄ	Å®	23	¹¤ÈË	Å©´å	ÑôÐÔ	ÎÞ	³õÊ¼ÖÎÁÆ	³õÖÎ	ÎÞ	ºÃ	28.2	ÎÞ	ÎÞ	ÎÞ	ÎÞ	ÎÞ	9.2	143	170	7.8	19.3	18.7	56.7
ÖÜÀ¼	Å®	23	Å©Ãñ	Å©´å	ÑôÐÔ	ÎÞ	ÔÙ´ÎÖÎÁÆ	¸´ÖÎ	ÓÐ	ºÃ	21.2	ÎÞ	ÎÞ	ÎÞ	ÎÞ	ÎÞ	4.8	158	136	21.2	21.7	9.3	55.8
ÖÜÄþÄÈ	Å®	23	Å©Ãñ	³ÇÊÐ	ÑôÐÔ	ÎÞ	³õÊ¼ÖÎÁÆ	³õÖÎ	ÓÐ	²î	27.6	ÎÞ	ÎÞ	ÎÞ	ÎÞ	ÎÞ	5.7	140	209	14.4	9.1	21.7	61.7
³Âº£·É	ÄÐ	24	¹¤ÈË	Å©´å	ÑôÐÔ	ÎÞ	³õÊ¼ÖÎÁÆ	³õÖÎ	ÓÐ	²î	20.8	ÓÐ	ÎÞ	ÎÞ	ÎÞ	ÎÞ	6.6	99	133	17.7	10.5	19.1	69.4
³Â¾ê	Å®	24	¹¤ÈË	Å©´å	ÑôÐÔ	ÎÞ	³õÊ¼ÖÎÁÆ	³õÖÎ	ÓÐ	²î	21.4	ÎÞ	ÎÞ	ÎÞ	ÎÞ	ÎÞ	5.2	115	165	23.4	22	10.5	61.7
³ÂÊ¤	ÄÐ	24	Å©Ãñ	Å©´å	ÑôÐÔ	ÎÞ	³õÊ¼ÖÎÁÆ	³õÖÎ	ÓÐ	²î	24.4	ÓÐ	ÎÞ	ÎÞ	ÎÞ	ÎÞ	6.4	124	181	9.5	7.8	9.6	69.4
¶í¶ûÎé¹þ	ÄÐ	24	Å©Ãñ	Å©´å	ÑôÐÔ	ÎÞ	³õÊ¼ÖÎÁÆ	³õÖÎ	ÓÐ	²î	21.7	ÓÐ	ÎÞ	ÎÞ	ÎÞ	ÎÞ	3.5	128	178	15.3	21.3	7.8	58.3
¹¬×ÓÁú	ÄÐ	24	ÍËÐÝ	Å©´å	ÑôÐÔ	ÎÞ	³õÊ¼ÖÎÁÆ	³õÖÎ	ÎÞ	ºÃ	23.4	ÓÐ	ÎÞ	ÎÞ	ÎÞ	ÎÞ	7.6	143	169	22.6	10.3	21.3	60.7
ºúÏè	ÄÐ	24	Å©Ãñ	³ÇÊÐ	ÑôÐÔ	ÎÞ	³õÊ¼ÖÎÁÆ	³õÖÎ	ÓÐ	ºÃ	19.5	ÓÐ	ÎÞ	ÎÞ	ÎÞ	ÎÞ	6.2	132	199	16.9	9.8	20.3	64.1
ÀîÅà»ª	Å®	24	Å©Ãñ	Å©´å	ÑôÐÔ	ÎÞ	³õÊ¼ÖÎÁÆ	³õÖÎ	ÎÞ	ºÃ	25.3	ÎÞ	ÎÞ	ÎÞ	ÎÞ	ÎÞ	5.2	141	149	9.8	22.4	9.8	93.2
ÀîÎÄ¿ü	ÄÐ	24	ÎÞÒµ	Å©´å	ÑôÐÔ	ÎÞ	³õÊ¼ÖÎÁÆ	³õÖÎ	ÎÞ	ºÃ	22.6	ÓÐ	ÎÞ	ÎÞ	ÆäËü	ÎÞ	6.4	156	196	14.1	9.4	22.4	74.7
ÀîÓÂ	ÄÐ	24	ÍËÐÝ	Å©´å	ÑôÐÔ	ÎÞ	³õÊ¼ÖÎÁÆ	³õÖÎ	ÎÞ	ºÃ	23.9	ÓÐ	ÎÞ	ÎÞ	ÎÞ	ÎÞ	7.9	106	225	9.2	13.7	9.4	47.5
Áõ½Ü	ÄÐ	24	ÍËÐÝ	Å©´å	ÑôÐÔ	ÎÞ	³õÊ¼ÖÎÁÆ	³õÖÎ	ÓÐ	ºÃ	23.8	ÓÐ	ÓÐ	ÎÞ	ÎÞ	ÎÞ	3.4	141	221	14.3	21	13.7	78.6
Â¬ºÆºÆ	ÄÐ	24	Å©Ãñ	Å©´å	ÑôÐÔ	ÎÞ	³õÊ¼ÖÎÁÆ	³õÖÎ	ÓÐ	²î	24.1	ÓÐ	ÓÐ	ÎÞ	ÎÞ	ÎÞ	3	168	214	17.9	9.7	21	69.4
ÂÞÃô	Å®	24	Å©Ãñ	Å©´å	ÑôÐÔ	ÎÞ	³õÊ¼ÖÎÁÆ	³õÖÎ	ÎÞ	ºÃ	24.2	ÎÞ	ÎÞ	ÎÞ	ÎÞ	ÎÞ	5.2	127	156	21.7	12.7	9.7	58.6
Âí³ÉÁú	ÄÐ	24	ÍËÐÝ	Å©´å	ÑôÐÔ	ÎÞ	³õÊ¼ÖÎÁÆ	³õÖÎ	ÓÐ	²î	24.3	ÓÐ	ÓÐ	ÎÞ	ÎÞ	ÎÞ	3.7	105	157	18.4	8.4	12.7	68.3
ÄÇÂí²Å	Å®	24	Å©Ãñ	Å©´å	ÑôÐÔ	ÎÞ	³õÊ¼ÖÎÁÆ	³õÖÎ	ÎÞ	²î	18.5	ÎÞ	ÎÞ	ÎÞ	ÎÞ	ÎÞ	5.9	130	299	14.1	19.5	18.4	72.2
ÅËïð	ÄÐ	24	¹¤ÈË	Å©´å	ÑôÐÔ	ÎÞ	³õÊ¼ÖÎÁÆ	³õÖÎ	ÎÞ	ºÃ	18.5	ÓÐ	ÓÐ	ÎÞ	ÆäËü	ÓÐ	3.3	134	162	10.8	15.3	9.5	68.6
ÆÝÇïçù	Å®	24	ÍËÐÝ	³ÇÊÐ	ÑôÐÔ	ÎÞ	³õÊ¼ÖÎÁÆ	³õÖÎ	ÓÐ	ºÃ	25.2	ÎÞ	ÎÞ	ÎÞ	ÎÞ	ÎÞ	5.1	124	194	12.8	12.6	15.3	58.5
Éò½¡	ÄÐ	24	¹¤ÈË	³ÇÊÐ	ÑôÐÔ	ÎÞ	ÖÎÁÆÊ§°Ü	¸´ÖÎ	ÎÞ	²î	26.5	ÓÐ	ÓÐ	ÎÞ	ÎÞ	ÎÞ	5.6	132	198	16.8	7.9	12.6	83.5
ÉòÐ¡Çå	Å®	24	Å©Ãñ	³ÇÊÐ	ÑôÐÔ	ÎÞ	³õÊ¼ÖÎÁÆ	³õÖÎ	ÎÞ	ºÃ	20.2	ÎÞ	ÎÞ	ÎÞ	ÎÞ	ÎÞ	7.7	161	189	20.7	13.8	7.9	70.2
ËÎÊÀØ©	ÄÐ	24	ÍËÐÝ	³ÇÊÐ	ÑôÐÔ	ÎÞ	³õÊ¼ÖÎÁÆ	³õÖÎ	ÓÐ	²î	24.3	ÓÐ	ÓÐ	ÎÞ	ÎÞ	ÎÞ	6.1	115	232	10.2	13.9	13.8	117.1
ËÎÑÇÜ°	Å®	24	6	³ÇÊÐ	ÑôÐÔ	ÎÞ	³õÊ¼ÖÎÁÆ	³õÖÎ	ÓÐ	ºÃ	20.2	ÎÞ	ÎÞ	ÎÞ	ÎÞ	ÎÞ	5.1	164	254	13.4	19.1	15.3	51.8
Íô´ÓÄþ	Å®	24	ÎÞÒµ	Å©´å	ÑôÐÔ	ÎÞ	³õÊ¼ÖÎÁÆ	³õÖÎ	ÎÞ	ºÃ	29.2	ÎÞ	ÎÞ	ÎÞ	ÎÞ	ÎÞ	3.8	136	268	9.5	14.8	12.6	37.8
ÍôÑ×±ò	Å®	24	ÎÞÒµ	Å©´å	ÑôÐÔ	ÎÞ	³õÊ¼ÖÎÁÆ	³õÖÎ	ÓÐ	ºÃ	32.2	ÎÞ	ÎÞ	ÎÞ	ÎÞ	ÎÞ	6.5	131	191	8.3	18	7.9	58.8
Íõ¾©	ÄÐ	24	Å©Ãñ	Å©´å	ÑôÐÔ	ÎÞ	³õÊ¼ÖÎÁÆ	³õÖÎ	ÎÞ	²î	21.7	ÓÐ	ÓÐ	ÎÞ	ÎÞ	ÎÞ	3.6	135	178	10.9	15.7	13.8	64.8
ÍõÉÜÎ°	ÄÐ	24	¹¤ÈË	Å©´å	ÑôÐÔ	ÎÞ	³õÊ¼ÖÎÁÆ	³õÖÎ	ÓÐ	ºÃ	28.2	ÓÐ	ÓÐ	ÎÞ	ÎÞ	ÎÞ	9.8	118	171	37.4	15	13.9	62.5
ÍõÏþÅÃ	Å®	24	Å©Ãñ	³ÇÊÐ	ÑôÐÔ	ÎÞ	³õÊ¼ÖÎÁÆ	³õÖÎ	ÎÞ	ºÃ	21.2	ÎÞ	ÎÞ	ÎÞ	ÎÞ	ÎÞ	6.1	123	154	9.5	18.6	19.1	57.3
ÍõÜô	Å®	24	¹¤ÈË	Å©´å	ÑôÐÔ	ÎÞ	ÖÎÁÆÊ§°Ü	¸´ÖÎ	ÓÐ	²î	27.6	ÎÞ	ÎÞ	ÎÞ	ÎÞ	ÎÞ	4.5	121	200	9.4	16.7	14.8	79.4
ÍõÓñÏã	Å®	24	ÍËÐÝ	Å©´å	ÑôÐÔ	ÎÞ	³õÊ¼ÖÎÁÆ	³õÖÎ	ÎÞ	ºÃ	18.7	ÎÞ	ÎÞ	ÎÞ	ÎÞ	ÎÞ	7.8	146	194	10.5	18.3	18	67.3
Îá¹Å¶ûÀ­	ÄÐ	24	Å©Ãñ	Å©´å	ÑôÐÔ	ÎÞ	³õÊ¼ÖÎÁÆ	³õÖÎ	ÎÞ	ºÃ	30.6	ÓÐ	ÎÞ	ÎÞ	ÎÞ	ÎÞ	3.4	138	162	21.5	11.7	15.7	65
Îâ¸Õ	ÄÐ	24	Å©Ãñ	Å©´å	ÑôÐÔ	ÎÞ	ÖÎÁÆÊ§°Ü	¸´ÖÎ	ÎÞ	ºÃ	29.2	ÓÐ	ÎÞ	ÎÞ	ÎÞ	ÎÞ	7.7	158	208	18	11.9	15	78.8
ÏàöÎ	ÄÐ	24	Å©Ãñ	Å©´å	ÑôÐÔ	ÎÞ	³õÊ¼ÖÎÁÆ	³õÖÎ	ÓÐ	ºÃ	16.5	ÓÐ	ÎÞ	ÎÞ	ÎÞ	ÎÞ	4.6	134	216	16.5	6.8	8.6	71.9
Ð»ÖÎ·É	ÄÐ	24	ÍËÐÝ	Å©´å	ÑôÐÔ	ÎÞ	³õÊ¼ÖÎÁÆ	³õÖÎ	ÎÞ	ºÃ	21.7	ÓÐ	ÎÞ	ÎÞ	ÎÞ	ÎÞ	6.8	145	246	7.8	10.7	16.7	75.3
Ðì½¨¸Õ	ÄÐ	24	ÍËÐÝ	Å©´å	ÑôÐÔ	ÎÞ	³õÊ¼ÖÎÁÆ	³õÖÎ	ÎÞ	ºÃ	28.2	ÓÐ	ÎÞ	ÎÞ	ÎÞ	ÎÞ	5.8	129	267	11.2	16.4	8.3	55.3
Ðì¾°ÌÎ	ÄÐ	24	Å©Ãñ	Å©´å	ÑôÐÔ	ÎÞ	³õÊ¼ÖÎÁÆ	³õÖÎ	ÎÞ	²î	21.2	ÓÐ	ÎÞ	ÎÞ	ÎÞ	ÎÞ	3.5	164	166	14.4	7.2	11.7	69.3
ÑîºÆ	ÄÐ	24	¹¤ÈË	³ÇÊÐ	ÑôÐÔ	ÎÞ	³õÊ¼ÖÎÁÆ	³õÖÎ	ÎÞ	ºÃ	27.6	ÓÐ	ÎÞ	ÎÞ	ÎÞ	ÎÞ	4.4	157	168	10.7	14.6	17.9	103.1
ÕÅ±ø	ÄÐ	24	Å©Ãñ	³ÇÊÐ	ÑôÐÔ	ÎÞ	³õÊ¼ÖÎÁÆ	³õÖÎ	ÎÞ	ºÃ	20.1	ÓÐ	ÎÞ	ÎÞ	ÎÞ	ÎÞ	6.2	119	202	12.4	9.4	16.8	67.8
ÕÅÖ¥ÁÖ	ÄÐ	24	¹¤ÈË	Å©´å	ÑôÐÔ	ÎÞ	³õÊ¼ÖÎÁÆ	³õÖÎ	ÎÞ	ºÃ	17.2	ÓÐ	ÎÞ	ÎÞ	ÎÞ	ÎÞ	7.4	151	156	10.2	8.2	10.7	65.6
ÕÔµ¤	Å®	24	Å©Ãñ	Å©´å	ÑôÐÔ	ÎÞ	³õÊ¼ÖÎÁÆ	³õÖÎ	ÓÐ	²î	26.4	ÎÞ	ÎÞ	ÎÞ	ÎÞ	ÎÞ	6.2	91	162	16.4	16.4	6.4	64.6
°²ÖÒ	ÄÐ	25	Å©Ãñ	Å©´å	ÑôÐÔ	ÎÞ	ÔÙ´ÎÖÎÁÆ	¸´ÖÎ	ÓÐ	²î	18.7	ÓÐ	ÓÐ	ÎÞ	ÎÞ	ÎÞ	9.6	143	239	7.5	13.5	7.2	68.6
ÔøÁîÀ¼	Å®	25	Å©Ãñ	Å©´å	ÑôÐÔ	ÎÞ	³õÊ¼ÖÎÁÆ	³õÖÎ	ÎÞ	ºÃ	25.3	ÎÞ	ÎÞ	ÎÞ	ÎÞ	ÎÞ	3.6	141	183	10.6	10.5	14.6	64.8
³ÂÕÑ	ÄÐ	25	ÍËÐÝ	Å©´å	ÑôÐÔ	ÎÞ	³õÊ¼ÖÎÁÆ	³õÖÎ	ÓÐ	ºÃ	16.3	ÓÐ	ÓÐ	ÎÞ	ÎÞ	ÎÞ	8.6	133	108	16.6	15.6	9.4	59.5
µËÂ×ïÚ	ÄÐ	25	ÍËÐÝ	Å©´å	ÑôÐÔ	ÎÞ	³õÊ¼ÖÎÁÆ	³õÖÎ	ÎÞ	ºÃ	25.2	ÓÐ	ÓÐ	ÎÞ	ÎÞ	ÎÞ	9.8	147	146	18.1	8.1	18.2	69.7
µË³¤Ñà	Å®	25	6	Å©´å	ÑôÐÔ	ÎÞ	³õÊ¼ÖÎÁÆ	³õÖÎ	ÓÐ	ºÃ	26.5	ÎÞ	ÎÞ	ÎÞ	ÎÞ	ÎÞ	6.6	128	297	14.4	14.3	16.4	53.5
·¶öÎ	ÄÐ	25	Å©Ãñ	Å©´å	ÑôÐÔ	ÎÞ	³õÊ¼ÖÎÁÆ	³õÖÎ	ÎÞ	²î	20.2	ÓÐ	ÓÐ	ÎÞ	ÎÞ	ÎÞ	4.3	123	221	27.2	10.2	7.5	64.5
·½»Ô	ÄÐ	25	Å©Ãñ	Å©´å	ÑôÐÔ	ÎÞ	³õÊ¼ÖÎÁÆ	³õÖÎ	ÎÞ	²î	24.3	ÓÐ	ÓÐ	ÎÞ	ÎÞ	ÎÞ	4.9	133	275	14.6	14.6	10.5	69.8
º«Õ×·å	ÄÐ	25	¹¤ÈË	³ÇÊÐ	ÑôÐÔ	ÎÞ	³õÊ¼ÖÎÁÆ	³õÖÎ	ÓÐ	ºÃ	20.2	ÓÐ	ÓÐ	ÎÞ	ÎÞ	ÎÞ	9.2	124	120	19.4	9.4	15.6	59.1
ºÂÇìÇÉ	Å®	25	ÍËÐÝ	Å©´å	ÑôÐÔ	ÎÞ	³õÊ¼ÖÎÁÆ	³õÖÎ	ÎÞ	ºÃ	29.2	ÎÞ	ÎÞ	ÎÞ	ÎÞ	ÎÞ	6.8	137	224	16.2	16.2	8.1	54.7
»Æ±ò	ÄÐ	25	¹¤ÈË	³ÇÊÐ	ÑôÐÔ	ÎÞ	³õÊ¼ÖÎÁÆ	³õÖÎ	ÎÞ	ºÃ	26.8	ÓÐ	ÓÐ	ÎÞ	ÎÞ	ÎÞ	6.4	138	199	20.3	24.5	14.3	74
ÀîÅôÓî	ÄÐ	25	ÍËÐÝ	Å©´å	ÑôÐÔ	ÎÞ	³õÊ¼ÖÎÁÆ	³õÖÎ	ÓÐ	ºÃ	21.7	ÓÐ	ÓÐ	ÎÞ	ÎÞ	ÎÞ	3.5	158	93	26.5	8.6	13.4	74.6
ÁÎÀö»ª	Å®	25	ÎÞÒµ	Å©´å	ÑôÐÔ	ÎÞ	³õÊ¼ÖÎÁÆ	³õÖÎ	ÎÞ	ºÃ	28.2	ÎÞ	ÎÞ	ÎÞ	ÎÞ	ÎÞ	7.6	129	149	17.7	13.1	9.5	71.5
Äô½ðÎ°	ÄÐ	25	Å©Ãñ	Å©´å	ÑôÐÔ	ÎÞ	³õÊ¼ÖÎÁÆ	³õÖÎ	ÎÞ	²î	23	ÓÐ	ÓÐ	ÎÞ	ÎÞ	ÎÞ	5.6	112	116	18.1	30.6	18.3	80.5
Å·Ñô½à	Å®	25	ÍËÐÝ	Å©´å	ÑôÐÔ	ÎÞ	³õÊ¼ÖÎÁÆ	³õÖÎ	ÎÞ	²î	27.6	ÎÞ	ÎÞ	ÎÞ	ÎÞ	ÎÞ	8.1	141	240	21.9	11.9	11.6	76.9
ÇñÑÅÚS	Å®	25	ÍËÐÝ	³ÇÊÐ	ÑôÐÔ	ÎÞ	³õÊ¼ÖÎÁÆ	³õÖÎ	ÎÞ	ºÃ	19	ÎÞ	ÎÞ	ÎÞ	ÎÞ	ÎÞ	4.4	138	164	8.3	12.1	9.9	72
Éò±ó	ÄÐ	25	Å©Ãñ	³ÇÊÐ	ÑôÐÔ	ÎÞ	³õÊ¼ÖÎÁÆ	³õÖÎ	ÓÐ	ºÃ	16.2	ÓÐ	ÓÐ	ÎÞ	ÎÞ	ÎÞ	7.2	155	128	19.6	21.6	13.8	70.5
Éò»ª	Å®	25	ÎÞÒµ	³ÇÊÐ	ÑôÐÔ	ÎÞ	³õÊ¼ÖÎÁÆ	³õÖÎ	ÎÞ	ºÃ	19.1	ÎÞ	ÎÞ	ÎÞ	ÎÞ	ÎÞ	4.6	126	99	18.5	11	7.4	60.1
Éò½Û	Å®	25	ÍËÐÝ	³ÇÊÐ	ÑôÐÔ	ÎÞ	³õÊ¼ÖÎÁÆ	³õÖÎ	ÓÐ	ºÃ	25.2	ÎÞ	ÎÞ	ÎÞ	ÎÞ	ÎÞ	9.4	159	184	17.4	13.3	14.2	120.5
ÉòÌìÒ¢	ÄÐ	25	¹¤ÈË	³ÇÊÐ	ÑôÐÔ	ÎÞ	³õÊ¼ÖÎÁÆ	³õÖÎ	ÓÐ	ºÃ	26.5	ÓÐ	ÓÐ	ÎÞ	ÎÞ	ÎÞ	6.2	141	200	10.7	11.7	21.7	61.3
Ê¢¾¸Àö	Å®	25	Å©Ãñ	Å©´å	ÑôÐÔ	ÎÞ	³õÊ¼ÖÎÁÆ	³õÖÎ	ÓÐ	ºÃ	20.2	ÎÞ	ÎÞ	ÎÞ	ÎÞ	ÎÞ	10.9	160	269	8.7	16.2	13.4	69.4
Ê©ºê·É	ÄÐ	25	Å©Ãñ	Å©´å	ÑôÐÔ	ÎÞ	³õÊ¼ÖÎÁÆ	³õÖÎ	ÎÞ	ºÃ	24.3	ÓÐ	ÓÐ	ÎÞ	ÎÞ	ÎÞ	9.7	133	243	20.6	9.7	9.5	67.1
Ëï°¬ÁÕ	Å®	25	ÍËÐÝ	³ÇÊÐ	ÑôÐÔ	ÎÞ	³õÊ¼ÖÎÁÆ	³õÖÎ	ÎÞ	ºÃ	20.2	ÎÞ	ÎÞ	ÎÞ	ÎÞ	ÎÞ	4.9	154	135	18.9	20.2	15.3	71.3
ÍõÃ÷·ï	Å®	25	Å©Ãñ	Å©´å	ÑôÐÔ	ÎÞ	³õÊ¼ÖÎÁÆ	³õÖÎ	ÓÐ	ºÃ	29.2	ÎÞ	ÎÞ	ÎÞ	ÎÞ	ÎÞ	5.7	156	254	8.9	23.1	12.6	64.3
ÍõÐ¡Àû	Å®	25	¹¤ÈË	Å©´å	ÑôÐÔ	ÎÞ	³õÊ¼ÖÎÁÆ	³õÖÎ	ÓÐ	ºÃ	24.9	ÎÞ	ÎÞ	ÎÞ	ÎÞ	ÎÞ	6.8	128	130	18.9	6.9	13.9	70.3
Îâ°²ç÷	Å®	25	Å©Ãñ	Å©´å	ÑôÐÔ	ÎÞ	³õÊ¼ÖÎÁÆ	³õÖÎ	ÎÞ	ºÃ	21.7	ÎÞ	ÎÞ	ÎÞ	ÎÞ	ÎÞ	5.1	155	146	20.5	12.2	9.8	53.7
ÎâÀö·¼	Å®	25	ÎÞÒµ	Å©´å	ÑôÐÔ	ÎÞ	³õÊ¼ÖÎÁÆ	³õÖÎ	ÎÞ	ºÃ	28.2	ÎÞ	ÎÞ	ÎÞ	ÆäËü	ÓÐ	6.4	135	178	9.1	17.3	14.1	59.5
ÐìÃ÷·å	ÄÐ	25	Å©Ãñ	Å©´å	ÑôÐÔ	ÎÞ	³õÊ¼ÖÎÁÆ	³õÖÎ	ÎÞ	ºÃ	31.8	ÓÐ	ÓÐ	ÎÞ	ÎÞ	ÎÞ	3.9	132	187	18.4	15	9.2	58.8
Ðí·Å	Å®	25	Å©Ãñ	Å©´å	ÑôÐÔ	ÎÞ	³õÊ¼ÖÎÁÆ	³õÖÎ	ÎÞ	ºÃ	27.6	ÎÞ	ÎÞ	ÎÞ	ÎÞ	ÎÞ	7	148	93	27.2	31.3	7.3	57.6
êÌÈô·É	ÄÐ	25	Å©Ãñ	Å©´å	ÑôÐÔ	ÎÞ	³õÊ¼ÖÎÁÆ	³õÖÎ	ÎÞ	ºÃ	17.1	ÓÐ	ÓÐ	ÎÞ	ÎÞ	ÎÞ	5.1	126	247	17.8	7.3	10.3	65.2
ÑîÏÕ	ÄÐ	25	Å©Ãñ	Å©´å	ÑôÐÔ	ÎÞ	³õÊ¼ÖÎÁÆ	³õÖÎ	ÎÞ	ºÃ	19.2	ÓÐ	ÓÐ	ÎÞ	ÎÞ	ÎÞ	8.4	156	382	9.2	13.4	11.9	61.2
ÑîÓîÜç	Å®	25	ÎÞÒµ	³ÇÊÐ	ÑôÐÔ	ÎÞ	³õÊ¼ÖÎÁÆ	³õÖÎ	ÎÞ	ºÃ	23.5	ÎÞ	ÎÞ	ÎÞ	ÎÞ	ÎÞ	4.6	145	261	16.9	12.5	9.6	65.7
Ô¬¿¡½Ü	Å®	25	ÍËÐÝ	Å©´å	ÑôÐÔ	ÎÞ	³õÊ¼ÖÎÁÆ	³õÖÎ	ÓÐ	ºÃ	16.9	ÎÞ	ÎÞ	ÎÞ	ÎÞ	ÎÞ	7.7	146	176	8.9	6.6	10.6	61.9
ÔÆ´ó¸»	ÄÐ	25	ÍËÐÝ	Å©´å	ÑôÐÔ	ÎÞ	³õÊ¼ÖÎÁÆ	³õÖÎ	ÎÞ	ºÃ	27.3	ÓÐ	ÎÞ	ÎÞ	ÎÞ	ÎÞ	6.5	136	124	27.3	11.6	12.8	54.7
Õ¿ÈØ	Å®	25	ÍËÐÝ	³ÇÊÐ	ÑôÐÔ	ÎÞ	³õÊ¼ÖÎÁÆ	³õÖÎ	ÎÞ	ºÃ	18	ÎÞ	ÎÞ	ÎÞ	ÎÞ	ÎÞ	3.6	152	161	20.8	6.7	22	77.8
ÕÅ³¬	ÄÐ	25	Å©Ãñ	Å©´å	ÑôÐÔ	ÎÞ	³õÊ¼ÖÎÁÆ	³õÖÎ	ÎÞ	²î	20.8	ÓÐ	ÎÞ	ÎÞ	ÎÞ	ÎÞ	9.8	159	202	21.4	17.7	11.7	66.6
ÕÅÖ¾¸Õ	ÄÐ	25	Å©Ãñ	Å©´å	ÑôÐÔ	ÎÞ	³õÊ¼ÖÎÁÆ	³õÖÎ	ÎÞ	ºÃ	21.4	ÓÐ	ÎÞ	ÎÞ	ÎÞ	ÎÞ	6.1	97	185	34.4	22.1	11.3	80.6
ÔøÒÔ»¢	ÄÐ	26	¹¤ÈË	Å©´å	ÑôÐÔ	ÎÞ	ÔÙ´ÎÖÎÁÆ	¸´ÖÎ	ÎÞ	ºÃ	24.4	ÓÐ	ÎÞ	ÎÞ	ÆäËü	ÓÐ	4.5	134	179	21.7	9.2	9.3	68.1
³Â½¨Î°	ÄÐ	26	Å©Ãñ	Å©´å	ÑôÐÔ	ÎÞ	³õÊ¼ÖÎÁÆ	³õÖÎ	ÎÞ	²î	21.7	ÓÐ	ÎÞ	ÎÞ	ÎÞ	ÎÞ	7.8	136	217	13.4	9.8	8.8	82.9
³ÂÑô	ÄÐ	26	ÍËÐÝ	Å©´å	ÑôÐÔ	ÎÞ	³õÊ¼ÖÎÁÆ	³õÖÎ	ÓÐ	ºÃ	23.4	ÓÐ	ÎÞ	ÎÞ	ÎÞ	ÎÞ	3.4	115	286	29.5	23.1	12.1	54.4
³ÂÕÑ	ÄÐ	26	ÍËÐÝ	Å©´å	ÑôÐÔ	ÎÞ	ÖÎÁÆÊ§°Ü	¸´ÖÎ	ÓÐ	ºÃ	19.5	ÓÐ	ÎÞ	ÎÞ	ÎÞ	ÎÞ	7.7	128	130	17.5	14.2	8.2	56.1
µËÃÎ¿É	Å®	26	¹¤ÈË	Å©´å	ÑôÐÔ	ÎÞ	³õÊ¼ÖÎÁÆ	³õÖÎ	ÓÐ	ºÃ	25.3	ÎÞ	ÎÞ	ÎÞ	ÎÞ	ÎÞ	4.6	117	192	9.9	21.7	10.6	58.9
·¶Ñà¾ê	Å®	26	Å©Ãñ	³ÇÊÐ	ÑôÐÔ	ÎÞ	³õÊ¼ÖÎÁÆ	³õÖÎ	ÓÐ	ºÃ	22.6	ÎÞ	ÎÞ	ÎÞ	ÎÞ	ÎÞ	6.8	145	122	10.3	12.3	12.9	67.3
·ÑÏþ¿Æ	ÄÐ	26	Å©Ãñ	Å©´å	ÑôÐÔ	ÎÞ	³õÊ¼ÖÎÁÆ	³õÖÎ	ÎÞ	ºÃ	23.9	ÓÐ	ÓÐ	ÎÞ	ÎÞ	ÎÞ	5.8	160	131	20.4	18.2	9.5	64.8
¹¢Ô¶µñ	ÄÐ	26	ÎÞÒµ	Å©´å	ÑôÐÔ	ÎÞ	³õÊ¼ÖÎÁÆ	³õÖÎ	ÎÞ	ºÃ	23.8	ÓÐ	ÓÐ	ÎÞ	ÎÞ	ÎÞ	3.5	146	157	9.2	10.6	7.7	58.5
ºé½ðöÎ	Å®	26	¹¤ÈË	Å©´å	ÑôÐÔ	ÎÞ	³õÊ¼ÖÎÁÆ	³õÖÎ	ÓÐ	ºÃ	24.1	ÎÞ	ÎÞ	ÎÞ	ÎÞ	ÎÞ	4.4	148	165	21.8	12.9	15.1	70.8
ºúÙÒæä	ÄÐ	26	¹¤ÈË	Å©´å	ÑôÐÔ	ÎÞ	³õÊ¼ÖÎÁÆ	³õÖÎ	ÎÞ	ºÃ	24.2	ÓÐ	ÎÞ	ÎÞ	ÎÞ	ÎÞ	6.2	138	164	12.1	19.5	16.6	71.3
¾°ÁÁÁÁ	ÄÐ	26	ÎÞÒµ	³ÇÊÐ	ÑôÐÔ	ÎÞ	³õÊ¼ÖÎÁÆ	³õÖÎ	ÎÞ	ºÃ	24.3	ÓÐ	ÎÞ	ÎÞ	ÎÞ	ÎÞ	7.4	131	179	10.9	25.7	17.2	68.3
Àî²ýÑ§	ÄÐ	26	Å©Ãñ	Å©´å	ÑôÐÔ	ÎÞ	³õÊ¼ÖÎÁÆ	³õÖÎ	ÓÐ	ºÃ	19.3	ÓÐ	ÎÞ	ÎÞ	ÎÞ	ÎÞ	6.2	143	108	24.3	15.1	5.6	66.4
ÀîöÎ	ÄÐ	26	ÍËÐÝ	Å©´å	ÑôÐÔ	ÎÞ	³õÊ¼ÖÎÁÆ	³õÖÎ	ÎÞ	ºÃ	24.7	ÓÐ	ÎÞ	ÎÞ	ÎÞ	ÎÞ	9.6	132	107	16.1	16.6	10.4	63.2
Áõ¿¡	ÄÐ	26	ÍËÐÝ	Å©´å	ÑôÐÔ	ÎÞ	³õÊ¼ÖÎÁÆ	³õÖÎ	ÎÞ	ºÃ	16.4	ÓÐ	ÎÞ	ÎÞ	ÎÞ	ÎÞ	3.6	110	117	20.7	17	7.4	59.1
ÁúÏÈ¶«	Å®	26	ÍËÐÝ	Å©´å	ÑôÐÔ	ÎÞ	³õÊ¼ÖÎÁÆ	³õÖÎ	ÎÞ	ºÃ	28	ÎÞ	ÎÞ	ÎÞ	ÎÞ	ÎÞ	8.6	130	157	16.4	15.6	14.2	55.4
Â¬ÔÆÁú	ÄÐ	26	¹¤ÈË	Å©´å	ÑôÐÔ	ÎÞ	³õÊ¼ÖÎÁÆ	³õÖÎ	ÎÞ	ºÃ	17.8	ÓÐ	ÎÞ	ÎÞ	ÎÞ	ÎÞ	9.8	108	394	8.5	10.4	7.8	58.9
ÄôÃ¯Öñ	ÄÐ	26	Å©Ãñ	Å©´å	ÑôÐÔ	ÎÞ	³õÊ¼ÖÎÁÆ	³õÖÎ	ÎÞ	ºÃ	25.2	ÓÐ	ÎÞ	ÎÞ	ÎÞ	ÎÞ	6.6	122	281	16.6	13.4	12.3	59.6
Å·Ï²»ª	ÄÐ	26	Å©Ãñ	Å©´å	ÑôÐÔ	ÎÞ	³õÊ¼ÖÎÁÆ	³õÖÎ	ÎÞ	ºÃ	26.5	ÓÐ	ÎÞ	ÎÞ	ÎÞ	ÎÞ	4.3	136	196	21.7	14.2	18.2	58.4
ÅËÎ°	ÄÐ	26	¹¤ÈË	Å©´å	ÑôÐÔ	ÎÞ	³õÊ¼ÖÎÁÆ	³õÖÎ	ÓÐ	ºÃ	20.2	ÓÐ	ÎÞ	ÎÞ	ÎÞ	ÎÞ	4.9	153	157	16.8	14.8	10.6	84.7
ÅíÆô¾ü	ÄÐ	26	¹¤ÈË	Å©´å	ÑôÐÔ	ÎÞ	³õÊ¼ÖÎÁÆ	³õÖÎ	ÓÐ	ºÃ	24.3	ÓÐ	ÎÞ	ÎÞ	ÎÞ	ÎÞ	10.5	148	198	17	28	12.9	66.2
ËÎãÉËÉ	ÄÐ	26	ÍËÐÝ	Å©´å	ÑôÐÔ	ÎÞ	³õÊ¼ÖÎÁÆ	³õÖÎ	ÓÐ	ºÃ	16.5	ÓÐ	ÎÞ	ÎÞ	ÎÞ	ÎÞ	6.8	136	205	20.3	17.1	9.5	88.7
Ëï·Æ·Æ	Å®	26	¹¤ÈË	Å©´å	ÑôÐÔ	ÎÞ	³õÊ¼ÖÎÁÆ	³õÖÎ	ÎÞ	ºÃ	29.2	ÎÞ	ÎÞ	ÎÞ	ÎÞ	ÎÞ	6.4	119	178	17.5	16.6	8.7	65.2
Ì´ÎÄÓñ	ÄÐ	26	Å©Ãñ	³ÇÊÐ	ÑôÐÔ	ÎÞ	³õÊ¼ÖÎÁÆ	³õÖÎ	ÓÐ	²î	21.2	ÓÐ	ÎÞ	ÎÞ	ÎÞ	ÎÞ	3.5	128	247	16.4	11.6	9.1	58.5
Íõºé	ÄÐ	26	ÍËÐÝ	Å©´å	ÑôÐÔ	ÎÞ	³õÊ¼ÖÎÁÆ	³õÖÎ	ÎÞ	ºÃ	21.7	ÓÐ	ÎÞ	ÎÞ	ÎÞ	ÎÞ	7.6	130	192	17.8	30.4	6.6	88.7
Íõ¼ÓÇí	Å®	26	¹¤ÈË	Å©´å	ÑôÐÔ	ÎÞ	³õÊ¼ÖÎÁÆ	³õÖÎ	ÎÞ	ºÃ	28.2	ÎÞ	ÎÞ	ÎÞ	ÎÞ	ÎÞ	5.6	126	199	16.9	8.8	7.1	75.4
ÍõÐÓ´ä	Å®	26	Å©Ãñ	³ÇÊÐ	ÑôÐÔ	ÎÞ	³õÊ¼ÖÎÁÆ	³õÖÎ	ÓÐ	ºÃ	21.2	ÎÞ	ÎÞ	ÎÞ	ÎÞ	ÎÞ	8.1	132	203	9.3	19.8	15.6	99.9
ÎâµÇÁÁ	ÄÐ	26	¹¤ÈË	Å©´å	ÑôÐÔ	ÎÞ	³õÊ¼ÖÎÁÆ	³õÖÎ	ÓÐ	ºÃ	27.6	ÓÐ	ÎÞ	ÎÞ	ÎÞ	ÎÞ	4.4	139	153	19.1	20.1	10.4	68.4
Îâ½ð·ï	Å®	26	Å©Ãñ	Å©´å	ÑôÐÔ	ÎÞ	³õÊ¼ÖÎÁÆ	³õÖÎ	ÓÐ	ºÃ	19.4	ÎÞ	ÎÞ	ÎÞ	ÎÞ	ÎÞ	7.2	109	100	18.4	19.2	13.4	65.9
Îâ½ðÅô	ÄÐ	26	ÍËÐÝ	Å©´å	ÑôÐÔ	ÎÞ	³õÊ¼ÖÎÁÆ	³õÖÎ	ÓÐ	²î	15.6	ÓÐ	ÓÐ	ÎÞ	ÎÞ	ÎÞ	4.6	136	204	27.2	9.8	14.2	67.8
ÎâÀ¼·Ò	Å®	26	ÍËÐÝ	Å©´å	ÑôÐÔ	ÎÞ	³õÊ¼ÖÎÁÆ	³õÖÎ	ÎÞ	ºÃ	25.8	ÎÞ	ÎÞ	ÎÞ	ÎÞ	ÎÞ	9.4	119	193	17.8	17.3	9.8	66.9
Ð¤Àû¾ê	Å®	26	Å©Ãñ	Å©´å	ÑôÐÔ	ÎÞ	³õÊ¼ÖÎÁÆ	³õÖÎ	ÎÞ	ºÃ	17.9	ÎÞ	ÎÞ	ÎÞ	ÎÞ	ÎÞ	6.2	146	189	19.2	9.9	8	58.7
Ðìçø	Å®	26	6	³ÇÊÐ	ÑôÐÔ	ÎÞ	³õÊ¼ÖÎÁÆ	³õÖÎ	ÓÐ	ºÃ	25.2	ÎÞ	ÎÞ	ÎÞ	ÎÞ	ÎÞ	8.7	138	217	16.9	17.9	7.1	79.9
ÐìÓñº£	ÄÐ	26	Å©Ãñ	Å©´å	ÑôÐÔ	ÎÞ	³õÊ¼ÖÎÁÆ	³õÖÎ	ÎÞ	ºÃ	26.5	ÓÐ	ÓÐ	ÎÞ	ÎÞ	ÎÞ	7.4	139	168	28.9	9.9	6.6	57.3
ÑîÊ¤	ÄÐ	26	¹¤ÈË	Å©´å	ÑôÐÔ	ÎÞ	³õÊ¼ÖÎÁÆ	³õÖÎ	ÓÐ	ºÃ	34.2	ÓÐ	ÓÐ	ÎÞ	ÎÞ	ÎÞ	11.1	137	133	27.3	17.4	11.6	64.2
Ò¶Çà	Å®	26	Å©Ãñ	Å©´å	ÑôÐÔ	ÎÞ	³õÊ¼ÖÎÁÆ	³õÖÎ	ÎÞ	ºÃ	24.3	ÎÞ	ÎÞ	ÎÞ	ÎÞ	ÎÞ	9.8	141	154	20.8	7.6	10.6	62.8
ÕÅ¾Ù»ª	ÄÐ	26	ÍËÐÝ	Å©´å	ÑôÐÔ	ÎÞ	³õÊ¼ÖÎÁÆ	³õÖÎ	ÎÞ	ºÃ	16.3	ÓÐ	ÎÞ	ÎÞ	ÎÞ	ÎÞ	4.8	136	156	21.4	23.1	8.6	67.3
Ö£Ïþ¶¬	ÄÐ	26	¹¤ÈË	Å©´å	ÑôÐÔ	ÎÞ	³õÊ¼ÖÎÁÆ	³õÖÎ	ÓÐ	ºÃ	29.2	ÓÐ	ÎÞ	ÎÞ	ÎÞ	ÎÞ	7.8	132	128	24.4	20	18.8	70.1
ÖÜ¸»Ç¿	ÄÐ	26	Å©Ãñ	Å©´å	ÑôÐÔ	ÎÞ	³õÊ¼ÖÎÁÆ	³õÖÎ	ÓÐ	ºÃ	21.2	ÓÐ	ÎÞ	ÎÞ	ÎÞ	ÎÞ	10.7	127	155	21.7	10.1	10.6	58.7
Öì¾üÊ¤	ÄÐ	26	ÍËÐÝ	Å©´å	ÑôÐÔ	ÎÞ	³õÊ¼ÖÎÁÆ	³õÖÎ	ÓÐ	ºÃ	21.7	ÓÐ	ÎÞ	ÎÞ	ÎÞ	ÎÞ	6.1	125	135	23.4	10.5	13.2	68.2
ÖìÁú½Ü	ÄÐ	26	ÍËÐÝ	Å©´å	ÑôÐÔ	ÎÞ	³õÊ¼ÖÎÁÆ	³õÖÎ	ÎÞ	ºÃ	28.2	ÓÐ	ÎÞ	ÎÞ	ÎÞ	ÎÞ	11.4	139	132	19.5	3.6	10.7	62.9
×óÐ¡Ï¼	Å®	26	Å©Ãñ	Å©´å	ÑôÐÔ	ÎÞ	³õÊ¼ÖÎÁÆ	³õÖÎ	ÓÐ	ºÃ	27.4	ÎÞ	ÎÞ	ÎÞ	ÎÞ	ÎÞ	9.2	129	143	15.3	19.3	19.8	52.8
°¢Å£×Ó×÷	Å®	27	¹¤ÈË	Å©´å	ÑôÐÔ	ÎÞ	³õÊ¼ÖÎÁÆ	³õÖÎ	ÎÞ	ºÃ	27.6	ÎÞ	ÎÞ	ÎÞ	ÎÞ	ÎÞ	4.8	124	192	12.6	7.1	7.4	67.3
²ñÔ´	ÄÐ	27	Å©Ãñ	Å©´å	ÑôÐÔ	ÎÞ	³õÊ¼ÖÎÁÆ	³õÖÎ	ÎÞ	ºÃ	19.3	ÓÐ	ÎÞ	ÎÞ	ÎÞ	ÎÞ	5.7	126	180	6.9	20.1	14.4	59.6
³Â³¬½Ü	ÄÐ	27	6	³ÇÊÐ	ÑôÐÔ	ÎÞ	³õÊ¼ÖÎÁÆ	³õÖÎ	ÎÞ	ºÃ	19.5	ÓÐ	ÎÞ	ÎÞ	ÎÞ	ÎÞ	6.6	134	137	13.8	22.6	11.7	64.8
³Â·Ò	Å®	27	Å©Ãñ	Å©´å	ÑôÐÔ	ÎÞ	³õÊ¼ÖÎÁÆ	³õÖÎ	ÎÞ	ºÃ	19.8	ÎÞ	ÎÞ	ÎÞ	ÎÞ	ÎÞ	5.2	129	147	14.1	13.1	6.4	67.2
µËÒ«Á¦	ÄÐ	27	¹¤ÈË	³ÇÊÐ	ÑôÐÔ	ÎÞ	³õÊ¼ÖÎÁÆ	³õÖÎ	ÎÞ	ºÃ	21.3	ÓÐ	ÓÐ	ÎÞ	ÎÞ	ÎÞ	6.4	130	178	24.2	9.9	19.5	62.6
·ûµÂÑµ	ÄÐ	27	ÎÞÒµ	Å©´å	ÑôÐÔ	ÎÞ	ÔÙ´ÎÖÎÁÆ	¸´ÖÎ	ÎÞ	ºÃ	23.2	ÓÐ	ÓÐ	ÎÞ	ÎÞ	ÎÞ	3.5	161	173	7.3	12.4	15.3	71.9
½ªÇ¬	ÄÐ	27	Å©Ãñ	³ÇÊÐ	ÑôÐÔ	ÎÞ	³õÊ¼ÖÎÁÆ	³õÖÎ	ÎÞ	ºÃ	19.5	ÓÐ	ÎÞ	ÎÞ	ÎÞ	ÎÞ	7.6	127	133	8.8	18.3	11.6	49.8
Àî·å	ÄÐ	27	Å©Ãñ	³ÇÊÐ	ÑôÐÔ	ÎÞ	³õÊ¼ÖÎÁÆ	³õÖÎ	ÓÐ	²î	20.5	ÓÐ	ÎÞ	ÎÞ	ÎÞ	ÎÞ	5.6	113	124	9.8	10.2	13.9	69.8
Àî·æ	ÄÐ	27	Å©Ãñ	Å©´å	ÑôÐÔ	ÎÞ	³õÊ¼ÖÎÁÆ	³õÖÎ	ÓÐ	ºÃ	25.2	ÓÐ	ÎÞ	ÎÞ	ÎÞ	ÎÞ	8.1	135	195	10.1	15.2	15.8	59.3
ÀîÒ«Îä	ÄÐ	27	ÎÞÒµ	³ÇÊÐ	ÑôÐÔ	ÎÞ	³õÊ¼ÖÎÁÆ	³õÖÎ	ÎÞ	ºÃ	26.5	ÓÐ	ÎÞ	ÎÞ	ÎÞ	ÎÞ	13.2	129	145	9.2	17.7	9.9	71.3
Àî³¤ËÉ	ÄÐ	27	ÍËÐÝ	Å©´å	ÑôÐÔ	ÎÞ	³õÊ¼ÖÎÁÆ	³õÖÎ	ÎÞ	ºÃ	20.2	ÓÐ	ÎÞ	ÎÞ	ÎÞ	ÎÞ	7.2	139	160	19.8	20.2	8.4	74.8
Áõ·ÉÑà	Å®	27	ÎÞÒµ	Å©´å	ÑôÐÔ	ÎÞ	³õÊ¼ÖÎÁÆ	³õÖÎ	ÎÞ	ºÃ	24.3	ÎÞ	ÎÞ	ÎÞ	ÎÞ	ÎÞ	4.6	113	146	17.3	13.9	11.4	64.9
èï³¼	ÄÐ	27	ÍËÐÝ	³ÇÊÐ	ÑôÐÔ	ÎÞ	³õÊ¼ÖÎÁÆ	³õÖÎ	ÎÞ	ºÃ	16.6	ÓÐ	ÎÞ	ÎÞ	ÎÞ	ÎÞ	9.4	128	148	9.9	16.4	11.1	68.2
Å·¸£ÌÒ	ÄÐ	27	ÍËÐÝ	³ÇÊÐ	ÑôÐÔ	ÎÞ	³õÊ¼ÖÎÁÆ	³õÖÎ	ÎÞ	ºÃ	29.2	ÓÐ	ÎÞ	ÎÞ	ÎÞ	ÎÞ	6.2	112	138	27.9	10.9	7.9	69.8
ÆÑº£¾ü	ÄÐ	27	ÎÞÒµ	³ÇÊÐ	ÑôÐÔ	ÎÞ	³õÊ¼ÖÎÁÆ	³õÖÎ	ÎÞ	ºÃ	21.2	ÓÐ	ÎÞ	ÎÞ	ÎÞ	ÎÞ	4.8	114	131	7.9	7.7	18.4	88.3
Ç®Àû»¨	Å®	27	ÎÞÒµ	³ÇÊÐ	ÑôÐÔ	ÎÞ	ÖÎÁÆÊ§°Ü	¸´ÖÎ	ÎÞ	²î	21.7	ÎÞ	ÎÞ	ÎÞ	ÎÞ	ÎÞ	5.7	130	143	7.4	20.3	9.7	73.7
Ç®Àû»¨	Å®	27	ÎÞÒµ	³ÇÊÐ	ÑôÐÔ	ÎÞ	³õÊ¼ÖÎÁÆ	³õÖÎ	ÓÐ	ºÃ	28.2	ÎÞ	ÎÞ	ÎÞ	ÎÞ	ÎÞ	6.6	127	132	17.7	10.8	9.4	87.6
ÇØÊÒÅô	ÄÐ	27	ÍËÐÝ	Å©´å	ÑôÐÔ	ÎÞ	³õÊ¼ÖÎÁÆ	³õÖÎ	ÎÞ	ºÃ	21.2	ÓÐ	ÓÐ	ÎÞ	ÎÞ	ÎÞ	5.2	141	170	34.9	11.4	16.8	68.2
ËÎ·å	Å®	27	Å©Ãñ	Å©´å	ÑôÐÔ	ÎÞ	³õÊ¼ÖÎÁÆ	³õÖÎ	ÎÞ	ºÃ	27.6	ÎÞ	ÎÞ	ÎÞ	ÎÞ	ÎÞ	6.4	126	130	29.9	14.4	7.2	68.6
ËÎ¾Õ·½	Å®	27	¹¤ÈË	³ÇÊÐ	ÑôÐÔ	ÎÞ	³õÊ¼ÖÎÁÆ	³õÖÎ	ÎÞ	ºÃ	19.5	ÎÞ	ÎÞ	ÎÞ	ÎÞ	ÎÞ	3.5	139	237	8.7	21.7	10.4	70.5
ËÎÎ°	ÄÐ	27	ÍËÐÝ	Å©´å	ÑôÐÔ	ÎÞ	³õÊ¼ÖÎÁÆ	³õÖÎ	ÎÞ	ºÃ	18.6	ÓÐ	ÓÐ	ÎÞ	ÎÞ	ÎÞ	7.6	127	184	15.9	13.4	13.5	61.4
ÍôÎäÑÞ	Å®	27	Å©Ãñ	Å©´å	ÑôÐÔ	ÎÞ	³õÊ¼ÖÎÁÆ	³õÖÎ	ÎÞ	ºÃ	19.2	ÎÞ	ÎÞ	ÎÞ	ÎÞ	ÎÞ	5.6	133	207	24.7	19.5	9.5	75.2
Íõ³¬	ÄÐ	27	¹¤ÈË	Å©´å	ÑôÐÔ	ÎÞ	³õÊ¼ÖÎÁÆ	³õÖÎ	ÓÐ	²î	27.6	ÓÐ	ÓÐ	ÎÞ	ÎÞ	ÎÞ	8.1	135	168	6.6	15.3	6.4	76.5
ÍõÏê	ÄÐ	27	ÍËÐÝ	Å©´å	ÑôÐÔ	ÎÞ	ÔÙ´ÎÖÎÁÆ	¸´ÖÎ	ÓÐ	²î	19.3	ÓÐ	ÓÐ	ÎÞ	ÎÞ	ÎÞ	4.4	138	93	25.1	22.6	10.5	66.6
Îâ´äÆ¼	Å®	27	Å©Ãñ	³ÇÊÐ	ÑôÐÔ	ÎÞ	³õÊ¼ÖÎÁÆ	³õÖÎ	ÎÞ	ºÃ	27.5	ÎÞ	ÎÞ	ÎÞ	ÎÞ	ÎÞ	7.2	134	208	16.2	16.9	8.5	80.6
ÎâÄþ²¨	ÄÐ	27	Å©Ãñ	Å©´å	ÑôÐÔ	ÎÞ	³õÊ¼ÖÎÁÆ	³õÖÎ	ÓÐ	ºÃ	19.8	ÓÐ	ÓÐ	ÎÞ	ÎÞ	ÎÞ	4.6	127	203	35.9	13.8	18	68.1
ÎâÞÉè´	Å®	27	ÍËÐÝ	³ÇÊÐ	ÑôÐÔ	ÎÞ	³õÊ¼ÖÎÁÆ	³õÖÎ	ÎÞ	ºÃ	21.3	ÎÞ	ÎÞ	ÎÞ	ÎÞ	ÎÞ	9.4	136	176	17.2	24.1	6.5	82.9
ÎâÓîæÃ	Å®	27	ÍËÐÝ	³ÇÊÐ	ÑôÐÔ	ÎÞ	³õÊ¼ÖÎÁÆ	³õÖÎ	ÓÐ	ºÃ	23.2	ÎÞ	ÎÞ	ÎÞ	ÎÞ	ÎÞ	6.2	137	241	15.1	19.7	7.8	54.4
ÐìÕæ	Å®	27	Å©Ãñ	³ÇÊÐ	ÑôÐÔ	ÎÞ	³õÊ¼ÖÎÁÆ	³õÖÎ	ÎÞ	ºÃ	26.3	ÎÞ	ÎÞ	ÎÞ	ÎÞ	ÎÞ	11	111	222	8.8	14.3	11.2	56.1
Ò¦ÁúÁú	ÄÐ	27	Å©Ãñ	³ÇÊÐ	ÑôÐÔ	ÎÞ	³õÊ¼ÖÎÁÆ	³õÖÎ	ÎÞ	ºÃ	20.5	ÓÐ	ÓÐ	ÎÞ	ÎÞ	ÎÞ	9.7	129	103	14.3	10.6	14.4	58.9
Ó÷º£²¨	ÄÐ	27	Å©Ãñ	Å©´å	ÑôÐÔ	ÎÞ	³õÊ¼ÖÎÁÆ	³õÖÎ	ÓÐ	ºÃ	25.2	ÓÐ	ÓÐ	ÎÞ	ÎÞ	ÎÞ	4.9	128	192	7.9	8.6	10.7	67.3
Õ²¹ú³É	ÄÐ	27	ÍËÐÝ	³ÇÊÐ	ÑôÐÔ	ÎÞ	³õÊ¼ÖÎÁÆ	³õÖÎ	ÎÞ	ºÃ	26.5	ÓÐ	ÓÐ	ÎÞ	ÎÞ	ÎÞ	5.7	127	211	24.9	18.8	12.4	64.8
ÕÅÃÎ¾ê	Å®	27	Å©Ãñ	Å©´å	ÑôÐÔ	ÎÞ	³õÊ¼ÖÎÁÆ	³õÖÎ	ÓÐ	ºÃ	20.2	ÎÞ	ÎÞ	ÎÞ	ÎÞ	ÎÞ	6.8	153	302	11.4	10.6	10.5	58.5
ÕÅÇç	Å®	27	Å©Ãñ	Å©´å	ÑôÐÔ	ÎÞ	³õÊ¼ÖÎÁÆ	³õÖÎ	ÎÞ	ºÃ	24.3	ÎÞ	ÎÞ	ÎÞ	ÎÞ	ÎÞ	5.1	104	249	9.2	13.2	9.3	70.8
ÕÅÖ¥Ñà	Å®	27	ÎÞÒµ	Å©´å	ÑôÐÔ	ÎÞ	³õÊ¼ÖÎÁÆ	³õÖÎ	ÎÞ	²î	20.2	ÎÞ	ÎÞ	ÎÞ	ÎÞ	ÎÞ	6.4	94	257	4.8	10.7	12.6	71.3
ÕÅÖ¾¸Õ	ÄÐ	27	¹¤ÈË	Å©´å	ÑôÐÔ	ÎÞ	³õÊ¼ÖÎÁÆ	³õÖÎ	ÎÞ	ºÃ	19.6	ÓÐ	ÎÞ	ÎÞ	ÎÞ	ÎÞ	3.9	136	267	9.7	9.8	16.9	68.3
ÕÔÈ«×÷	ÄÐ	27	Å©Ãñ	³ÇÊÐ	ÑôÐÔ	ÎÞ	ÔÙ´ÎÖÎÁÆ	¸´ÖÎ	ÎÞ	ºÃ	21.2	ÓÐ	ÎÞ	ÎÞ	ÎÞ	ÎÞ	7	136	168	16.6	21.4	13.8	66.4
Ö£Ô¾Ö¾	ÄÐ	27	Å©Ãñ	³ÇÊÐ	ÑôÐÔ	ÎÞ	³õÊ¼ÖÎÁÆ	³õÖÎ	ÎÞ	ºÃ	27.6	ÓÐ	ÎÞ	ÎÞ	ÎÞ	ÎÞ	5.1	141	133	5.2	14.4	4.1	58.5
ÖÜÊ¤ÁÖ	ÄÐ	27	¹¤ÈË	Å©´å	ÑôÐÔ	ÎÞ	³õÊ¼ÖÎÁÆ	³õÖÎ	ÎÞ	ºÃ	19.3	ÓÐ	ÎÞ	ÎÞ	ÎÞ	ÎÞ	8.4	114	137	16.4	11.7	10.2	65.5
ÖÜÎ°	ÄÐ	27	ÎÞÒµ	Å©´å	ÑôÐÔ	ÎÞ	³õÊ¼ÖÎÁÆ	³õÖÎ	ÓÐ	ºÃ	29	ÓÐ	ÎÞ	ÎÞ	ÎÞ	ÎÞ	4.6	150	208	13.5	27.4	9.3	80.5
×ÞÏ°ÓÂ	ÄÐ	27	Å©Ãñ	Å©´å	ÑôÐÔ	ÎÞ	³õÊ¼ÖÎÁÆ	³õÖÎ	ÓÐ	ºÃ	19.8	ÓÐ	ÎÞ	ÎÞ	ÎÞ	ÎÞ	7.7	129	150	7.6	19.5	11.9	59.9
BALDEMARIA	Å®	28	ÍËÐÝ	³ÇÊÐ	ÑôÐÔ	ÎÞ	³õÊ¼ÖÎÁÆ	³õÖÎ	ÎÞ	ºÃ	21.3	ÎÞ	ÎÞ	ÎÞ	ÎÞ	ÎÞ	4.9	129	203	6.2	15.3	8.7	61.5
ZOMANAMPISOA HERMANN	ÄÐ	28	ÍËÐÝ	Å©´å	ÑôÐÔ	ÎÞ	³õÊ¼ÖÎÁÆ	³õÖÎ	ÎÞ	ºÃ	23.2	ÓÐ	ÎÞ	ÎÞ	ÎÞ	ÎÞ	9.9	145	136	15.2	11.6	7.4	77.8
°²ÓÀÑÞ	Å®	28	Å©Ãñ	Å©´å	ÑôÐÔ	ÎÞ	³õÊ¼ÖÎÁÆ	³õÖÎ	ÓÐ	ºÃ	17.4	ÎÞ	ÎÞ	ÎÞ	ÎÞ	ÎÞ	8.7	127	203	6.4	13.9	13.1	67.7
²Ü³¬²Ù	ÄÐ	28	¹¤ÈË	³ÇÊÐ	ÑôÐÔ	ÎÞ	³õÊ¼ÖÎÁÆ	³õÖÎ	ÎÞ	²î	20.5	ÓÐ	ÎÞ	ÎÞ	ÎÞ	ÎÞ	5.9	115	169	7.9	9.8	9.8	71.4
ÔøÖ¾Ïé	ÄÐ	28	¹¤ÈË	Å©´å	ÑôÐÔ	ÎÞ	³õÊ¼ÖÎÁÆ	³õÖÎ	ÓÐ	ºÃ	25.2	ÓÐ	ÎÞ	ÎÞ	ÎÞ	ÎÞ	4.7	157	195	13.4	24.1	12.8	73.2
³ÂÀ¤	ÄÐ	28	Å©Ãñ	Å©´å	ÑôÐÔ	ÎÞ	³õÊ¼ÖÎÁÆ	³õÖÎ	ÓÐ	ºÃ	26.5	ÓÐ	ÎÞ	ÎÞ	ÎÞ	ÎÞ	6.6	138	205	17	9.8	7.8	82.8
¶ÅÈÙÄÜ	ÄÐ	28	Å©Ãñ	³ÇÊÐ	ÑôÐÔ	ÎÞ	³õÊ¼ÖÎÁÆ	³õÖÎ	ÎÞ	ºÃ	20.2	ÓÐ	ÎÞ	ÎÞ	ÎÞ	ÎÞ	5.1	107	133	8.2	14.3	10.7	62.1
»Æ»¢ÑÞ	Å®	28	Å©Ãñ	Å©´å	ÑôÐÔ	ÎÞ	³õÊ¼ÖÎÁÆ	³õÖÎ	ÎÞ	ºÃ	24.3	ÎÞ	ÎÞ	ÎÞ	ÎÞ	ÎÞ	6.2	134	155	13.7	10.9	19.2	84.4
ÀÍÃôÃô	ÄÐ	28	Å©Ãñ	³ÇÊÐ	ÑôÐÔ	ÎÞ	ÔÙ´ÎÖÎÁÆ	¸´ÖÎ	ÓÐ	ºÃ	20.2	ÓÐ	ÎÞ	ÎÞ	ÎÞ	ÎÞ	5.9	129	201	15.9	13.2	13.4	78.1
Àî´ºÑÞ	Å®	28	¹¤ÈË	Å©´å	ÑôÐÔ	ÎÞ	ÔÙ´ÎÖÎÁÆ	¸´ÖÎ	ÎÞ	ºÃ	19.9	ÎÞ	ÎÞ	ÎÞ	ÎÞ	ÎÞ	7.2	183	187	36.9	10.7	9.5	72.4
Àî»ÝÁ¼	ÄÐ	28	Å©Ãñ	Å©´å	ÑôÐÔ	ÎÞ	³õÊ¼ÖÎÁÆ	³õÖÎ	ÎÞ	ºÃ	22.4	ÓÐ	ÎÞ	ÎÞ	ÎÞ	ÎÞ	5.1	96	119	18.3	20.8	6.3	67.8
Â¬ÈðÇï	ÄÐ	28	¹¤ÈË	Å©´å	ÑôÐÔ	ÎÞ	³õÊ¼ÖÎÁÆ	³õÖÎ	ÎÞ	ºÃ	16.7	ÓÐ	ÎÞ	ÎÞ	ÎÞ	ÎÞ	8.8	126	142	10.2	21.4	12.6	64.9
ÂÞæ¿	Å®	28	Å©Ãñ	Å©´å	ÑôÐÔ	ÎÞ	³õÊ¼ÖÎÁÆ	³õÖÎ	ÓÐ	²î	21.3	ÎÞ	ÎÞ	ÎÞ	ÆäËü	ÎÞ	4.3	121	167	9.2	14.4	5.9	67.4
ÂÞÓÀÌÒ	Å®	28	Å©Ãñ	Å©´å	ÑôÐÔ	ÎÞ	³õÊ¼ÖÎÁÆ	³õÖÎ	ÎÞ	ºÃ	19.7	ÎÞ	ÎÞ	ÎÞ	ÎÞ	ÎÞ	7.9	131	113	17.7	31.7	20.3	63.2
ÂÞÖÒÓÀ	ÄÐ	28	Å©Ãñ	Å©´å	ÑôÐÔ	ÎÞ	³õÊ¼ÖÎÁÆ	³õÖÎ	ÎÞ	ºÃ	20.5	ÓÐ	ÓÐ	ÎÞ	ÎÞ	ÎÞ	4.9	124	225	6.2	13.4	11.9	73.9
Âíæç	ÄÐ	28	¹¤ÈË	³ÇÊÐ	ÑôÐÔ	ÎÞ	³õÊ¼ÖÎÁÆ	³õÖÎ	ÎÞ	ºÃ	19.7	ÓÐ	ÎÞ	ÎÞ	ÎÞ	ÎÞ	7.6	125	109	13.9	9.5	9.6	67.6
ÃÏÈÙÈÙ	ÄÐ	28	ÍËÐÝ	³ÇÊÐ	ÑôÐÔ	ÎÞ	³õÊ¼ÖÎÁÆ	³õÖÎ	ÎÞ	ºÃ	20.8	ÓÐ	ÎÞ	ÎÞ	ÎÞ	ÎÞ	5.6	136	250	6.4	8.3	10.6	71.9
ÅíÆô¾ü	ÄÐ	28	¹¤ÈË	Å©´å	ÑôÐÔ	ÎÞ	ÔÙ´ÎÖÎÁÆ	¸´ÖÎ	ÎÞ	²î	31.7	ÓÐ	ÎÞ	ÎÞ	ÎÞ	ÎÞ	8.1	144	164	10.9	22.6	12.8	59.9
ÅíÓÂ	ÄÐ	28	¹¤ÈË	Å©´å	ÑôÐÔ	ÎÞ	³õÊ¼ÖÎÁÆ	³õÖÎ	ÓÐ	ºÃ	24.4	ÓÐ	ÎÞ	ÎÞ	ÎÞ	ÎÞ	4.4	134	166	21.7	9.9	7.3	48.3
Ç®ÀîÖñ	Å®	28	¹¤ÈË	³ÇÊÐ	ÑôÐÔ	ÎÞ	³õÊ¼ÖÎÁÆ	³õÖÎ	ÎÞ	ºÃ	21.7	ÎÞ	ÎÞ	ÎÞ	ÎÞ	ÎÞ	7.2	131	198	9.3	23.8	11.7	74.7
ÉòÀò	Å®	28	Å©Ãñ	Å©´å	ÑôÐÔ	ÎÞ	ÔÙ´ÎÖÎÁÆ	¸´ÖÎ	ÎÞ	ºÃ	23.4	ÎÞ	ÎÞ	ÎÞ	ÎÞ	ÎÞ	4.6	141	187	10.8	7.4	11.3	54.6
Ê©³¬Ãñ	ÄÐ	28	ÍËÐÝ	Å©´å	ÑôÐÔ	ÎÞ	³õÊ¼ÖÎÁÆ	³õÖÎ	ÓÐ	²î	19.5	ÓÐ	ÎÞ	ÎÞ	ÎÞ	ÎÞ	9.4	138	214	34.4	14.2	9.3	62.2
Ê¯ÐË·Û	Å®	28	ÍËÐÝ	Å©´å	ÑôÐÔ	ÎÞ	³õÊ¼ÖÎÁÆ	³õÖÎ	ÎÞ	ºÃ	25.3	ÎÞ	ÎÞ	ÎÞ	ÎÞ	ÎÞ	6.2	134	271	14.4	21.7	8.8	64.3
Íõ½Ü	ÄÐ	28	Å©Ãñ	Å©´å	ÑôÐÔ	ÎÞ	³õÊ¼ÖÎÁÆ	³õÖÎ	ÎÞ	ºÃ	22.6	ÓÐ	ÎÞ	ÎÞ	ÎÞ	ÎÞ	4.8	140	255	45.7	13.4	12.1	62.9
ÍõÈÙ·Ò	Å®	28	¹¤ÈË	Å©´å	ÑôÐÔ	ÎÞ	³õÊ¼ÖÎÁÆ	³õÖÎ	ÓÐ	ºÃ	23.9	ÎÞ	ÎÞ	ÎÞ	ÎÞ	ÎÞ	5.7	118	122	13.4	9.5	8.2	69.7
ÍõÍ¬¸Ö	ÄÐ	28	ÎÞÒµ	Å©´å	ÑôÐÔ	ÎÞ	³õÊ¼ÖÎÁÆ	³õÖÎ	ÎÞ	ºÃ	23.8	ÓÐ	ÓÐ	ÎÞ	ÎÞ	ÎÞ	6.6	144	209	9.5	15.3	10.6	87.6
Íõçâ	ÄÐ	28	Å©Ãñ	Å©´å	ÑôÐÔ	ÎÞ	³õÊ¼ÖÎÁÆ	³õÖÎ	ÎÞ	ºÃ	24.1	ÓÐ	ÎÞ	ÎÞ	ÎÞ	ÎÞ	5.2	115	208	8.3	22.6	12.9	61.4
ÎâÇ¿Ç¿	ÄÐ	28	¹¤ÈË	³ÇÊÐ	ÑôÐÔ	ÎÞ	³õÊ¼ÖÎÁÆ	³õÖÎ	ÓÐ	²î	24.2	ÓÐ	ÎÞ	ÎÞ	ÎÞ	ÎÞ	6.4	135	157	22.6	13.9	9.5	73.7
ÐÜÀö¾ü	Å®	28	ÍËÐÝ	³ÇÊÐ	ÑôÐÔ	ÎÞ	³õÊ¼ÖÎÁÆ	³õÖÎ	ÎÞ	ºÃ	20.2	ÎÞ	ÎÞ	ÎÞ	ÎÞ	ÎÞ	3.5	127	246	16.9	9.8	7.7	64.5
Ñ¦½¨º£	ÄÐ	28	Å©Ãñ	Å©´å	ÑôÐÔ	ÎÞ	³õÊ¼ÖÎÁÆ	³õÖÎ	ÎÞ	ºÃ	24.3	ÓÐ	ÎÞ	ÎÞ	ÎÞ	ÎÞ	7.6	118	201	13.8	14.1	15.1	74.1
ÑîÈ»ÆÈ	Å®	28	Å©Ãñ	Å©´å	ÑôÐÔ	ÎÞ	³õÊ¼ÖÎÁÆ	³õÖÎ	ÓÐ	ºÃ	20.2	ÎÞ	ÎÞ	ÎÞ	ÎÞ	ÎÞ	5.6	129	196	20.1	14.2	16.6	68.2
ÕÅ½Ü	ÄÐ	28	Å©Ãñ	³ÇÊÐ	ÑôÐÔ	ÎÞ	³õÊ¼ÖÎÁÆ	³õÖÎ	ÎÞ	ºÃ	19.9	ÓÐ	ÎÞ	ÎÞ	ÎÞ	ÎÞ	8.1	131	101	9.7	7.3	17.2	64.1
ÕÅì÷	ÄÐ	28	ÍËÐÝ	Å©´å	ÑôÐÔ	ÎÞ	³õÊ¼ÖÎÁÆ	³õÖÎ	ÓÐ	ºÃ	22.4	ÓÐ	ÎÞ	ÎÞ	ÎÞ	ÎÞ	4.4	124	280	10.3	21.3	5.6	56.1
ÕÂÅàÈÀ	ÄÐ	28	Å©Ãñ	³ÇÊÐ	ÑôÐÔ	ÎÞ	³õÊ¼ÖÎÁÆ	³õÖÎ	ÎÞ	ºÃ	30.9	ÓÐ	ÎÞ	ÎÞ	ÎÞ	ÎÞ	7.2	118	307	20.6	11.9	10.4	65.7
ÕÔÈ«×÷	ÄÐ	28	¹¤ÈË	³ÇÊÐ	ÑôÐÔ	ÎÞ	ÔÙ´ÎÖÎÁÆ	¸´ÖÎ	ÓÐ	²î	21.3	ÓÐ	ÎÞ	ÎÞ	ÎÞ	ÎÞ	4.6	128	173	18.6	19.6	7.4	57.3
ÖÜÆôÒ«	ÄÐ	28	Å©Ãñ	Å©´å	ÑôÐÔ	ÎÞ	³õÊ¼ÖÎÁÆ	³õÖÎ	ÎÞ	ºÃ	19.7	ÓÐ	ÓÐ	ÎÞ	ÎÞ	ÎÞ	9.4	127	195	8.8	10.6	14.2	67.4
²Ü½ðÇ¿	ÄÐ	29	ÍËÐÝ	³ÇÊÐ	ÑôÐÔ	ÎÞ	³õÊ¼ÖÎÁÆ	³õÖÎ	ÎÞ	ºÃ	20.5	ÓÐ	ÓÐ	ÎÞ	ÎÞ	ÎÞ	6.2	155	184	20.3	22.8	17.8	62.9
µËÊ÷»ª	ÄÐ	29	Å©Ãñ	Å©´å	ÑôÐÔ	ÎÞ	³õÊ¼ÖÎÁÆ	³õÖÎ	ÓÐ	ºÃ	28.3	ÓÐ	ÎÞ	ÎÞ	ÎÞ	ÎÞ	3.9	126	229	38.9	22	12.3	81.4
·ë·ÉÓ¢	Å®	29	¹¤ÈË	³ÇÊÐ	ÑôÐÔ	ÎÞ	³õÊ¼ÖÎÁÆ	³õÖÎ	ÎÞ	ºÃ	20.8	ÎÞ	ÎÞ	ÎÞ	ÎÞ	ÎÞ	9.7	135	112	8.4	21.7	18.2	64.2
¸ßÄîÄî	Å®	29	ÍËÐÝ	Å©´å	ÑôÐÔ	ÎÞ	³õÊ¼ÖÎÁÆ	³õÖÎ	ÎÞ	ºÃ	21.4	ÎÞ	ÎÞ	ÎÞ	ÎÞ	ÎÞ	4.9	132	219	14.4	11.3	10.6	72.3
¹Ëè¤	ÄÐ	29	¹¤ÈË	³ÇÊÐ	ÑôÐÔ	ÎÞ	³õÊ¼ÖÎÁÆ	³õÖÎ	ÎÞ	ºÃ	24.4	ÓÐ	ÎÞ	ÎÞ	ÎÞ	ÎÞ	5.7	116	204	21.7	9.3	12.9	51.7
¹Ü½ðÎ°	ÄÐ	29	Å©Ãñ	³ÇÊÐ	ÑôÐÔ	ÎÞ	³õÊ¼ÖÎÁÆ	³õÖÎ	ÎÞ	²î	21.7	ÓÐ	ÎÞ	ÎÞ	ÎÞ	ÎÞ	6.8	147	175	9.4	8.8	9.5	67.5
¿×Î°ÈÙ	Å®	29	¹¤ÈË	Å©´å	ÑôÐÔ	ÎÞ	³õÊ¼ÖÎÁÆ	³õÖÎ	ÎÞ	ºÃ	23.4	ÎÞ	ÎÞ	ÎÞ	ÎÞ	ÎÞ	5.1	156	184	9.5	12.4	8.7	60.6
Àî±ë	ÄÐ	29	¹¤ÈË	Å©´å	ÑôÐÔ	ÎÞ	³õÊ¼ÖÎÁÆ	³õÖÎ	ÓÐ	ºÃ	19.5	ÓÐ	ÎÞ	ÎÞ	ÎÞ	ÎÞ	6.4	133	199	15.3	21.4	19.1	69.1
Àîºã	ÄÐ	29	Å©Ãñ	Å©´å	ÑôÐÔ	ÎÞ	³õÊ¼ÖÎÁÆ	³õÖÎ	ÎÞ	ºÃ	25.3	ÓÐ	ÎÞ	ÎÞ	ÎÞ	ÎÞ	3.9	138	192	22.6	13.7	6.6	56.4
Áõºé	Å®	29	Å©Ãñ	³ÇÊÐ	ÑôÐÔ	ÎÞ	³õÊ¼ÖÎÁÆ	³õÖÎ	ÓÐ	²î	22.6	ÎÞ	ÎÞ	MDR	ÆäËü	ÓÐ	7	118	182	6.9	21	7.1	48.9
ÁõÀöÈÝ	Å®	29	ÎÞÒµ	Å©´å	ÑôÐÔ	ÎÞ	³õÊ¼ÖÎÁÆ	³õÖÎ	ÓÐ	ºÃ	23.9	ÎÞ	ÎÞ	MDR	ÎÞ	ÎÞ	5.1	123	271	3.8	24.7	15.6	75.6
Â½·½Ó¢	Å®	29	6	Å©´å	ÑôÐÔ	ÎÞ	³õÊ¼ÖÎÁÆ	³õÖÎ	ÎÞ	ºÃ	23.8	ÎÞ	ÎÞ	MDR	ÎÞ	ÎÞ	8.4	138	198	24.1	9.9	10.4	76.8
ÃÉÖÜÃ÷	ÄÐ	29	Å©Ãñ	Å©´å	ÑôÐÔ	ÎÞ	³õÊ¼ÖÎÁÆ	³õÖÎ	ÎÞ	ºÃ	24.1	ÓÐ	ÓÐ	MDR	ÎÞ	ÎÞ	4.6	143	197	9.7	8.4	13.4	62.7
Éòµ¤	Å®	29	Å©Ãñ	Å©´å	ÑôÐÔ	ÎÞ	³õÊ¼ÖÎÁÆ	³õÖÎ	ÓÐ	ºÃ	24.2	ÎÞ	ÎÞ	MDR	ÎÞ	ÎÞ	7.7	155	224	4.3	11.4	14.2	57.7
ÉòÔÆÏ¼	Å®	29	Å©Ãñ	³ÇÊÐ	ÑôÐÔ	ÎÞ	³õÊ¼ÖÎÁÆ	³õÖÎ	ÓÐ	ºÃ	19.8	ÎÞ	ÎÞ	MDR	ÎÞ	ÎÞ	4.9	112	235	10.6	11.1	9.8	65.3
Ê©ºì·É	ÄÐ	29	Å©Ãñ	³ÇÊÐ	ÑôÐÔ	ÎÞ	³õÊ¼ÖÎÁÆ	³õÖÎ	ÓÐ	ºÃ	31.6	ÓÐ	ÓÐ	MDR	ÎÞ	ÎÞ	9.9	167	224	8.6	7.9	8	80.6
Ê¯Ð¡ÈÙ	Å®	29	Å©Ãñ	Å©´å	ÑôÐÔ	ÎÞ	³õÊ¼ÖÎÁÆ	³õÖÎ	ÎÞ	ºÃ	24.3	ÎÞ	ÎÞ	MDR	ÎÞ	ÎÞ	8.7	137	180	8.8	8.4	7.1	77.3
ËÎ³Ð»ª	ÄÐ	29	Å©Ãñ	Å©´å	ÑôÐÔ	ÎÞ	³õÊ¼ÖÎÁÆ	³õÖÎ	ÓÐ	ºÃ	20.2	ÓÐ	ÓÐ	MDR	ÎÞ	ÎÞ	5.9	164	155	20.6	20.7	6.6	106.7
Ëï±Ì»Ô	ÄÐ	29	ÍËÐÝ	³ÇÊÐ	ÑôÐÔ	ÎÞ	³õÊ¼ÖÎÁÆ	³õÖÎ	ÓÐ	ºÃ	19.9	ÓÐ	ÓÐ	MDR	ÎÞ	ÎÞ	4.7	134	209	13.2	9.4	11.6	86.3
ÌÀæ¯æ¯	Å®	29	Å©Ãñ	³ÇÊÐ	ÑôÐÔ	ÎÞ	³õÊ¼ÖÎÁÆ	³õÖÎ	ÎÞ	ºÃ	22.4	ÎÞ	ÎÞ	MDR	ÎÞ	ÎÞ	6.6	138	234	7.7	21.8	10.6	75.4
ÍôÃ¯ÁÖ	ÄÐ	29	Å©Ãñ	Å©´å	ÑôÐÔ	ÎÞ	³õÊ¼ÖÎÁÆ	³õÖÎ	ÎÞ	ºÃ	19.7	ÓÐ	ÓÐ	MDR	ÎÞ	ÎÞ	5.1	134	257	10.8	23	8.6	71.6
ÎâÇï·¼	Å®	29	ÍËÐÝ	Å©´å	ÑôÐÔ	ÎÞ	³õÊ¼ÖÎÁÆ	³õÖÎ	ÎÞ	ºÃ	21.3	ÎÞ	ÎÞ	MDR	ÎÞ	ÎÞ	6.2	129	141	29.4	21.4	18.8	59.4
ÎâÐãÐã	Å®	29	¹¤ÈË	Å©´å	ÑôÐÔ	ÎÞ	ÔÙ´ÎÖÎÁÆ	¸´ÖÎ	ÎÞ	ºÃ	29.6	ÎÞ	ÎÞ	MDR	ÎÞ	ÎÞ	5.9	136	236	4.4	13.5	7.6	68.3
ÎâÖÇ³¬	ÄÐ	29	¹¤ÈË	Å©´å	ÑôÐÔ	ÎÞ	ÔÙ´ÎÖÎÁÆ	¸´ÖÎ	ÓÐ	ºÃ	20.5	ÓÐ	ÓÐ	ÎÞ	ÎÞ	ÎÞ	7.2	123	214	17.7	9.5	13.2	59.7
ÏÄÖÒÐã	Å®	29	ÎÞÒµ	Å©´å	ÑôÐÔ	ÎÞ	³õÊ¼ÖÎÁÆ	³õÖÎ	ÓÐ	²î	19.7	ÎÞ	ÎÞ	ÎÞ	ÎÞ	ÎÞ	5.1	132	152	4.1	9.4	10.7	69.3
Ð¤Àö»ª	Å®	29	Å©Ãñ	Å©´å	ÑôÐÔ	ÎÞ	³õÊ¼ÖÎÁÆ	³õÖÎ	ÎÞ	²î	20.8	ÎÞ	ÎÞ	ÎÞ	ÎÞ	ÎÞ	8.8	142	207	14.2	10.5	19.8	68.6
Ð¤êÊ·å	Å®	29	¹¤ÈË	³ÇÊÐ	ÑôÐÔ	ÎÞ	³õÊ¼ÖÎÁÆ	³õÖÎ	ÓÐ	²î	31	ÎÞ	ÎÞ	ÎÞ	ÎÞ	ÎÞ	4.3	119	93	7.3	21.5	7.4	91.5
Ðí½Ü	ÄÐ	29	Å©Ãñ	Å©´å	ÑôÐÔ	ÎÞ	³õÊ¼ÖÎÁÆ	³õÖÎ	ÎÞ	ºÃ	24.4	ÓÐ	ÓÐ	ÎÞ	ÆäËü	ÓÐ	7.9	111	234	11.3	18	14.4	74.3
Ò¶ÓñÁú	ÄÐ	29	Å©Ãñ	Å©´å	ÑôÐÔ	ÎÞ	³õÊ¼ÖÎÁÆ	³õÖÎ	ÎÞ	²î	21.7	ÓÐ	ÓÐ	ÎÞ	ÎÞ	ÎÞ	4.9	138	194	21.9	6.5	11.7	58.3
Óáµ¤µ¤	Å®	29	Å©Ãñ	Å©´å	ÑôÐÔ	ÎÞ	³õÊ¼ÖÎÁÆ	³õÖÎ	ÓÐ	ºÃ	23.4	ÎÞ	ÎÞ	ÎÞ	ÎÞ	ÎÞ	7.6	143	244	19.6	7.8	6.4	79.6
ÕÅÐ¡¾Õ	Å®	29	Å©Ãñ	Å©´å	ÑôÐÔ	ÎÞ	³õÊ¼ÖÎÁÆ	³õÖÎ	ÎÞ	ºÃ	19.5	ÎÞ	ÎÞ	ÎÞ	ÎÞ	ÎÞ	5.6	138	188	6.6	11.2	19.5	57.3
ÕÔÓÂ	ÄÐ	29	¹¤ÈË	³ÇÊÐ	ÑôÐÔ	ÎÞ	³õÊ¼ÖÎÁÆ	³õÖÎ	ÎÞ	ºÃ	25.3	ÓÐ	ÓÐ	ÎÞ	ÎÞ	ÎÞ	8.1	148	130	12.8	14.4	15.3	88.1
Ö§¹óÆ½	ÄÐ	29	¹¤ÈË	Å©´å	ÑôÐÔ	ÎÞ	³õÊ¼ÖÎÁÆ	³õÖÎ	ÎÞ	ºÃ	22.6	ÓÐ	ÓÐ	ÎÞ	ÎÞ	ÎÞ	4.4	137	218	10	10.7	11.6	80
ÖÜ¼ÒÉý	ÄÐ	29	Å©Ãñ	Å©´å	ÑôÐÔ	ÎÞ	³õÊ¼ÖÎÁÆ	³õÖÎ	ÎÞ	ºÃ	23.9	ÓÐ	ÓÐ	ÎÞ	ÆäËü	ÎÞ	7.2	146	178	21.7	12.4	13.9	71.4
óÃÑàÔÆ	Å®	29	¹¤ÈË	Å©´å	ÑôÐÔ	ÎÞ	³õÊ¼ÖÎÁÆ	³õÖÎ	ÎÞ	ºÃ	23.8	ÎÞ	ÎÞ	ÎÞ	ÎÞ	ÎÞ	4.6	135	271	11.3	10.5	15.8	69.3
×Þ¿¡	ÄÐ	29	ÎÞÒµ	³ÇÊÐ	ÑôÐÔ	ÎÞ	³õÊ¼ÖÎÁÆ	³õÖÎ	ÎÞ	ºÃ	24.1	ÓÐ	ÓÐ	ÎÞ	ÎÞ	ÎÞ	9.4	111	170	27.3	25.3	9.9	68.6
°×Ã÷»Û	Å®	30	¹¤ÈË	Å©´å	ÑôÐÔ	ÎÞ	³õÊ¼ÖÎÁÆ	³õÖÎ	ÎÞ	²î	24.2	ÎÞ	ÎÞ	ÎÞ	ÎÞ	ÎÞ	6.2	120	100	9.8	12.6	8.4	61.5
ÔøæÃ	Å®	30	ÍËÐÝ	Å©´å	ÑôÐÔ	ÎÞ	³õÊ¼ÖÎÁÆ	³õÖÎ	ÓÐ	ºÃ	19.9	ÎÞ	ÎÞ	ÎÞ	ÎÞ	ÎÞ	12.4	125	145	12.4	16.9	11.4	69.3
³Â½£·æ	ÄÐ	30	ÎÞÒµ	Å©´å	ÑôÐÔ	ÎÞ	³õÊ¼ÖÎÁÆ	³õÖÎ	ÎÞ	ºÃ	20.2	ÓÐ	ÓÐ	ÎÞ	ÎÞ	ÎÞ	9.7	155	241	21.4	13.8	11.1	58.3
³ÂÁÕÈÙ	Å®	30	Å©Ãñ	Å©´å	ÑôÐÔ	ÎÞ	³õÊ¼ÖÎÁÆ	³õÖÎ	ÓÐ	ºÃ	21.6	ÎÞ	ÎÞ	ÎÞ	ÎÞ	ÎÞ	4.9	124	255	23.7	24.1	7.9	66.6
µÔ´º	ÄÐ	30	¹¤ÈË	Å©´å	ÑôÐÔ	ÎÞ	ÔÙ´ÎÖÎÁÆ	¸´ÖÎ	ÓÐ	ºÃ	19.9	ÓÐ	ÓÐ	ÎÞ	ÎÞ	ÎÞ	5.7	135	209	10.4	10.2	18.4	57.3
¶­³ÉæÂ	Å®	30	Å©Ãñ	³ÇÊÐ	ÑôÐÔ	ÎÞ	³õÊ¼ÖÎÁÆ	³õÖÎ	ÓÐ	ºÃ	21.7	ÎÞ	ÎÞ	ÎÞ	ÎÞ	ÎÞ	6.8	125	162	37.7	9.3	9.7	68.1
·¶ÀÚ	ÄÐ	30	Å©Ãñ	Å©´å	ÑôÐÔ	ÎÞ	³õÊ¼ÖÎÁÆ	³õÖÎ	ÓÐ	ºÃ	16.8	ÓÐ	ÓÐ	ÎÞ	ÎÞ	ÎÞ	5.1	136	204	9.9	11.9	9.4	80
¸ß·ÉÎ°	ÄÐ	30	Å©Ãñ	Å©´å	ÑôÐÔ	ÎÞ	ÔÙ´ÎÖÎÁÆ	¸´ÖÎ	ÓÐ	ºÃ	20.8	ÓÐ	ÓÐ	ÎÞ	ÎÞ	ÎÞ	6.4	189	198	18.4	8.7	16.8	71.7
¾£ÀíÏë	Å®	30	¹¤ÈË	Å©´å	ÑôÐÔ	ÎÞ	³õÊ¼ÖÎÁÆ	³õÖÎ	ÎÞ	ºÃ	30.6	ÎÞ	ÎÞ	ÎÞ	ÎÞ	ÎÞ	3.9	130	206	5.4	18.4	7.2	68.1
Àî¾°Òø	ÄÐ	30	Å©Ãñ	Å©´å	ÑôÐÔ	ÎÞ	³õÊ¼ÖÎÁÆ	³õÖÎ	ÎÞ	ºÃ	24.4	ÓÐ	ÓÐ	ÎÞ	ÎÞ	ÎÞ	7	143	255	21.1	23.1	10.4	83.2
ÀîÏÉ	Å®	30	¹¤ÈË	Å©´å	ÑôÐÔ	ÎÞ	³õÊ¼ÖÎÁÆ	³õÖÎ	ÓÐ	ºÃ	21.7	ÎÞ	ÎÞ	ÎÞ	ÎÞ	ÎÞ	5.1	136	159	13.9	9.8	13.5	86.6
ÁîºüÑà·Ò	Å®	30	ÎÞÒµ	Å©´å	ÑôÐÔ	ÎÞ	³õÊ¼ÖÎÁÆ	³õÖÎ	ÎÞ	ºÃ	23.4	ÎÞ	ÎÞ	ÎÞ	ÎÞ	ÎÞ	8.4	161	223	8.4	12.8	9.5	84.9
ÂÞÐ¡³¤	Å®	30	¹¤ÈË	Å©´å	ÑôÐÔ	ÎÞ	³õÊ¼ÖÎÁÆ	³õÖÎ	ÎÞ	ºÃ	19.5	ÎÞ	ÎÞ	ÎÞ	ÎÞ	ÎÞ	4.6	124	273	20.7	7.8	6.4	72.1
ÂæÃ÷Ã÷	ÄÐ	30	ÍËÐÝ	³ÇÊÐ	ÑôÐÔ	ÎÞ	³õÊ¼ÖÎÁÆ	³õÖÎ	ÎÞ	ºÃ	25.3	ÓÐ	ÎÞ	ÎÞ	ÎÞ	ÎÞ	7.7	142	190	8.4	10.7	10.5	59.7
Ä²½Ü	ÄÐ	30	ÍËÐÝ	Å©´å	ÑôÐÔ	ÎÞ	³õÊ¼ÖÎÁÆ	³õÖÎ	ÎÞ	ºÃ	22.6	ÓÐ	ÎÞ	ÎÞ	ÎÞ	ÎÞ	4.9	162	206	10.8	19.2	8.5	64.5
ÅËÇ¿Ç¿	ÄÐ	30	ÍËÐÝ	Å©´å	ÑôÐÔ	ÎÞ	³õÊ¼ÖÎÁÆ	³õÖÎ	ÎÞ	ºÃ	23.9	ÓÐ	ÎÞ	ÎÞ	ÎÞ	ÎÞ	9.9	103	232	23	13.4	18	87.7
ÅËË«Ë«	Å®	30	ÍËÐÝ	³ÇÊÐ	ÑôÐÔ	ÎÞ	³õÊ¼ÖÎÁÆ	³õÖÎ	ÎÞ	ºÃ	23.8	ÎÞ	ÎÞ	ÎÞ	ÎÞ	ÎÞ	8.7	138	294	41.4	9.5	6.5	76.1
ÅíÍú	ÄÐ	30	¹¤ÈË	Å©´å	ÑôÐÔ	ÎÞ	³õÊ¼ÖÎÁÆ	³õÖÎ	ÎÞ	²î	24.1	ÓÐ	ÎÞ	ÎÞ	ÎÞ	ÎÞ	5.9	134	214	7.5	6.3	7.8	54.1
ÆÕÏÈÃ÷	ÄÐ	30	ÎÞÒµ	Å©´å	ÑôÐÔ	ÎÞ	³õÊ¼ÖÎÁÆ	³õÖÎ	ÎÞ	ºÃ	24.2	ÓÐ	ÎÞ	ÎÞ	ÎÞ	ÎÞ	4.7	115	116	11.5	12.6	11.2	68.6
Ç®¼Ñ±ö	ÄÐ	30	Å©Ãñ	Å©´å	ÑôÐÔ	ÎÞ	³õÊ¼ÖÎÁÆ	³õÖÎ	ÎÞ	ºÃ	24.3	ÓÐ	ÎÞ	ÎÞ	ÎÞ	ÎÞ	6.6	133	142	19.4	9.9	14.4	77.5
Éò¼Ñ	ÄÐ	30	¹¤ÈË	³ÇÊÐ	ÑôÐÔ	ÎÞ	³õÊ¼ÖÎÁÆ	³õÖÎ	ÓÐ	ºÃ	20.1	ÓÐ	ÎÞ	ÎÞ	ÎÞ	ÎÞ	5.1	154	215	28.5	23.8	10.7	56.8
Ë§ÈðÈï	ÄÐ	30	Å©Ãñ	Å©´å	ÑôÐÔ	ÎÞ	³õÊ¼ÖÎÁÆ	³õÖÎ	ÎÞ	²î	21.3	ÓÐ	ÎÞ	ÎÞ	ÎÞ	ÎÞ	6.2	156	210	6.5	14.1	12.4	68.8
Íõ±ò	ÄÐ	30	¹¤ÈË	Å©´å	ÑôÐÔ	ÎÞ	³õÊ¼ÖÎÁÆ	³õÖÎ	ÎÞ	ºÃ	23.2	ÓÐ	ÎÞ	ÎÞ	ÎÞ	ÎÞ	5.9	128	179	18	18.2	10.5	60.1
Íõ·æ	ÄÐ	30	Å©Ãñ	Å©´å	ÑôÐÔ	ÎÞ	³õÊ¼ÖÎÁÆ	³õÖÎ	ÓÐ	ºÃ	19.5	ÓÐ	ÎÞ	ÎÞ	ÎÞ	ÎÞ	7.2	155	205	5.5	24.3	9.3	67.9
Íõ¼ÑÆ½	Å®	30	ÍËÐÝ	Å©´å	ÑôÐÔ	ÎÞ	³õÊ¼ÖÎÁÆ	³õÖÎ	ÎÞ	ºÃ	20.5	ÎÞ	ÎÞ	ÎÞ	ÎÞ	ÎÞ	5.1	135	211	7.8	9.9	12.6	67.3
ÍõÀö	Å®	30	¹¤ÈË	Å©´å	ÑôÐÔ	ÎÞ	³õÊ¼ÖÎÁÆ	³õÖÎ	ÎÞ	ºÃ	25.2	ÎÞ	ÎÞ	ÎÞ	ÎÞ	ÎÞ	8.8	132	194	21.2	21.7	16.9	67.5
ÍõÎ°Àû	ÄÐ	30	Å©Ãñ	³ÇÊÐ	ÑôÐÔ	ÎÞ	³õÊ¼ÖÎÁÆ	³õÖÎ	ÎÞ	ºÃ	26.5	ÓÐ	ÎÞ	ÎÞ	ÎÞ	ÎÞ	4.3	143	208	14.4	8.6	13.8	59.8
ÎâîÈ	ÄÐ	30	¹¤ÈË	³ÇÊÐ	ÑôÐÔ	ÎÞ	³õÊ¼ÖÎÁÆ	³õÖÎ	ÎÞ	²î	20.2	ÓÐ	ÎÞ	ÎÞ	ÎÞ	ÎÞ	7.9	92	131	17.7	13.1	4.1	56.9
ÑîÖÎÎä	ÄÐ	30	ÍËÐÝ	Å©´å	ÑôÐÔ	ÎÞ	³õÊ¼ÖÎÁÆ	³õÖÎ	ÎÞ	ºÃ	24.3	ÓÐ	ÎÞ	ÎÞ	ÎÞ	ÎÞ	4.9	100	158	23.4	22	10.2	61.2
ÖÜ·å	ÄÐ	30	ÍËÐÝ	Å©´å	ÑôÐÔ	ÎÞ	³õÊ¼ÖÎÁÆ	³õÖÎ	ÎÞ	ºÃ	29.8	ÓÐ	ÎÞ	ÎÞ	ÎÞ	ÎÞ	10.1	137	176	9.5	12.1	9.3	56.7
²Ü½àÀö	Å®	31	ÎÞÒµ	Å©´å	ÑôÐÔ	ÎÞ	³õÊ¼ÖÎÁÆ	³õÖÎ	ÎÞ	ºÃ	19.6	ÎÞ	ÎÞ	ÎÞ	ÎÞ	ÎÞ	6.1	147	314	15.3	10.8	11.9	55.8
ÔøÏã	Å®	31	¹¤ÈË	³ÇÊÐ	ÑôÐÔ	ÎÞ	³õÊ¼ÖÎÁÆ	³õÖÎ	ÓÐ	²î	21.2	ÎÞ	ÎÞ	ÎÞ	ÎÞ	ÎÞ	9.5	108	179	22.6	21.7	8.7	61.7
³Âº£³¬	ÄÐ	31	¹¤ÈË	³ÇÊÐ	ÑôÐÔ	ÎÞ	³õÊ¼ÖÎÁÆ	³õÖÎ	ÎÞ	ºÃ	27.6	ÓÐ	ÓÐ	ÎÞ	ÎÞ	ÎÞ	9.2	153	216	16.9	9.4	7.4	69.4
³Â½¡	ÄÐ	31	¹¤ÈË	Å©´å	ÑôÐÔ	ÎÞ	³õÊ¼ÖÎÁÆ	³õÖÎ	ÓÐ	²î	19.3	ÓÐ	ÓÐ	ÎÞ	ÎÞ	ÎÞ	4.8	133	198	9.8	19.5	13.1	65.1
³ÂÔ¶	Å®	31	ÍËÐÝ	³ÇÊÐ	ÑôÐÔ	ÎÞ	ÔÙ´ÎÖÎÁÆ	¸´ÖÎ	ÓÐ	ºÃ	27.7	ÎÞ	ÎÞ	ÎÞ	ÎÞ	ÎÞ	5.7	124	241	14.1	15.3	9.8	69.6
¶¡Â¶É¯	Å®	31	ÍËÐÝ	Å©´å	ÑôÐÔ	ÎÞ	³õÊ¼ÖÎÁÆ	³õÖÎ	ÎÞ	ºÃ	19.8	ÎÞ	ÎÞ	ÎÞ	ÎÞ	ÎÞ	6.6	135	124	39.2	12.6	12.8	64.7
¹Ë·Æ·Æ	ÄÐ	31	ÍËÐÝ	Å©´å	ÑôÐÔ	ÎÞ	³õÊ¼ÖÎÁÆ	³õÖÎ	ÎÞ	ºÃ	20.1	ÓÐ	ÎÞ	ÎÞ	ÎÞ	ÎÞ	5.2	145	209	14.3	13.9	7.8	49.3
¹Ü½ðÎ°	ÄÐ	31	Å©Ãñ	³ÇÊÐ	ÑôÐÔ	ÎÞ	ÔÙ´ÎÖÎÁÆ	¸´ÖÎ	ÎÞ	ºÃ	21.3	ÓÐ	ÎÞ	ÎÞ	ÎÞ	ÎÞ	6.4	160	187	17.9	10.8	10.7	102.7
¹ùÐ¢²ý	ÄÐ	31	¹¤ÈË	³ÇÊÐ	ÑôÐÔ	ÎÞ	³õÊ¼ÖÎÁÆ	³õÖÎ	ÎÞ	ºÃ	23.2	ÓÐ	ÎÞ	ÎÞ	ÎÞ	ÎÞ	3.5	146	185	21.7	14.1	19.2	72.4
ºú·²	ÄÐ	31	Å©Ãñ	Å©´å	ÑôÐÔ	ÎÞ	³õÊ¼ÖÎÁÆ	³õÖÎ	ÎÞ	ºÃ	19.5	ÓÐ	ÎÞ	ÎÞ	ÎÞ	ÎÞ	7.6	148	197	18.4	24.2	13.4	62.4
¿µÔöÁú	ÄÐ	31	Å©Ãñ	Å©´å	ÑôÐÔ	ÎÞ	³õÊ¼ÖÎÁÆ	³õÖÎ	ÎÞ	ºÃ	20.5	ÓÐ	ÎÞ	ÎÞ	ÎÞ	ÎÞ	6.1	138	318	14.1	19.4	9.5	65.6
Àî±¾ÌÎ	ÄÐ	31	ÍËÐÝ	³ÇÊÐ	ÑôÐÔ	ÎÞ	³õÊ¼ÖÎÁÆ	³õÖÎ	ÎÞ	ºÃ	25.2	ÓÐ	ÎÞ	ÎÞ	ÎÞ	ÎÞ	10.4	131	184	10.8	8.7	6.3	66.7
ÀîºñÁú	ÄÐ	31	Å©Ãñ	Å©´å	ÑôÐÔ	ÎÞ	³õÊ¼ÖÎÁÆ	³õÖÎ	ÎÞ	ºÃ	26.5	ÓÐ	ÎÞ	ÎÞ	ÎÞ	ÎÞ	6.1	143	292	12.8	19.3	12.6	69.8
ÀîÀÖ	ÄÐ	31	ÎÞÒµ	³ÇÊÐ	ÑôÐÔ	ÎÞ	³õÊ¼ÖÎÁÆ	³õÖÎ	ÎÞ	ºÃ	20.2	ÓÐ	ÎÞ	ÎÞ	ÎÞ	ÎÞ	11.8	132	183	16.8	21.7	17.1	54.2
ÀîÂ¶	Å®	31	¹¤ÈË	Å©´å	ÑôÐÔ	ÎÞ	³õÊ¼ÖÎÁÆ	³õÖÎ	ÎÞ	ºÃ	24.3	ÎÞ	ÎÞ	ÎÞ	ÎÞ	ÎÞ	9.2	170	221	20.7	9.1	6.6	58.7
Àî×£ÁÖ	ÄÐ	31	Å©Ãñ	³ÇÊÐ	ÑôÐÔ	ÎÞ	³õÊ¼ÖÎÁÆ	³õÖÎ	ÎÞ	ºÃ	28.4	ÓÐ	ÓÐ	ÎÞ	ÎÞ	ÎÞ	4.8	130	173	10.2	10.5	11.6	79.8
ÂÞÐÛ	ÄÐ	31	¹¤ÈË	³ÇÊÐ	ÑôÐÔ	ÎÞ	³õÊ¼ÖÎÁÆ	³õÖÎ	ÓÐ	²î	19.6	ÓÐ	ÓÐ	ÎÞ	ÎÞ	ÎÞ	5.7	137	156	13.4	22	10.4	61.9
ÅíÍú	ÄÐ	31	¹¤ÈË	Å©´å	ÑôÐÔ	ÎÞ	ÔÙ´ÎÖÎÁÆ	¸´ÖÎ	ÎÞ	ºÃ	21.2	ÓÐ	ÓÐ	ÎÞ	ÎÞ	ÎÞ	6.6	180	102	9.5	7.8	8.8	59.2
ÈÎÀòÀò	Å®	31	Å©Ãñ	Å©´å	ÑôÐÔ	ÎÞ	³õÊ¼ÖÎÁÆ	³õÖÎ	ÎÞ	ºÃ	27.6	ÎÞ	ÎÞ	ÎÞ	ÎÞ	ÎÞ	5.2	107	172	34.8	11.3	19.8	74.7
ÉòÃÀÁá	Å®	31	ÍËÐÝ	Å©´å	ÑôÐÔ	ÎÞ	³õÊ¼ÖÎÁÆ	³õÖÎ	ÓÐ	²î	19.3	ÎÞ	ÎÞ	ÎÞ	ÎÞ	ÎÞ	6.4	168	201	51.7	10.3	20.1	57.1
Ê©¼ÑÁú	ÄÐ	31	Å©Ãñ	Å©´å	ÑôÐÔ	ÎÞ	³õÊ¼ÖÎÁÆ	³õÖÎ	ÎÞ	ºÃ	26.8	ÓÐ	ÓÐ	ÎÞ	ÎÞ	ÎÞ	3.5	93	119	38.6	9.8	19.2	49.6
Ê¯Ê¤ÌÎ	ÄÐ	31	¹¤ÈË	Å©´å	ÑôÐÔ	ÎÞ	³õÊ¼ÖÎÁÆ	³õÖÎ	ÓÐ	ºÃ	19.8	ÓÐ	ÓÐ	ÎÞ	ÎÞ	ÎÞ	7.6	128	206	10.2	22.4	9.8	98.3
ËÎÓîÇÙ	Å®	31	¹¤ÈË	³ÇÊÐ	ÑôÐÔ	ÎÞ	³õÊ¼ÖÎÁÆ	³õÖÎ	ÎÞ	ºÃ	20.2	ÎÞ	ÎÞ	ÎÞ	ÎÞ	ÎÞ	5.6	113	260	16.4	9.4	17.3	87.8
Ì·´º·¼	Å®	31	ÍËÐÝ	Å©´å	ÑôÐÔ	ÎÞ	³õÊ¼ÖÎÁÆ	³õÖÎ	ÓÐ	ºÃ	21.3	ÎÞ	ÎÞ	ÎÞ	ÎÞ	ÎÞ	8.1	176	253	7.5	13.7	9.9	78.3
ÍôÁî¾ü	ÄÐ	31	¹¤ÈË	Å©´å	ÑôÐÔ	ÎÞ	³õÊ¼ÖÎÁÆ	³õÖÎ	ÎÞ	ºÃ	23.2	ÓÐ	ÓÐ	ÎÞ	ÆäËü	ÓÐ	4.4	141	306	10.6	21	17.9	82.4
ÍõÇïÆ¼	Å®	31	Å©Ãñ	³ÇÊÐ	ÑôÐÔ	ÎÞ	³õÊ¼ÖÎÁÆ	³õÖÎ	ÎÞ	ºÃ	19.5	ÎÞ	ÎÞ	ÎÞ	ÎÞ	ÎÞ	7.2	122	237	16.6	9.7	11.9	48.2
ÍõÌú¸Ö	ÄÐ	31	¹¤ÈË	Å©´å	ÑôÐÔ	ÎÞ	³õÊ¼ÖÎÁÆ	³õÖÎ	ÓÐ	ºÃ	20.5	ÓÐ	ÓÐ	ÎÞ	ÎÞ	ÎÞ	4.6	103	119	18.1	12.7	17.4	82.4
ÍõÐ¢ÇÙ	Å®	31	ÎÞÒµ	³ÇÊÐ	ÑôÐÔ	ÎÞ	³õÊ¼ÖÎÁÆ	³õÖÎ	ÎÞ	ºÃ	25.2	ÎÞ	ÎÞ	ÎÞ	ÎÞ	ÎÞ	9.4	132	177	14.4	8.4	7.6	71.4
Ïò½ðÎ°	ÄÐ	31	¹¤ÈË	Å©´å	ÑôÐÔ	ÎÞ	³õÊ¼ÖÎÁÆ	³õÖÎ	ÓÐ	²î	26.5	ÓÐ	ÓÐ	ÎÞ	ÎÞ	ÎÞ	6.2	111	174	27.2	9.5	23.1	65.9
Ñî±Ì	Å®	31	ÍËÐÝ	Å©´å	ÑôÐÔ	ÎÞ	³õÊ¼ÖÎÁÆ	³õÖÎ	ÎÞ	²î	28.5	ÎÞ	ÎÞ	ÎÞ	ÎÞ	ÎÞ	9.9	132	223	14.6	15.3	20	73.7
ÑîÓÂ	ÄÐ	31	ÍËÐÝ	Å©´å	ÑôÐÔ	ÎÞ	³õÊ¼ÖÎÁÆ	³õÖÎ	ÓÐ	ºÃ	24.3	ÓÐ	ÓÐ	ÎÞ	ÎÞ	ÎÞ	9.7	149	273	19.4	12.6	10.1	62.4
ÕÅºìÀû	ÄÐ	31	ÍËÐÝ	Å©´å	ÑôÐÔ	ÎÞ	³õÊ¼ÖÎÁÆ	³õÖÎ	ÎÞ	ºÃ	20.2	ÓÐ	ÓÐ	ÎÞ	ÎÞ	ÎÞ	4.9	157	291	16.2	7.9	10.5	85.5
ÕÔ³¯¹ó	ÄÐ	31	Å©Ãñ	Å©´å	ÑôÐÔ	ÎÞ	³õÊ¼ÖÎÁÆ	³õÖÎ	ÎÞ	²î	19.6	ÓÐ	ÓÐ	ÎÞ	ÎÞ	ÎÞ	5.7	167	206	20.3	13.8	3.6	51.2
ÕÔè¤	Å®	31	¹¤ÈË	Å©´å	ÑôÐÔ	ÎÞ	³õÊ¼ÖÎÁÆ	³õÖÎ	ÓÐ	ºÃ	21.2	ÎÞ	ÎÞ	ÎÞ	ÎÞ	ÎÞ	6.8	168	232	26.5	18.3	19.3	54.1
ÕÔÔóÀû	Å®	31	Å©Ãñ	³ÇÊÐ	ÑôÐÔ	ÎÞ	³õÊ¼ÖÎÁÆ	³õÖÎ	ÓÐ	ºÃ	27.6	ÎÞ	ÎÞ	ÎÞ	ÎÞ	ÎÞ	5.1	133	294	17.7	19.6	7.1	88.6
Ö£Ð¡ºì	Å®	31	¹¤ÈË	³ÇÊÐ	ÑôÐÔ	ÎÞ	³õÊ¼ÖÎÁÆ	³õÖÎ	ÓÐ	ºÃ	19.3	ÎÞ	ÎÞ	ÎÞ	ÎÞ	ÎÞ	6.4	137	214	18.1	18.5	20.1	71.8
ÖÜËÉÁÖ	ÄÐ	31	ÍËÐÝ	Å©´å	ÑôÐÔ	ÎÞ	³õÊ¼ÖÎÁÆ	³õÖÎ	ÎÞ	ºÃ	16.9	ÓÐ	ÓÐ	ÎÞ	ÎÞ	ÎÞ	3.9	108	216	21.9	7.4	12.6	102.3
ÖìÑÞ	Å®	31	Å©Ãñ	Å©´å	ÑôÐÔ	ÎÞ	³õÊ¼ÖÎÁÆ	³õÖÎ	ÎÞ	ºÃ	28.4	ÎÞ	ÎÞ	ÎÞ	ÎÞ	ÎÞ	7	150	142	8.3	18.7	13.1	59.8
²Ì½ñºº	ÄÐ	32	ÎÞÒµ	Å©´å	ÑôÐÔ	ÎÞ	³õÊ¼ÖÎÁÆ	³õÖÎ	ÎÞ	ºÃ	20.3	ÓÐ	ÓÐ	ÎÞ	ÎÞ	ÎÞ	5.1	103	215	19.6	10.7	9.9	62.8
µËÃô	Å®	32	ÍËÐÝ	Å©´å	ÑôÐÔ	ÎÞ	³õÊ¼ÖÎÁÆ	³õÖÎ	ÎÞ	²î	21.3	ÎÞ	ÎÞ	ÎÞ	ÎÞ	ÎÞ	8.4	136	210	18.5	20.6	12.4	59.3
¶¡Ã÷ÐÇ	ÄÐ	32	¹¤ÈË	Å©´å	ÑôÐÔ	ÎÞ	³õÊ¼ÖÎÁÆ	³õÖÎ	ÎÞ	ºÃ	23.2	ÓÐ	ÎÞ	ÎÞ	ÎÞ	ÎÞ	4.6	123	179	17.4	18.9	18.3	55.6
·ÑÍþ	ÄÐ	32	ÍËÐÝ	³ÇÊÐ	ÑôÐÔ	ÎÞ	³õÊ¼ÖÎÁÆ	³õÖÎ	ÎÞ	ºÃ	19.5	ÓÐ	ÎÞ	ÎÞ	ÎÞ	ÎÞ	7.7	169	305	10.7	8.9	10.2	63.2
»Æ·É·É	ÄÐ	32	ÎÞÒµ	Å©´å	ÑôÐÔ	ÎÞ	³õÊ¼ÖÎÁÆ	³õÖÎ	ÎÞ	²î	20.5	ÓÐ	ÎÞ	ÎÞ	ÎÞ	ÎÞ	4.9	145	211	8.7	11.9	15.2	53.4
¼ÖÑ©æ¯	Å®	32	Å©Ãñ	Å©´å	ÑôÐÔ	ÎÞ	³õÊ¼ÖÎÁÆ	³õÖÎ	ÎÞ	ºÃ	25.2	ÎÞ	ÎÞ	ÎÞ	ÎÞ	ÎÞ	9.9	105	194	20.6	20.5	17.7	83.1
½¯³¬	ÄÐ	32	Å©Ãñ	³ÇÊÐ	ÑôÐÔ	ÎÞ	³õÊ¼ÖÎÁÆ	³õÖÎ	ÎÞ	ºÃ	26.5	ÓÐ	ÎÞ	ÎÞ	ÎÞ	ÎÞ	8.7	133	208	18.9	19.1	20.2	75.1
½¯Ö¾±ó	ÄÐ	32	¹¤ÈË	Å©´å	ÑôÐÔ	ÎÞ	³õÊ¼ÖÎÁÆ	³õÖÎ	ÎÞ	ºÃ	32.7	ÓÐ	ÎÞ	ÎÞ	ÎÞ	ÎÞ	5.9	125	170	28.9	18.4	13.9	73.7
Àî¸´ÎÄ	ÄÐ	32	ÍËÐÝ	Å©´å	ÑôÐÔ	ÎÞ	³õÊ¼ÖÎÁÆ	³õÖÎ	ÎÞ	ºÃ	24.3	ÓÐ	ÎÞ	ÎÞ	ÎÞ	ÎÞ	4.7	101	136	18.9	27.2	16.4	92.6
Àî½¡	ÄÐ	32	Å©Ãñ	Å©´å	ÑôÐÔ	ÎÞ	³õÊ¼ÖÎÁÆ	³õÖÎ	ÎÞ	ºÃ	20.2	ÓÐ	ÎÞ	ÎÞ	ÎÞ	ÎÞ	6.6	187	209	20.5	17.8	10.9	65.3
Àî½áÔÆ	Å®	32	Å©Ãñ	Å©´å	ÑôÐÔ	ÎÞ	³õÊ¼ÖÎÁÆ	³õÖÎ	ÓÐ	ºÃ	19.6	ÎÞ	ÎÞ	ÎÞ	ÎÞ	ÎÞ	5.1	119	133	9.1	36.2	7.7	92.8
ÀîÉý	ÄÐ	32	ÍËÐÝ	Å©´å	ÑôÐÔ	ÎÞ	³õÊ¼ÖÎÁÆ	³õÖÎ	ÓÐ	ºÃ	21.2	ÓÐ	ÎÞ	ÎÞ	ÎÞ	ÎÞ	6.2	142	165	18.4	24.8	20.3	56.8
ÀîÓÀ	Å®	32	Å©Ãñ	Å©´å	ÑôÐÔ	ÎÞ	³õÊ¼ÖÎÁÆ	³õÖÎ	ÎÞ	ºÃ	27.6	ÎÞ	ÎÞ	ÎÞ	ÎÞ	ÎÞ	5.9	167	181	27.2	20.5	10.8	85.9
Áº´óÏÉ	Å®	32	Å©Ãñ	Å©´å	ÑôÐÔ	ÎÞ	³õÊ¼ÖÎÁÆ	³õÖÎ	ÎÞ	ºÃ	26.6	ÎÞ	ÎÞ	ÎÞ	ÎÞ	ÎÞ	7.2	113	178	17.8	13.9	11.4	54.1
Áõ¿ªÒø	ÄÐ	32	ÎÞÒµ	Å©´å	ÑôÐÔ	ÎÞ	³õÊ¼ÖÎÁÆ	³õÖÎ	ÎÞ	ºÃ	19.5	ÓÐ	ÓÐ	ÎÞ	ÎÞ	ÎÞ	5.1	125	169	9.2	19.1	14.4	68.6
Â½çå»Û	Å®	32	Å©Ãñ	Å©´å	ÑôÐÔ	ÎÞ	³õÊ¼ÖÎÁÆ	³õÖÎ	ÎÞ	ºÃ	19.8	ÎÞ	ÎÞ	ÎÞ	ÎÞ	ÎÞ	8.8	109	199	16.9	14.8	21.7	77.5
Âí¶¬¶¬	ÄÐ	32	¹¤ÈË	Å©´å	ÑôÐÔ	ÎÞ	ÔÙ´ÎÖÎÁÆ	¸´ÖÎ	ÓÐ	²î	20.3	ÓÐ	ÓÐ	ÎÞ	ÎÞ	ÎÞ	4.3	150	149	8.9	18	13.4	56.8
ÂíË¬	Å®	32	¹¤ÈË	Å©´å	ÑôÐÔ	ÎÞ	³õÊ¼ÖÎÁÆ	³õÖÎ	ÓÐ	ºÃ	21.3	ÎÞ	ÎÞ	ÎÞ	ÎÞ	ÎÞ	7.9	164	196	27.3	15.7	19.5	68.8
ÅíÒ»	ÄÐ	32	ÍËÐÝ	³ÇÊÐ	ÑôÐÔ	ÎÞ	³õÊ¼ÖÎÁÆ	³õÖÎ	ÓÐ	ºÃ	23.2	ÓÐ	ÓÐ	ÎÞ	ÎÞ	ÎÞ	4.9	166	225	20.8	15	30.6	60.1
ÆÝÏþ·É	Å®	32	¹¤ÈË	³ÇÊÐ	ÑôÐÔ	ÎÞ	³õÊ¼ÖÎÁÆ	³õÖÎ	ÎÞ	ºÃ	18.9	ÎÞ	ÎÞ	ÎÞ	ÎÞ	ÎÞ	7.6	138	221	21.4	18.6	11.9	67.9
Ç®°¢Àö	Å®	32	ÎÞÒµ	³ÇÊÐ	ÑôÐÔ	ÎÞ	³õÊ¼ÖÎÁÆ	³õÖÎ	ÎÞ	ºÃ	20.5	ÎÞ	ÎÞ	ÎÞ	ÎÞ	ÎÞ	5.6	187	214	34.4	16.7	12.1	67.3
ÉòÑÇ±ó	ÄÐ	32	¹¤ÈË	³ÇÊÐ	ÑôÐÔ	ÎÞ	³õÊ¼ÖÎÁÆ	³õÖÎ	ÎÞ	ºÃ	25.2	ÓÐ	ÓÐ	ÎÞ	ÎÞ	ÎÞ	8.1	114	156	21.7	18.3	21.6	67.5
ËïÔÃ	ÄÐ	32	6	³ÇÊÐ	ÑôÐÔ	ÎÞ	³õÊ¼ÖÎÁÆ	³õÖÎ	ÎÞ	²î	26.5	ÓÐ	ÓÐ	ÎÞ	ÎÞ	ÎÞ	4.4	171	157	13.4	21.7	11	59.8
Ìï·É	ÄÐ	32	Å©Ãñ	Å©´å	ÑôÐÔ	ÎÞ	³õÊ¼ÖÎÁÆ	³õÖÎ	ÎÞ	ºÃ	29.6	ÓÐ	ÓÐ	ÎÞ	ÎÞ	ÎÞ	7.2	155	299	29.5	11.9	13.3	56.9
Íõ»ª	Å®	32	Å©Ãñ	Å©´å	ÑôÐÔ	ÎÞ	³õÊ¼ÖÎÁÆ	³õÖÎ	ÓÐ	ºÃ	24.3	ÎÞ	ÎÞ	ÎÞ	ÎÞ	ÎÞ	4.6	122	162	17.5	16.8	11.7	61.2
ÍõÀ¤	ÄÐ	32	ÍËÐÝ	³ÇÊÐ	ÑôÐÔ	ÎÞ	³õÊ¼ÖÎÁÆ	³õÖÎ	ÓÐ	²î	20.2	ÓÐ	ÓÐ	ÎÞ	ÎÞ	ÎÞ	9.4	129	194	9.9	10.7	16.2	56.7
ÍõÈð	ÄÐ	32	ÍËÐÝ	Å©´å	ÑôÐÔ	ÎÞ	³õÊ¼ÖÎÁÆ	³õÖÎ	ÓÐ	ºÃ	19.6	ÓÐ	ÓÐ	ÎÞ	ÎÞ	ÎÞ	6.2	108	198	10.3	16.4	9.7	55.8
ÍõÑà	Å®	32	¹¤ÈË	Å©´å	ÑôÐÔ	ÎÞ	³õÊ¼ÖÎÁÆ	³õÖÎ	ÓÐ	ºÃ	21.2	ÎÞ	ÎÞ	ÎÞ	ÎÞ	ÎÞ	12.9	157	189	20.4	27.2	20.2	61.7
ÎâÐ¡»¨	Å®	32	Å©Ãñ	Å©´å	ÑôÐÔ	ÎÞ	³õÊ¼ÖÎÁÆ	³õÖÎ	ÓÐ	ºÃ	27.6	ÎÞ	ÎÞ	ÎÞ	ÎÞ	ÎÞ	9.7	146	232	9.2	14.6	23.1	69.4
ÎâêÌ	Å®	32	ÍËÐÝ	Å©´å	ÑôÐÔ	ÎÞ	³õÊ¼ÖÎÁÆ	³õÖÎ	ÎÞ	ºÃ	25.2	ÎÞ	ÎÞ	ÎÞ	ÎÞ	ÎÞ	4.9	101	254	21.8	29.4	6.9	61.7
Ð¤¹ú·É	ÄÐ	32	ÍËÐÝ	³ÇÊÐ	ÑôÐÔ	ÎÞ	³õÊ¼ÖÎÁÆ	³õÖÎ	ÓÐ	²î	19.5	ÓÐ	ÓÐ	ÎÞ	ÎÞ	ÎÞ	5.7	116	268	12.1	16.2	12.2	69.4
ÐìÈºÑÞ	Å®	32	Å©Ãñ	³ÇÊÐ	ÑôÐÔ	ÎÞ	³õÊ¼ÖÎÁÆ	³õÖÎ	ÎÞ	²î	17.9	ÎÞ	ÎÞ	ÎÞ	ÎÞ	ÎÞ	6.8	101	191	10.9	16.4	17.3	58.3
ÐíÄþÏÄ	Å®	32	ÍËÐÝ	³ÇÊÐ	ÑôÐÔ	ÎÞ	³õÊ¼ÖÎÁÆ	³õÖÎ	ÎÞ	ºÃ	20.4	ÎÞ	ÎÞ	ÎÞ	ÎÞ	ÎÞ	5.1	180	178	24.3	23.5	15	60.7
Ò¦Ô´	ÄÐ	32	ÍËÐÝ	Å©´å	ÑôÐÔ	ÎÞ	³õÊ¼ÖÎÁÆ	³õÖÎ	ÎÞ	²î	21.3	ÓÐ	ÓÐ	ÎÞ	ÆäËü	ÓÐ	6.4	107	171	16.1	17.5	31.3	64.1
ÓàÊ±ÓÂ	ÄÐ	32	Å©Ãñ	Å©´å	ÑôÐÔ	ÎÞ	³õÊ¼ÖÎÁÆ	³õÖÎ	ÓÐ	ºÃ	23.2	ÓÐ	ÓÐ	ÎÞ	ÎÞ	ÎÞ	3.9	173	154	20.7	15.6	7.3	93.2
ÓàËÕÎä	ÄÐ	32	ÍËÐÝ	Å©´å	ÑôÐÔ	ÎÞ	³õÊ¼ÖÎÁÆ	³õÖÎ	ÓÐ	²î	19.5	ÓÐ	ÓÐ	ÎÞ	ÆäËü	ÓÐ	7	115	300	16.4	18.1	13.4	74.7
ÕÅÐ¡Î°	ÄÐ	32	ÍËÐÝ	³ÇÊÐ	ÑôÐÔ	ÎÞ	³õÊ¼ÖÎÁÆ	³õÖÎ	ÎÞ	ºÃ	20.5	ÓÐ	ÓÐ	ÎÞ	ÎÞ	ÎÞ	5.1	184	194	8.5	14.3	12.5	47.5
ÕÔÃô	Å®	32	¹¤ÈË	Å©´å	ÑôÐÔ	ÎÞ	³õÊ¼ÖÎÁÆ	³õÖÎ	ÎÞ	ºÃ	25.2	ÎÞ	ÎÞ	ÎÞ	ÎÞ	ÎÞ	8.4	129	162	16.6	27.2	6.6	78.6
ÕÔÎÄêÌ	Å®	32	ÍËÐÝ	Å©´å	ÑôÐÔ	ÎÞ	³õÊ¼ÖÎÁÆ	³õÖÎ	ÎÞ	ºÃ	26.5	ÎÞ	ÎÞ	ÎÞ	ÎÞ	ÎÞ	4.6	112	208	21.7	14.6	11.6	69.4
ÖìÓÀ´º	Å®	32	Å©Ãñ	Å©´å	ÑôÐÔ	ÎÞ	³õÊ¼ÖÎÁÆ	³õÖÎ	ÎÞ	ºÃ	28.7	ÎÞ	ÎÞ	ÎÞ	ÎÞ	ÎÞ	7.7	119	216	16.8	29.4	6.7	58.6
°üÐ¡ÀÖ	ÄÐ	33	Å©Ãñ	³ÇÊÐ	ÑôÐÔ	ÎÞ	³õÊ¼ÖÎÁÆ	³õÖÎ	ÎÞ	ºÃ	24.3	ÓÐ	ÓÐ	ÎÞ	ÎÞ	ÎÞ	4.9	104	246	17	16.2	17.7	68.3
²ÜºãÄÐ	Å®	33	¹¤ÈË	³ÇÊÐ	ÑôÐÔ	ÎÞ	³õÊ¼ÖÎÁÆ	³õÖÎ	ÓÐ	²î	20.2	ÎÞ	ÎÞ	ÎÞ	ÎÞ	ÎÞ	9.9	175	267	20.3	24.5	22.1	72.2
ÔøÖ¾ºì	Å®	33	¹¤ÈË	Å©´å	ÑôÐÔ	ÎÞ	³õÊ¼ÖÎÁÆ	³õÖÎ	ÎÞ	ºÃ	19.6	ÎÞ	ÎÞ	ÎÞ	ÎÞ	ÎÞ	8.7	184	166	17.5	28.6	9.2	68.6
ºÎ»À¾ý	ÄÐ	33	Å©Ãñ	Å©´å	ÑôÐÔ	ÎÞ	³õÊ¼ÖÎÁÆ	³õÖÎ	ÓÐ	²î	21.2	ÓÐ	ÎÞ	ÎÞ	ÎÞ	ÎÞ	5.9	139	168	16.4	23.1	9.8	58.5
»ÆÌÎ	ÄÐ	33	Å©Ãñ	Å©´å	ÑôÐÔ	ÎÞ	³õÊ¼ÖÎÁÆ	³õÖÎ	ÎÞ	²î	27.6	ÓÐ	ÎÞ	ÎÞ	ÎÞ	ÎÞ	4.7	142	202	17.8	30.6	23.1	83.5
½¯À´Æ½	ÄÐ	33	¹¤ÈË	Å©´å	ÑôÐÔ	ÎÞ	³õÊ¼ÖÎÁÆ	³õÖÎ	ÎÞ	²î	22.9	ÓÐ	ÎÞ	ÎÞ	ÎÞ	ÎÞ	6.6	182	156	16.9	21.9	14.2	70.2
Àîº£ÖÒ	ÄÐ	33	Å©Ãñ	³ÇÊÐ	ÑôÐÔ	ÎÞ	³õÊ¼ÖÎÁÆ	³õÖÎ	ÎÞ	ºÃ	19.5	ÓÐ	ÎÞ	ÎÞ	ÎÞ	ÎÞ	5.1	171	162	9.3	32.1	21.7	117.1
Â¬±ë	ÄÐ	33	Å©Ãñ	Å©´å	ÑôÐÔ	ÎÞ	³õÊ¼ÖÎÁÆ	³õÖÎ	ÎÞ	ºÃ	17.6	ÓÐ	ÎÞ	ÎÞ	ÎÞ	ÎÞ	6.2	98	239	19.1	21.6	12.3	51.8
ÄßËÉ	ÄÐ	33	Å©Ãñ	³ÇÊÐ	ÑôÐÔ	ÎÞ	³õÊ¼ÖÎÁÆ	³õÖÎ	ÓÐ	²î	20.4	ÓÐ	ÎÞ	ÎÞ	ÎÞ	ÎÞ	5.9	107	183	18.4	11	18.2	37.8
Å£Æ½·¼	ÄÐ	33	Å©Ãñ	³ÇÊÐ	ÑôÐÔ	ÎÞ	³õÊ¼ÖÎÁÆ	³õÖÎ	ÎÞ	²î	28.8	ÓÐ	ÎÞ	ÎÞ	ÎÞ	ÎÞ	7.2	124	298	27.2	23.3	10.6	58.8
ÅË°®Èº	Å®	33	ÍËÐÝ	³ÇÊÐ	ÑôÐÔ	ÎÞ	³õÊ¼ÖÎÁÆ	³õÖÎ	ÎÞ	ºÃ	21.6	ÎÞ	ÎÞ	ÎÞ	ÎÞ	ÎÞ	5.1	135	146	17.8	31.7	12.9	64.8
ÅËºì¾Õ	Å®	33	ÍËÐÝ	Å©´å	ÑôÐÔ	ÎÞ	³õÊ¼ÖÎÁÆ	³õÖÎ	ÎÞ	ºÃ	20.9	ÎÞ	ÎÞ	ÎÞ	ÎÞ	ÎÞ	8.8	134	297	19.2	16.2	19.5	62.5
Æî´º»ª	ÄÐ	33	ÍËÐÝ	Å©´å	ÑôÐÔ	ÎÞ	ÔÙ´ÎÖÎÁÆ	¸´ÖÎ	ÓÐ	ºÃ	20.5	ÓÐ	ÎÞ	ÎÞ	ÎÞ	ÎÞ	4.3	180	221	16.9	19.7	25.7	57.3
Ìï·É	ÄÐ	33	¹¤ÈË	³ÇÊÐ	ÑôÐÔ	ÎÞ	ÔÙ´ÎÖÎÁÆ	¸´ÖÎ	ÓÐ	ºÃ	23.8	ÓÐ	ÎÞ	ÎÞ	ÎÞ	ÎÞ	7.9	155	275	28.9	20.2	15.1	79.4
Ìï·å	ÄÐ	33	¹¤ÈË	Å©´å	ÑôÐÔ	ÎÞ	ÔÙ´ÎÖÎÁÆ	¸´ÖÎ	ÓÐ	ºÃ	30.5	ÓÐ	ÎÞ	ÎÞ	ÎÞ	ÎÞ	4.9	109	120	27.3	23.1	16.6	67.3
Íôº£Æ½	ÄÐ	33	¹¤ÈË	Å©´å	ÑôÐÔ	ÎÞ	³õÊ¼ÖÎÁÆ	³õÖÎ	ÎÞ	ºÃ	20.8	ÓÐ	ÎÞ	ÎÞ	ÎÞ	ÎÞ	10.4	134	224	20.8	26.9	17	65
Íõ»ª	ÄÐ	33	Å©Ãñ	Å©´å	ÑôÐÔ	ÎÞ	³õÊ¼ÖÎÁÆ	³õÖÎ	ÎÞ	ºÃ	21.4	ÓÐ	ÎÞ	ÎÞ	ÎÞ	ÎÞ	6.1	157	199	21.4	12.2	15.6	78.8
ÍõÁÁ	ÄÐ	33	¹¤ÈË	Å©´å	ÑôÐÔ	ÎÞ	³õÊ¼ÖÎÁÆ	³õÖÎ	ÓÐ	²î	24.4	ÓÐ	ÎÞ	ÎÞ	ÎÞ	ÎÞ	11.2	141	193	24.4	17.3	10.4	71.9
ÍõÃÍ	ÄÐ	33	¹¤ÈË	³ÇÊÐ	ÑôÐÔ	ÎÞ	³õÊ¼ÖÎÁÆ	³õÖÎ	ÎÞ	ºÃ	21.7	ÓÐ	ÎÞ	ÎÞ	ÎÞ	ÎÞ	9.2	136	149	21.7	25	13.4	75.3
ÍõÏþÎ¢	Å®	33	ÍËÐÝ	³ÇÊÐ	ÑôÐÔ	ÎÞ	³õÊ¼ÖÎÁÆ	³õÖÎ	ÎÞ	ºÃ	23.4	ÎÞ	ÎÞ	ÎÞ	ÎÞ	ÎÞ	4.8	114	116	23.4	31.3	14.2	55.3
ÎâØ·»Û	ÄÐ	33	ÍËÐÝ	³ÇÊÐ	ÑôÐÔ	ÎÞ	³õÊ¼ÖÎÁÆ	³õÖÎ	ÓÐ	ºÃ	19.5	ÓÐ	ÎÞ	ÎÞ	ÎÞ	ÎÞ	5.7	152	240	19.5	17.3	14.8	69.3
ÎâÖÎÃô	Å®	33	¹¤ÈË	Å©´å	ÑôÐÔ	ÎÞ	³õÊ¼ÖÎÁÆ	³õÖÎ	ÓÐ	ºÃ	25.3	ÎÞ	ÎÞ	ÎÞ	ÎÞ	ÎÞ	6.6	107	164	35.3	13.4	28	103.1
ÏÄ»ªÃ÷	ÄÐ	33	Å©Ãñ	Å©´å	ÑôÐÔ	ÎÞ	³õÊ¼ÖÎÁÆ	³õÖÎ	ÎÞ	ºÃ	22.6	ÓÐ	ÓÐ	ÎÞ	ÎÞ	ÎÞ	5.2	93	128	12.6	24.5	17.1	67.8
Ðì½Ú²Å	ÄÐ	33	Å©Ãñ	Å©´å	ÑôÐÔ	ÎÞ	³õÊ¼ÖÎÁÆ	³õÖÎ	ÎÞ	ºÃ	23.9	ÓÐ	ÓÐ	ÎÞ	ÎÞ	ÎÞ	6.4	134	199	66.9	12.6	16.6	65.6
ÐìÊÀÇÛ	Å®	33	ÎÞÒµ	Å©´å	ÑôÐÔ	ÎÞ	³õÊ¼ÖÎÁÆ	³õÖÎ	ÎÞ	ºÃ	23.8	ÎÞ	ÎÞ	ÎÞ	ÎÞ	ÎÞ	3.5	194	184	13.8	11.6	11.6	64.6
ÑîÀÏ´ó	ÄÐ	33	Å©Ãñ	Å©´å	ÑôÐÔ	ÎÞ	³õÊ¼ÖÎÁÆ	³õÖÎ	ÎÞ	²î	24.1	ÓÐ	ÓÐ	ÎÞ	ÎÞ	ÎÞ	7.6	144	200	14.1	6.7	30.4	68.6
Óà±ó	ÄÐ	33	¹¤ÈË	Å©´å	ÑôÐÔ	ÎÞ	³õÊ¼ÖÎÁÆ	³õÖÎ	ÎÞ	ºÃ	24.2	ÓÐ	ÎÞ	ÎÞ	ÎÞ	ÎÞ	6.2	188	269	24.2	17.7	8.8	64.8
ÕÅ½¨·æ	ÄÐ	33	Å©Ãñ	³ÇÊÐ	ÑôÐÔ	ÎÞ	³õÊ¼ÖÎÁÆ	³õÖÎ	ÎÞ	ºÃ	24.3	ÓÐ	ÎÞ	ÎÞ	ÎÞ	ÎÞ	5.2	130	243	47.3	22.1	19.8	59.5
ÕÂ¾°ÌÎ	ÄÐ	33	Å©Ãñ	³ÇÊÐ	ÑôÐÔ	ÎÞ	³õÊ¼ÖÎÁÆ	³õÖÎ	ÎÞ	ºÃ	20.5	ÓÐ	ÎÞ	ÎÞ	ÎÞ	ÎÞ	6.4	118	135	98.4	39.2	20.1	69.7
³Â½Ü	ÄÐ	34	ÍËÐÝ	Å©´å	ÑôÐÔ	ÎÞ	ÔÙ´ÎÖÎÁÆ	¸´ÖÎ	ÓÐ	ºÃ	20.9	ÓÐ	ÎÞ	ÎÞ	ÎÞ	ÎÞ	7.9	178	254	39.8	49.8	19.2	53.5
ñÒÑÜÃÍ	ÄÐ	34	Å©Ãñ	Å©´å	ÑôÐÔ	ÎÞ	³õÊ¼ÖÎÁÆ	³õÖÎ	ÎÞ	ºÃ	21.6	ÓÐ	ÎÞ	ÎÞ	ÎÞ	ÎÞ	3.4	171	130	10.1	23.1	9.8	64.5
¸ðÌ·¸÷	Å®	34	¹¤ÈË	Å©´å	ÑôÐÔ	ÎÞ	³õÊ¼ÖÎÁÆ	³õÖÎ	ÎÞ	ºÃ	20.9	ÎÞ	ÎÞ	ÎÞ	ÎÞ	ÎÞ	3	170	146	9.2	34.2	17.3	69.8
ºúÈýÓ¢	Å®	34	ÍËÐÝ	³ÇÊÐ	ÑôÐÔ	ÎÞ	³õÊ¼ÖÎÁÆ	³õÖÎ	ÎÞ	ºÃ	31.1	ÎÞ	ÎÞ	ÎÞ	ÎÞ	ÎÞ	5.2	100	178	19.8	21.7	9.9	59.1
ÁõØ§Ñå	ÄÐ	34	Å©Ãñ	Å©´å	ÑôÐÔ	ÎÞ	ÔÙ´ÎÖÎÁÆ	¸´ÖÎ	ÓÐ	²î	23.8	ÓÐ	ÎÞ	ÎÞ	ÎÞ	ÎÞ	3.7	145	187	17.3	32.3	17.9	54.7
Â½Ð¡»ª	ÄÐ	34	ÎÞÒµ	³ÇÊÐ	ÑôÐÔ	ÎÞ	³õÊ¼ÖÎÁÆ	³õÖÎ	ÎÞ	ºÃ	20.5	ÓÐ	ÎÞ	ÎÞ	ÎÞ	ÎÞ	5.9	141	93	9.9	18.2	9.9	74
Â½ÔÆ·É	ÄÐ	34	¹¤ÈË	Å©´å	ÑôÐÔ	ÎÞ	³õÊ¼ÖÎÁÆ	³õÖÎ	ÓÐ	ºÃ	20.8	ÓÐ	ÓÐ	ÎÞ	ÎÞ	ÎÞ	3.3	155	247	27.9	30.6	17.4	74.6
ÂÀ½ð·ï	Å®	34	¹¤ÈË	Å©´å	ÑôÐÔ	ÎÞ	³õÊ¼ÖÎÁÆ	³õÖÎ	ÎÞ	ºÃ	21.4	ÎÞ	ÎÞ	MDR	ÎÞ	ÎÞ	5.1	109	382	57.9	12.9	7.6	71.5
Äª×Ó±Ì	ÄÐ	34	Å©Ãñ	Å©´å	ÑôÐÔ	ÎÞ	³õÊ¼ÖÎÁÆ	³õÖÎ	ÎÞ	ºÃ	24.4	ÓÐ	ÓÐ	MDR	ÎÞ	ÎÞ	5.6	162	261	67.4	19.5	23.1	80.5
ÄßæÃ	Å®	34	ÍËÐÝ	Å©´å	ÑôÐÔ	ÎÞ	³õÊ¼ÖÎÁÆ	³õÖÎ	ÓÐ	ºÃ	21.7	ÎÞ	ÎÞ	MDR	ÎÞ	ÎÞ	7.7	104	176	47.75	25.7	20	76.9
É÷Ãôºì	Å®	34	6	³ÇÊÐ	ÑôÐÔ	ÎÞ	³õÊ¼ÖÎÁÆ	³õÖÎ	ÎÞ	ºÃ	23.4	ÎÞ	ÎÞ	MDR	ÆäËü	ÎÞ	6.1	138	124	74.9	35.1	10.1	72
ÌÆÈóÁø	Å®	34	ÍËÐÝ	³ÇÊÐ	ÑôÐÔ	ÎÞ	³õÊ¼ÖÎÁÆ	³õÖÎ	ÎÞ	ºÃ	19.5	ÓÐ	ÎÞ	MDR	ÎÞ	ÎÞ	5.1	106	161	59.9	16.6	10.5	70.5
Ð»Î°³É	ÄÐ	34	¹¤ÈË	³ÇÊÐ	ÑôÐÔ	ÎÞ	³õÊ¼ÖÎÁÆ	³õÖÎ	ÎÞ	ºÃ	25.3	ÓÐ	ÎÞ	ÎÞ	ÎÞ	ÎÞ	3.8	155	202	18.7	17	3.6	60.1
ÐìÓ¦Ç°	ÄÐ	34	¹¤ÈË	Å©´å	ÑôÐÔ	ÎÞ	³õÊ¼ÖÎÁÆ	³õÖÎ	ÎÞ	ºÃ	22.6	ÓÐ	ÎÞ	ÎÞ	ÎÞ	ÎÞ	6.5	159	185	15.9	15.6	19.3	120.5
ÐìÔª¸»	ÄÐ	34	¹¤ÈË	Å©´å	ÑôÐÔ	ÎÞ	ÔÙ´ÎÖÎÁÆ	¸´ÖÎ	ÓÐ	ºÃ	23.9	ÓÐ	ÎÞ	ÎÞ	ÎÞ	ÎÞ	3.6	123	179	64.7	25.4	7.1	61.3
Ðí½¨Í¥	ÄÐ	34	¹¤ÈË	Å©´å	ÑôÐÔ	ÎÞ	³õÊ¼ÖÎÁÆ	³õÖÎ	ÎÞ	ºÃ	23.8	ÓÐ	ÎÞ	ÎÞ	ÆäËü	ÓÐ	9.8	173	217	6.6	13.4	20.1	69.4
Ñî½£Ã·	Å®	34	ÍËÐÝ	Å©´å	ÑôÐÔ	ÎÞ	³õÊ¼ÖÎÁÆ	³õÖÎ	ÓÐ	ºÃ	24.1	ÎÞ	ÎÞ	ÎÞ	ÎÞ	ÎÞ	6.1	100	286	55.1	24.2	22.6	67.1
Ò¶îÎÓ£	Å®	34	ÍËÐÝ	³ÇÊÐ	ÑôÐÔ	ÎÞ	³õÊ¼ÖÎÁÆ	³õÖÎ	ÓÐ	ºÃ	24.2	ÎÞ	ÎÞ	ÎÞ	ÎÞ	ÎÞ	4.5	106	130	16.2	14.8	13.1	71.3
Ö£º£·å	ÄÐ	34	¹¤ÈË	Å©´å	ÑôÐÔ	ÎÞ	³õÊ¼ÖÎÁÆ	³õÖÎ	ÎÞ	ºÃ	24.3	ÓÐ	ÎÞ	ÎÞ	ÎÞ	ÎÞ	7.8	132	192	5.9	28	9.9	87
ÖÜ·É¾ê	Å®	34	¹¤ÈË	³ÇÊÐ	ÑôÐÔ	ÎÞ	³õÊ¼ÖÎÁÆ	³õÖÎ	ÎÞ	ºÃ	29.5	ÎÞ	ÎÞ	ÎÞ	ÎÞ	ÎÞ	3.4	124	122	7.2	17.1	12.4	70.3
ÖÜÕýÎ°	ÄÐ	34	ÍËÐÝ	³ÇÊÐ	ÑôÐÔ	ÎÞ	³õÊ¼ÖÎÁÆ	³õÖÎ	ÎÞ	ºÃ	20.9	ÓÐ	ÎÞ	ÎÞ	ÎÞ	ÎÞ	7.7	114	131	15.1	16.6	18.3	53.7
ÖìÁÖÆæ	Å®	34	¹¤ÈË	Å©´å	ÑôÐÔ	ÎÞ	³õÊ¼ÖÎÁÆ	³õÖÎ	ÓÐ	ºÃ	21.6	ÎÞ	ÎÞ	ÎÞ	ÎÞ	ÎÞ	4.6	116	157	8.8	11.6	10.2	68
ÖìÃ÷Ã÷	ÄÐ	34	Å©Ãñ	Å©´å	ÑôÐÔ	ÎÞ	³õÊ¼ÖÎÁÆ	³õÖÎ	ÎÞ	ºÃ	20.9	ÓÐ	ÓÐ	ÎÞ	ÎÞ	ÎÞ	6.8	142	165	14.3	30.4	15.2	58.8
³ÂÇó»ª	Å®	35	Å©Ãñ	Å©´å	ÑôÐÔ	ÎÞ	³õÊ¼ÖÎÁÆ	³õÖÎ	ÎÞ	ºÃ	28.4	ÎÞ	ÎÞ	ÎÞ	ÎÞ	ÎÞ	5.8	115	164	7.9	18.8	17.7	57.6
³ÌË«Ï²	ÄÐ	35	Å©Ãñ	³ÇÊÐ	ÑôÐÔ	ÎÞ	³õÊ¼ÖÎÁÆ	³õÖÎ	ÓÐ	ºÃ	23.8	ÓÐ	ÓÐ	ÎÞ	ÎÞ	ÎÞ	3.5	110	179	4.9	19.8	20.2	66
¶¡Çì½Ý	ÄÐ	35	ÍËÐÝ	Å©´å	ÑôÐÔ	ÎÞ	³õÊ¼ÖÎÁÆ	³õÖÎ	ÓÐ	ºÃ	26.5	ÓÐ	ÓÐ	ÎÞ	ÎÞ	ÎÞ	4.4	179	308	11.4	20.1	13.9	61.2
ÀîÎÄÇå	ÄÐ	35	ÍËÐÝ	Å©´å	ÑôÐÔ	ÎÞ	³õÊ¼ÖÎÁÆ	³õÖÎ	ÎÞ	²î	20.8	ÓÐ	ÓÐ	ÎÞ	ÎÞ	ÎÞ	6.2	105	107	29.2	19.2	16.4	65.7
Ê©Ñ§ÇÙ	Å®	35	ÍËÐÝ	³ÇÊÐ	ÑôÐÔ	ÎÞ	³õÊ¼ÖÎÁÆ	³õÖÎ	ÎÞ	²î	21.4	ÎÞ	ÎÞ	ÎÞ	ÎÞ	ÎÞ	7.4	111	117	4.8	19.8	10.9	61.9
ÍõÌú¸Ö	ÄÐ	35	Å©Ãñ	Å©´å	ÑôÐÔ	ÎÞ	ÔÙ´ÎÖÎÁÆ	¸´ÖÎ	ÓÐ	ºÃ	24.4	ÓÐ	ÎÞ	ÎÞ	ÎÞ	ÎÞ	6.2	194	157	9.7	17.3	7.7	54.7
Ïò¹âÓÀ	ÄÐ	35	Å©Ãñ	Å©´å	ÑôÐÔ	ÎÞ	³õÊ¼ÖÎÁÆ	³õÖÎ	ÎÞ	ºÃ	21.7	ÓÐ	ÎÞ	ÎÞ	ÎÞ	ÎÞ	9.6	108	394	16.6	19.9	20.3	77.8
ÐÜÖÒ·¢	ÄÐ	35	Å©Ãñ	Å©´å	ÑôÐÔ	ÎÞ	³õÊ¼ÖÎÁÆ	³õÖÎ	ÓÐ	²î	23.4	ÓÐ	ÎÞ	ÎÞ	ÎÞ	ÎÞ	3.6	131	281	5.2	17.9	10.8	66.6
Ñî½£Ã·	Å®	35	ÍËÐÝ	Å©´å	ÑôÐÔ	ÎÞ	ÔÙ´ÎÖÎÁÆ	¸´ÖÎ	ÎÞ	ºÃ	19.5	ÓÐ	ÎÞ	ÎÞ	ÎÞ	ÎÞ	8.6	158	196	16.4	9.9	11.4	80.6
Ò¶Åô·É	ÄÐ	35	Å©Ãñ	Å©´å	ÑôÐÔ	ÎÞ	³õÊ¼ÖÎÁÆ	³õÖÎ	ÎÞ	ºÃ	25.3	ÓÐ	ÎÞ	ÎÞ	ÎÞ	ÎÞ	9.8	176	157	13.5	17.4	14.4	68.1
ÓÈº£±ò	ÄÐ	35	Å©Ãñ	³ÇÊÐ	ÑôÐÔ	ÎÞ	³õÊ¼ÖÎÁÆ	³õÖÎ	ÓÐ	ºÃ	22.6	ÓÐ	ÎÞ	ÎÞ	ÎÞ	ÎÞ	6.6	114	98	7.6	27.6	21.7	82.9
Óá¹ú·¼	ÄÐ	35	Å©Ãñ	Å©´å	ÑôÐÔ	ÎÞ	³õÊ¼ÖÎÁÆ	³õÖÎ	ÓÐ	²î	23.9	ÓÐ	ÎÞ	ÎÞ	ÎÞ	ÎÞ	4.3	109	205	6.2	23.1	13.4	54.4
ÕÅµÀ·ï	Å®	35	ÍËÐÝ	Å©´å	ÑôÐÔ	ÎÞ	³õÊ¼ÖÎÁÆ	³õÖÎ	ÓÐ	ºÃ	23.8	ÎÞ	ÎÞ	ÎÞ	ÎÞ	ÎÞ	4.9	116	178	15.2	20	19.5	56.1
ÕÔÎÄÔ¾	ÄÐ	35	ÎÞÒµ	Å©´å	ÑôÐÔ	ÎÞ	³õÊ¼ÖÎÁÆ	³õÖÎ	ÎÞ	ºÃ	24.1	ÓÐ	ÎÞ	ÎÞ	ÎÞ	ÎÞ	13.2	128	247	6.4	10.1	15.3	58.9
Öì¹úÈÙ	ÄÐ	35	Å©Ãñ	³ÇÊÐ	ÑôÐÔ	ÎÞ	³õÊ¼ÖÎÁÆ	³õÖÎ	ÎÞ	ºÃ	24.2	ÓÐ	ÓÐ	ÎÞ	ÎÞ	ÎÞ	6.8	141	192	7.9	10.5	22.6	67.3
×ó½ðÒæ	ÄÐ	35	Å©Ãñ	Å©´å	ÑôÐÔ	ÎÞ	³õÊ¼ÖÎÁÆ	³õÖÎ	ÎÞ	ºÃ	24.3	ÓÐ	ÓÐ	ÎÞ	ÎÞ	ÎÞ	6.4	124	199	13.4	23.6	16.9	64.8
µÒ¾§Æ¼	ÄÐ	36	ÍËÐÝ	³ÇÊÐ	ÑôÐÔ	ÎÞ	³õÊ¼ÖÎÁÆ	³õÖÎ	ÎÞ	ºÃ	20.6	ÓÐ	ÓÐ	ÎÞ	ÎÞ	ÎÞ	3.5	109	203	27	19.3	13.8	58.5
¶¡ÏþÀ¼	Å®	36	¹¤ÈË	Å©´å	ÑôÐÔ	ÎÞ	³õÊ¼ÖÎÁÆ	³õÖÎ	ÓÐ	²î	29.9	ÎÞ	ÎÞ	ÎÞ	ÎÞ	ÎÞ	7.6	137	153	8.2	7.1	24.1	70.8
¸ßÖ¾ËÉ	ÄÐ	36	Å©Ãñ	³ÇÊÐ	ÑôÐÔ	ÎÞ	³õÊ¼ÖÎÁÆ	³õÖÎ	ÓÐ	ºÃ	21.6	ÓÐ	ÎÞ	ÎÞ	ÎÞ	ÎÞ	5.6	133	200	13.7	20.1	19.7	71.3
ÀîÀÏÃÎ	ÄÐ	36	Å©Ãñ	Å©´å	ÑôÐÔ	ÎÞ	ÔÙ´ÎÖÎÁÆ	¸´ÖÎ	ÓÐ	²î	20.9	ÓÐ	ÎÞ	ÎÞ	ÎÞ	ÎÞ	8.1	138	304	25.9	22.6	14.3	68.3
ÀîÁÖ»ª	ÄÐ	36	Å©Ãñ	Å©´å	ÑôÐÔ	ÎÞ	³õÊ¼ÖÎÁÆ	³õÖÎ	ÎÞ	ºÃ	20.5	ÓÐ	ÎÞ	ÎÞ	ÎÞ	ÎÞ	4.4	118	193	36.9	13.1	10.6	66.4
ÀîÐ¡¾ü	ÄÐ	36	¹¤ÈË	Å©´å	ÑôÐÔ	ÎÞ	³õÊ¼ÖÎÁÆ	³õÖÎ	ÎÞ	ºÃ	23.8	ÓÐ	ÎÞ	ÎÞ	ÎÞ	ÎÞ	7.2	123	189	18.3	9.9	8.6	63.2
ÁºÔª	ÄÐ	36	ÍËÐÝ	Å©´å	ÑôÐÔ	ÎÞ	³õÊ¼ÖÎÁÆ	³õÖÎ	ÎÞ	ºÃ	20.5	ÓÐ	ÎÞ	ÎÞ	ÎÞ	ÎÞ	4.6	138	217	10.2	12.4	18.8	59.1
Áè¼Ñ	Å®	36	¹¤ÈË	³ÇÊÐ	ÑôÐÔ	ÎÞ	³õÊ¼ÖÎÁÆ	³õÖÎ	ÎÞ	ºÃ	29.9	ÎÞ	ÎÞ	ÎÞ	ÎÞ	ÎÞ	9.4	143	168	9.2	18.3	10.6	55.4
ÁõÈ«	ÄÐ	36	¹¤ÈË	Å©´å	ÑôÐÔ	ÎÞ	³õÊ¼ÖÎÁÆ	³õÖÎ	ÎÞ	²î	21.4	ÓÐ	ÎÞ	ÎÞ	ÎÞ	ÎÞ	6.2	155	133	17.7	10.2	13.2	58.9
ÁõÑó½ð	ÄÐ	36	ÍËÐÝ	Å©´å	ÑôÐÔ	ÎÞ	³õÊ¼ÖÎÁÆ	³õÖÎ	ÎÞ	ºÃ	24.4	ÓÐ	ÎÞ	ÎÞ	ÎÞ	ÎÞ	11.9	112	154	6.2	15.2	10.7	59.6
ÁúÖ¾¾ü	ÄÐ	36	Å©Ãñ	Å©´å	ÑôÐÔ	ÎÞ	³õÊ¼ÖÎÁÆ	³õÖÎ	ÎÞ	²î	21.7	ÓÐ	ÎÞ	MDR	ÎÞ	ÎÞ	9.7	167	156	93.9	17.7	9.8	58.4
Â¬ÌÚÌÚ	Å®	36	ÍËÐÝ	Å©´å	ÑôÐÔ	ÎÞ	³õÊ¼ÖÎÁÆ	³õÖÎ	ÓÐ	²î	23.4	ÎÞ	ÎÞ	MDR	ÎÞ	ÎÞ	4.9	137	128	66.4	20.2	21.4	84.7
Â½Õ×ÍÅ	Å®	36	Å©Ãñ	Å©´å	ÑôÐÔ	ÎÞ	³õÊ¼ÖÎÁÆ	³õÖÎ	ÎÞ	ºÃ	19.5	ÎÞ	ÎÞ	MDR	ÎÞ	ÎÞ	5.7	164	155	70.9	23.9	14.4	66.2
ÅË½àÇå	Å®	36	Å©Ãñ	³ÇÊÐ	ÑôÐÔ	ÎÞ	³õÊ¼ÖÎÁÆ	³õÖÎ	ÓÐ	²î	25.3	ÎÞ	ÎÞ	MDR	ÎÞ	ÎÞ	6.8	134	135	81.7	16.4	11.7	88.7
ÆÑºì»ª	Å®	36	Å©Ãñ	Å©´å	ÑôÐÔ	ÎÞ	³õÊ¼ÖÎÁÆ	³õÖÎ	ÓÐ	ºÃ	22.6	ÎÞ	ÎÞ	MDR	ÎÞ	ÎÞ	5.1	138	132	89.3	10.9	27.4	65.2
ÚÛº£Ó¢	Å®	36	Å©Ãñ	Å©´å	ÑôÐÔ	ÎÞ	³õÊ¼ÖÎÁÆ	³õÖÎ	ÎÞ	²î	23.9	ÎÞ	ÎÞ	MDR	ÆäËü	ÎÞ	6.4	134	143	60.8	7.7	19.5	68.9
Éò½à	Å®	36	ÍËÐÝ	Å©´å	ÑôÐÔ	ÎÞ	³õÊ¼ÖÎÁÆ	³õÖÎ	ÎÞ	ºÃ	23.8	ÎÞ	ÎÞ	MDR	ÎÞ	ÎÞ	3.9	129	192	84.4	20.3	15.3	88.7
ÌïÊ¯Ã÷	ÄÐ	36	Å©Ãñ	³ÇÊÐ	ÑôÐÔ	ÎÞ	ÔÙ´ÎÖÎÁÆ	¸´ÖÎ	ÓÐ	ºÃ	24.1	ÓÐ	ÓÐ	ÎÞ	ÎÞ	ÎÞ	7	136	180	14.4	10.8	11.6	75.4
ÎâÁÐ¹ú	ÄÐ	36	ÎÞÒµ	Å©´å	ÑôÐÔ	ÎÞ	³õÊ¼ÖÎÁÆ	³õÖÎ	ÎÞ	ºÃ	24.2	ÓÐ	ÎÞ	ÎÞ	ÎÞ	ÎÞ	5.1	130	137	25.7	11.4	13.9	99.9
Ðìºè	ÄÐ	36	ÎÞÒµ	Å©´å	ÑôÐÔ	ÎÞ	³õÊ¼ÖÎÁÆ	³õÖÎ	ÎÞ	ºÃ	24.3	ÓÐ	ÎÞ	ÎÞ	ÎÞ	ÎÞ	8.4	108	147	13.4	14.4	9.8	68.4
ÑîÏ²ÌÒ	ÄÐ	36	ÍËÐÝ	Å©´å	ÑôÐÔ	ÎÞ	³õÊ¼ÖÎÁÆ	³õÖÎ	ÎÞ	ºÃ	20.6	ÓÐ	ÎÞ	ÎÞ	ÆäËü	ÓÐ	4.6	118	178	9.5	21.7	24.1	65
ÑîÐ¡À¼	Å®	36	Å©Ãñ	Å©´å	ÑôÐÔ	ÎÞ	³õÊ¼ÖÎÁÆ	³õÖÎ	ÓÐ	²î	20.9	ÎÞ	ÎÞ	ÎÞ	ÎÞ	ÎÞ	7.7	123	173	8.3	13.4	9.8	67.8
ÔÀÌì»Ô	ÄÐ	36	ÍËÐÝ	³ÇÊÐ	ÑôÐÔ	ÎÞ	³õÊ¼ÖÎÁÆ	³õÖÎ	ÎÞ	²î	21.6	ÓÐ	ÎÞ	ÎÞ	ÎÞ	ÎÞ	6.5	138	133	22.6	19.5	14.3	66.9
ÕÅÇàÃô	Å®	36	Å©Ãñ	Å©´å	ÑôÐÔ	ÎÞ	³õÊ¼ÖÎÁÆ	³õÖÎ	ÎÞ	ºÃ	20.9	ÎÞ	ÎÞ	ÎÞ	ÎÞ	ÎÞ	3.6	143	124	16.9	15.3	10.9	58.7
ÕÔÈº	Å®	36	Å©Ãñ	Å©´å	ÑôÐÔ	ÎÞ	³õÊ¼ÖÎÁÆ	³õÖÎ	ÎÞ	ºÃ	30.5	ÎÞ	ÎÞ	ÎÞ	ÎÞ	ÎÞ	9.8	155	195	13.8	22.6	13.2	79.9
Ö£³ÎÔ´	ÄÐ	36	ÍËÐÝ	³ÇÊÐ	ÑôÐÔ	ÎÞ	³õÊ¼ÖÎÁÆ	³õÖÎ	ÎÞ	ºÃ	23.8	ÓÐ	ÎÞ	ÎÞ	ÎÞ	ÎÞ	6.1	112	145	20.1	16.9	10.7	57.3
Ö£Àñ¼ü	ÄÐ	36	Å©Ãñ	Å©´å	ÑôÐÔ	ÎÞ	³õÊ¼ÖÎÁÆ	³õÖÎ	ÎÞ	ºÃ	27.3	ÓÐ	ÎÞ	ÎÞ	ÎÞ	ÎÞ	4.5	127	160	9.7	23.8	20.8	64.2
×¯µÂ±ê	ÄÐ	36	Å©Ãñ	³ÇÊÐ	ÑôÐÔ	ÎÞ	³õÊ¼ÖÎÁÆ	³õÖÎ	ÎÞ	ºÃ	20.8	ÓÐ	ÎÞ	ÎÞ	ÎÞ	ÎÞ	7.8	137	146	10.3	24.1	21.4	62.8
×ÞÊÀÃ·	Å®	36	Å©Ãñ	Å©´å	ÑôÐÔ	ÎÞ	³õÊ¼ÖÎÁÆ	³õÖÎ	ÓÐ	ºÃ	21.4	ÎÞ	ÎÞ	ÎÞ	ÎÞ	ÎÞ	3.4	134	148	20.6	19.7	14.4	67.3
³µÐ¡»ª	Å®	37	Å©Ãñ	Å©´å	ÑôÐÔ	ÎÞ	³õÊ¼ÖÎÁÆ	³õÖÎ	ÎÞ	ºÃ	24.4	ÎÞ	ÎÞ	ÎÞ	ÎÞ	ÎÞ	7.7	131	138	18.6	24.3	31.7	70.1
³ÂÐ¡Ãô	ÄÐ	37	ÍËÐÝ	Å©´å	ÑôÐÔ	ÎÞ	³õÊ¼ÖÎÁÆ	³õÖÎ	ÓÐ	ºÃ	21.7	ÓÐ	ÎÞ	ÎÞ	ÆäËü	ÎÞ	4.6	128	131	8.8	20.6	13.4	58.7
µËÉÐÈ«	ÄÐ	37	¹¤ÈË	Å©´å	ÑôÐÔ	ÎÞ	³õÊ¼ÖÎÁÆ	³õÖÎ	ÓÐ	ºÃ	23.4	ÓÐ	ÎÞ	ÎÞ	ÎÞ	ÎÞ	6.8	124	143	20.3	18.6	9.5	68.2
ºÎÀûÑÇ	Å®	37	Å©Ãñ	Å©´å	ÑôÐÔ	ÎÞ	³õÊ¼ÖÎÁÆ	³õÖÎ	ÓÐ	ºÃ	19.5	ÎÞ	ÎÞ	ÎÞ	ÎÞ	ÎÞ	5.8	129	132	8.9	18.8	8.3	62.9
Àî¾°ÔË	ÄÐ	37	ÍËÐÝ	Å©´å	ÑôÐÔ	ÎÞ	³õÊ¼ÖÎÁÆ	³õÖÎ	ÓÐ	ºÃ	25.3	ÓÐ	ÓÐ	ÎÞ	ÎÞ	ÎÞ	3.5	131	170	8.4	10.6	22.6	52.8
ÁÖÑ§ÓÂ	ÄÐ	37	Å©Ãñ	Å©´å	ÑôÐÔ	ÎÞ	³õÊ¼ÖÎÁÆ	³õÖÎ	ÎÞ	ºÃ	22.6	ÓÐ	ÎÞ	ÎÞ	ÎÞ	ÎÞ	4.4	165	130	14.4	23.2	9.9	67.3
Áõ²¨	ÄÐ	37	Å©Ãñ	³ÇÊÐ	ÑôÐÔ	ÎÞ	³õÊ¼ÖÎÁÆ	³õÖÎ	ÎÞ	²î	23.9	ÓÐ	ÎÞ	ÎÞ	ÎÞ	ÎÞ	6.2	118	237	21.7	10.7	23.8	59.6
ÂÞÃ÷ÓÑ	ÄÐ	37	Å©Ãñ	Å©´å	ÑôÐÔ	ÎÞ	³õÊ¼ÖÎÁÆ	³õÖÎ	ÓÐ	ºÃ	23.8	ÓÐ	ÎÞ	ÎÞ	ÎÞ	ÎÞ	7.4	148	184	9.4	9.8	7.4	64.8
ÅËÀûÖÒ	ÄÐ	37	ÍËÐÝ	³ÇÊÐ	ÑôÐÔ	ÎÞ	³õÊ¼ÖÎÁÆ	³õÖÎ	ÓÐ	²î	24.1	ÓÐ	ÎÞ	ÎÞ	ÎÞ	ÎÞ	6.2	84	207	9.5	21.4	14.2	67.2
È½ÔÆÈº	Å®	37	¹¤ÈË	Å©´å	ÑôÐÔ	ÎÞ	³õÊ¼ÖÎÁÆ	³õÖÎ	ÎÞ	ºÃ	24.2	ÎÞ	ÎÞ	ÎÞ	ÎÞ	ÎÞ	9.6	131	168	15.3	34.4	21.7	62.6
ÌïÊ¯Ã÷	ÄÐ	37	Å©Ãñ	Å©´å	ÑôÐÔ	ÎÞ	ÔÙ´ÎÖÎÁÆ	¸´ÖÎ	ÓÐ	ºÃ	24.3	ÓÐ	ÎÞ	ÎÞ	ÎÞ	ÎÞ	3.6	178	93	28.6	11.7	13.4	71.9
ÍõÒå	ÄÐ	37	Å©Ãñ	Å©´å	ÑôÐÔ	ÎÞ	³õÊ¼ÖÎÁÆ	³õÖÎ	ÓÐ	ºÃ	20.7	ÓÐ	ÎÞ	ÎÞ	ÎÞ	ÎÞ	8.6	172	208	6.9	27.4	9.5	43
Ð»ÏéÃô	Å®	37	ÍËÐÝ	Å©´å	ÑôÐÔ	ÎÞ	³õÊ¼ÖÎÁÆ	³õÖÎ	ÓÐ	ºÃ	20.9	ÎÞ	ÎÞ	ÎÞ	ÎÞ	ÎÞ	9.8	114	203	23.8	19.5	15.3	69.8
ÒóÂíÁÖ	ÄÐ	37	Å©Ãñ	Å©´å	ÑôÐÔ	ÎÞ	³õÊ¼ÖÎÁÆ	³õÖÎ	ÎÞ	ºÃ	21.6	ÓÐ	ÎÞ	ÎÞ	ÎÞ	ÎÞ	6.6	130	176	24.1	15.3	22.6	59.3
Ó¦Ç¿	ÄÐ	37	Å©Ãñ	³ÇÊÐ	ÑôÐÔ	ÎÞ	³õÊ¼ÖÎÁÆ	³õÖÎ	ÎÞ	ºÃ	20.9	ÓÐ	ÎÞ	ÎÞ	ÎÞ	ÎÞ	4.3	143	241	9.7	11.6	13.9	71.3
ÕÅÃ«	ÄÐ	37	ÍËÐÝ	Å©´å	ÑôÐÔ	ÎÞ	³õÊ¼ÖÎÁÆ	³õÖÎ	ÎÞ	²î	28.6	ÓÐ	ÎÞ	ÎÞ	ÎÞ	ÎÞ	4.9	128	222	14.3	13.9	9.8	74.8
Öì¾Õ»¨	Å®	37	Å©Ãñ	Å©´å	ÑôÐÔ	ÎÞ	³õÊ¼ÖÎÁÆ	³õÖÎ	ÎÞ	ºÃ	23.8	ÎÞ	ÎÞ	ÎÞ	ÎÞ	ÎÞ	10.5	155	103	10.6	9.8	14.1	64.9
³Â¹ð»¨	Å®	38	Å©Ãñ	³ÇÊÐ	ÑôÐÔ	ÎÞ	³õÊ¼ÖÎÁÆ	³õÖÎ	ÓÐ	²î	20.5	ÎÞ	ÎÞ	ÎÞ	ÎÞ	ÎÞ	6.8	154	192	8.6	24.1	14.2	68.2
¸ßµÂÁÖ	ÄÐ	38	Å©Ãñ	Å©´å	ÑôÐÔ	ÎÞ	³õÊ¼ÖÎÁÆ	³õÖÎ	ÓÐ	ºÃ	30.8	ÓÐ	ÎÞ	ÎÞ	ÎÞ	ÎÞ	6.4	159	211	8.8	9.8	7.3	69.8
ºúÐ¡Åí	ÄÐ	38	ÍËÐÝ	Å©´å	ÑôÐÔ	ÎÞ	ÔÙ´ÎÖÎÁÆ	¸´ÖÎ	ÓÐ	²î	21.4	ÓÐ	ÎÞ	ÎÞ	ÎÞ	ÎÞ	3.5	143	302	20.6	24.3	21.3	88.3
ÀäºØÐÂ	ÄÐ	38	Å©Ãñ	Å©´å	ÑôÐÔ	ÎÞ	³õÊ¼ÖÎÁÆ	³õÖÎ	ÎÞ	ºÃ	24.4	ÓÐ	ÎÞ	ÎÞ	ÎÞ	ÎÞ	7.6	158	249	13.2	10.9	11.9	73.7
Àîºì	Å®	38	ÍËÐÝ	Å©´å	ÑôÐÔ	ÎÞ	³õÊ¼ÖÎÁÆ	³õÖÎ	ÎÞ	ºÃ	21.7	ÎÞ	ÎÞ	ÎÞ	ÎÞ	ÎÞ	5.6	140	257	7.7	23.2	19.6	87.6
ÁÎÖ¾»Ô	ÄÐ	38	Å©Ãñ	Å©´å	ÑôÐÔ	ÎÞ	³õÊ¼ÖÎÁÆ	³õÖÎ	ÎÞ	ºÃ	23.4	ÓÐ	ÎÞ	ÎÞ	ÎÞ	ÎÞ	8.1	78	267	10.8	10.7	10.6	68.2
ÁõÐ¡¾Õ	Å®	38	Å©Ãñ	Å©´å	ÑôÐÔ	ÎÞ	³õÊ¼ÖÎÁÆ	³õÖÎ	ÎÞ	ºÃ	19.5	ÎÞ	ÎÞ	ÎÞ	ÎÞ	ÎÞ	4.4	115	168	9.4	20.8	22.8	68.6
Â³¾²ÌÎ	ÄÐ	38	Å©Ãñ	³ÇÊÐ	ÑôÐÔ	ÎÞ	³õÊ¼ÖÎÁÆ	³õÖÎ	ÎÞ	ºÃ	25.3	ÓÐ	ÎÞ	ÎÞ	ÎÞ	ÎÞ	7.2	124	133	4.4	21.4	22	70.5
Â½¾Ã¸Ö	ÄÐ	38	¹¤ÈË	Å©´å	ÑôÐÔ	ÎÞ	³õÊ¼ÖÎÁÆ	³õÖÎ	ÓÐ	ºÃ	22.6	ÓÐ	ÎÞ	ÎÞ	ÎÞ	ÎÞ	4.6	128	137	17.7	14.4	21.7	61.4
Ê©Æä±ó	ÄÐ	38	Å©Ãñ	Å©´å	ÑôÐÔ	ÎÞ	³õÊ¼ÖÎÁÆ	³õÖÎ	ÓÐ	²î	23.9	ÓÐ	ÎÞ	ÎÞ	ÎÞ	ÎÞ	9.4	143	208	34.1	31.7	11.3	75.2
ÌïÈÙ¹ó	ÄÐ	38	ÍËÐÝ	Å©´å	ÑôÐÔ	ÎÞ	³õÊ¼ÖÎÁÆ	³õÖÎ	ÎÞ	ºÃ	23.8	ÓÐ	ÎÞ	ÎÞ	ÎÞ	ÎÞ	6.2	132	150	14.2	13.4	9.3	76.5
Î¤½¨Ðñ	ÄÐ	38	ÍËÐÝ	³ÇÊÐ	ÑôÐÔ	ÎÞ	³õÊ¼ÖÎÁÆ	³õÖÎ	ÎÞ	²î	17.6	ÓÐ	ÎÞ	ÎÞ	ÎÞ	ÎÞ	8.7	141	203	7.3	9.5	8.8	66.6
Îâ½£	ÄÐ	38	Å©Ãñ	³ÇÊÐ	ÑôÐÔ	ÎÞ	³õÊ¼ÖÎÁÆ	³õÖÎ	ÓÐ	ºÃ	24.2	ÓÐ	ÎÞ	ÎÞ	ÎÞ	ÎÞ	7.4	156	136	11.3	8.3	12.4	80.6
ÎâÁáÀö	Å®	38	Å©Ãñ	³ÇÊÐ	ÑôÐÔ	ÎÞ	³õÊ¼ÖÎÁÆ	³õÖÎ	ÎÞ	ºÃ	24.3	ÎÞ	ÎÞ	ÎÞ	ÎÞ	ÎÞ	10.1	106	203	21.9	22.6	21.4	68.1
ÏÄ¶«×Ó	ÄÐ	38	ÍËÐÝ	³ÇÊÐ	ÑôÐÔ	ÎÞ	³õÊ¼ÖÎÁÆ	³õÖÎ	ÎÞ	ºÃ	30.7	ÓÐ	ÎÞ	ÎÞ	ÎÞ	ÎÞ	9.8	141	169	19.6	9.9	13.7	82.9
Ò¦µÇÓ¢	Å®	38	¹¤ÈË	Å©´å	ÑôÐÔ	ÎÞ	³õÊ¼ÖÎÁÆ	³õÖÎ	ÓÐ	ºÃ	20.8	ÎÞ	ÎÞ	ÎÞ	ÎÞ	ÎÞ	4.8	168	195	6.6	23.8	21	54.4
Òó°®ÇÙ	Å®	38	Å©Ãñ	Å©´å	ÑôÐÔ	ÎÞ	³õÊ¼ÖÎÁÆ	³õÖÎ	ÎÞ	ºÃ	20.2	ÎÞ	ÎÞ	ÎÞ	ÎÞ	ÎÞ	7.8	127	205	12.8	7.4	24.7	56.1
Ô¬ÓñÆ·	ÄÐ	38	Å©Ãñ	Å©´å	ÑôÐÔ	ÎÞ	³õÊ¼ÖÎÁÆ	³õÖÎ	ÎÞ	ºÃ	20.8	ÓÐ	ÓÐ	ÎÞ	ÎÞ	ÎÞ	10.7	105	133	10	14.2	9.9	58.9
ÖÜ¼ÍÁ¼	ÄÐ	38	¹¤ÈË	Å©´å	ÑôÐÔ	ÎÞ	ÔÙ´ÎÖÎÁÆ	¸´ÖÎ	ÎÞ	ºÃ	19.8	ÓÐ	ÓÐ	ÎÞ	ÎÞ	ÎÞ	6.1	130	155	21.7	21.7	8.4	67.3
ÖÜÑþÑþ	Å®	38	Å©Ãñ	Å©´å	ÑôÐÔ	ÎÞ	³õÊ¼ÖÎÁÆ	³õÖÎ	ÎÞ	ºÃ	30.3	ÎÞ	ÎÞ	ÎÞ	ÎÞ	ÎÞ	11.4	134	201	11.3	23.4	11.4	64.8
²ÌÖÒÃ÷	ÄÐ	39	Å©Ãñ	³ÇÊÐ	ÑôÐÔ	ÎÞ	³õÊ¼ÖÎÁÆ	³õÖÎ	ÎÞ	ºÃ	20.8	ÓÐ	ÓÐ	ÎÞ	ÎÞ	ÎÞ	9.2	124	187	7.3	9.5	11.1	58.5
»ªÐãÁÖ	Å®	39	ÍËÐÝ	Å©´å	ÑôÐÔ	ÎÞ	³õÊ¼ÖÎÁÆ	³õÖÎ	ÎÞ	ºÃ	19.9	ÎÞ	ÎÞ	ÎÞ	ÎÞ	ÎÞ	4.8	132	119	29.8	15.3	7.9	70.8
»ÆÃÀ	Å®	39	Å©Ãñ	Å©´å	ÑôÐÔ	ÎÞ	³õÊ¼ÖÎÁÆ	³õÖÎ	ÎÞ	ºÃ	20.3	ÎÞ	ÎÞ	ÎÞ	ÎÞ	ÎÞ	5.7	161	142	12.4	22.6	8.4	71.3
½ð²ýÓÑ	ÄÐ	39	¹¤ÈË	³ÇÊÐ	ÑôÐÔ	ÎÞ	³õÊ¼ÖÎÁÆ	³õÖÎ	ÓÐ	ºÃ	21.4	ÓÐ	ÓÐ	ÎÞ	ÎÞ	ÎÞ	6.6	115	167	25.4	13.9	20.7	68.3
½ð¶¬	ÄÐ	39	ÍËÐÝ	³ÇÊÐ	ÑôÐÔ	ÎÞ	³õÊ¼ÖÎÁÆ	³õÖÎ	ÓÐ	ºÃ	24.4	ÓÐ	ÓÐ	ÎÞ	ÎÞ	ÎÞ	5.2	164	113	23.7	9.8	9.4	66.4
ÀîºìÃ·	Å®	39	Å©Ãñ	³ÇÊÐ	ÑôÐÔ	ÎÞ	³õÊ¼ÖÎÁÆ	³õÖÎ	ÎÞ	ºÃ	21.7	ÎÞ	ÎÞ	ÎÞ	ÎÞ	ÎÞ	6.4	136	225	10.4	24.1	21.8	58.5
Â½Ó¦Ôó	ÄÐ	39	ÍËÐÝ	Å©´å	ÑôÐÔ	ÎÞ	³õÊ¼ÖÎÁÆ	³õÖÎ	ÎÞ	ºÃ	23.4	ÓÐ	ÎÞ	ÎÞ	ÎÞ	ÎÞ	3.5	131	109	7.7	14.2	23	65.5
Â½ÕýÒå	ÄÐ	39	ÍËÐÝ	Å©´å	ÑôÐÔ	ÎÞ	³õÊ¼ÖÎÁÆ	³õÖÎ	ÎÞ	ºÃ	19.5	ÓÐ	ÎÞ	ÎÞ	ÎÞ	ÎÞ	7.6	135	250	9.9	7.3	21.4	80.5
ñûÆäÎÀ	ÄÐ	39	Å©Ãñ	Å©´å	ÑôÐÔ	ÎÞ	³õÊ¼ÖÎÁÆ	³õÖÎ	ÎÞ	ºÃ	25.3	ÓÐ	ÎÞ	ÎÞ	ÎÞ	ÎÞ	5.6	118	164	18.4	21.3	13.5	59.9
ÌïÐ¡È«	ÄÐ	39	ÆäËû	Å©´å	ÑôÐÔ	ÎÞ	ÔÙ´ÎÖÎÁÆ	¸´ÖÎ	ÓÐ	²î	22.6	ÓÐ	ÎÞ	ÎÞ	ÎÞ	ÎÞ	8.1	123	166	5.4	11.9	9.5	61.5
Íõ±ó½Ü	ÄÐ	39	¹¤ÈË	Å©´å	ÑôÐÔ	ÎÞ	³õÊ¼ÖÎÁÆ	³õÖÎ	ÎÞ	ºÃ	23.9	ÓÐ	ÎÞ	ÎÞ	ÆäËü	ÓÐ	13.2	121	198	21.1	19.6	9.4	77.8
Íõ»ª	ÄÐ	39	Å©Ãñ	Å©´å	ÑôÐÔ	ÎÞ	³õÊ¼ÖÎÁÆ	³õÖÎ	ÓÐ	ºÃ	23.8	ÓÐ	ÎÞ	ÎÞ	ÎÞ	ÎÞ	7.2	146	187	13.9	21.6	10.5	67.7
êÌË³ÏÉ	Å®	39	ÎÞÒµ	Å©´å	ÑôÐÔ	ÎÞ	³õÊ¼ÖÎÁÆ	³õÖÎ	ÎÞ	ºÃ	24.1	ÓÐ	ÎÞ	ÎÞ	ÎÞ	ÎÞ	4.6	138	214	8.4	22.8	21.5	71.4
ÑîÐ¡·¼	Å®	39	ÍËÐÝ	Å©´å	ÑôÐÔ	ÎÞ	³õÊ¼ÖÎÁÆ	³õÖÎ	ÎÞ	ºÃ	17.7	ÓÐ	ÎÞ	ÎÞ	ÎÞ	ÎÞ	9.4	158	271	20.7	22	18	73.2
Ò¦·Ò·Ò	Å®	39	6	Å©´å	ÑôÐÔ	ÎÞ	³õÊ¼ÖÎÁÆ	³õÖÎ	ÓÐ	ºÃ	24.3	ÎÞ	ÎÞ	ÎÞ	ÎÞ	ÎÞ	6.2	134	255	8.4	21.7	6.5	82.8
ÕÂÎ°¾æ	Å®	39	¹¤ÈË	³ÇÊÐ	ÑôÐÔ	ÎÞ	³õÊ¼ÖÎÁÆ	³õÖÎ	ÎÞ	²î	20.1	ÎÞ	ÎÞ	ÎÞ	ÎÞ	ÎÞ	4.8	145	122	10.8	11.3	7.8	62.1
²Ü¹úÃ÷	ÄÐ	40	ÎÞÒµ	Å©´å	ÑôÐÔ	ÎÞ	ÔÙ´ÎÖÎÁÆ	¸´ÖÎ	ÎÞ	²î	20.8	ÓÐ	ÎÞ	ÎÞ	ÎÞ	ÎÞ	5.7	129	209	23	9.3	11.2	84.4
ñÒÓÀ´º	ÄÐ	40	Å©Ãñ	Å©´å	ÑôÐÔ	ÎÞ	³õÊ¼ÖÎÁÆ	³õÖÎ	ÓÐ	ºÃ	19.9	ÓÐ	ÎÞ	ÎÞ	ÎÞ	ÎÞ	6.6	164	208	11.4	8.8	14.4	78.1
·ÑÓÀ·å	ÄÐ	40	¹¤ÈË	Å©´å	ÑôÐÔ	ÎÞ	³õÊ¼ÖÎÁÆ	³õÖÎ	ÎÞ	ºÃ	20.3	ÓÐ	ÎÞ	ÎÞ	ÎÞ	ÎÞ	5.2	157	157	7.5	12.4	10.7	72.4
Àî¾°ÔË	ÄÐ	40	ÍËÐÝ	³ÇÊÐ	ÑôÐÔ	ÎÞ	ÔÙ´ÎÖÎÁÆ	¸´ÖÎ	ÎÞ	²î	21.4	ÓÐ	ÎÞ	ÎÞ	ÎÞ	ÎÞ	6.4	119	246	31.5	21.4	12.4	67.8
ÁõÕýÁ¼	ÄÐ	40	Å©Ãñ	Å©´å	ÑôÐÔ	ÎÞ	³õÊ¼ÖÎÁÆ	³õÖÎ	ÓÐ	ºÃ	24.4	ÓÐ	ÎÞ	ÎÞ	ÎÞ	ÎÞ	3.5	151	201	19.4	13.7	10.5	64.9
ÅíÓÀ´ä	Å®	40	Å©Ãñ	Å©´å	ÑôÐÔ	ÎÞ	³õÊ¼ÖÎÁÆ	³õÖÎ	ÓÐ	ºÃ	21.7	ÎÞ	ÎÞ	ÎÞ	ÎÞ	ÎÞ	7.6	91	196	28.5	21	25.3	67.4
Íõº£Ï¼	Å®	40	¹¤ÈË	Å©´å	ÑôÐÔ	ÎÞ	ÔÙ´ÎÖÎÁÆ	¸´ÖÎ	ÎÞ	ºÃ	23.4	ÎÞ	ÎÞ	ÎÞ	ÎÞ	ÎÞ	5.6	143	101	6.5	24.7	12.6	63.2
ÍõÌì¾ü	ÄÐ	40	¹¤ÈË	Å©´å	ÑôÐÔ	ÎÞ	³õÊ¼ÖÎÁÆ	³õÖÎ	ÓÐ	²î	19.5	ÓÐ	ÎÞ	ÎÞ	ÎÞ	ÎÞ	8.1	141	280	18	9.9	16.9	73.9
Îº²Åº£	ÄÐ	40	¹¤ÈË	³ÇÊÐ	ÑôÐÔ	ÎÞ	³õÊ¼ÖÎÁÆ	³õÖÎ	ÎÞ	²î	25.3	ÓÐ	ÎÞ	ÎÞ	ÎÞ	ÎÞ	4.4	133	307	35.5	8.4	13.8	67.6
ÎÌÃ÷¾ü	ÄÐ	40	Å©Ãñ	Å©´å	ÑôÐÔ	ÎÞ	³õÊ¼ÖÎÁÆ	³õÖÎ	ÓÐ	ºÃ	22.6	ÓÐ	ÎÞ	ÎÞ	ÎÞ	ÎÞ	7.2	147	173	7.8	11.4	24.1	71.9
ÏÄÌå¾ý	ÄÐ	40	Å©Ãñ	³ÇÊÐ	ÑôÐÔ	ÎÞ	³õÊ¼ÖÎÁÆ	³õÖÎ	ÓÐ	ºÃ	23.9	ÓÐ	ÓÐ	ÎÞ	ÎÞ	ÎÞ	4.6	178	195	21.2	11.1	10.2	59.9
Ïò²Ù	ÄÐ	40	Å©Ãñ	³ÇÊÐ	ÑôÐÔ	ÎÞ	³õÊ¼ÖÎÁÆ	³õÖÎ	ÎÞ	ºÃ	17.3	ÓÐ	ÓÐ	ÎÞ	ÎÞ	ÎÞ	9.4	173	184	14.4	7.9	9.3	48.3
Ò¦Ô¶Çà	ÄÐ	40	Å©Ãñ	Å©´å	ÑôÐÔ	ÎÞ	³õÊ¼ÖÎÁÆ	³õÖÎ	ÎÞ	ºÃ	24.1	ÓÐ	ÎÞ	ÎÞ	ÎÞ	ÎÞ	6.2	133	229	17.7	8.4	11.9	74.7
ÓàÕý¼Ó	ÄÐ	40	ÎÞÒµ	Å©´å	ÑôÐÔ	ÎÞ	³õÊ¼ÖÎÁÆ	³õÖÎ	ÓÐ	²î	24.2	ÓÐ	ÎÞ	ÎÞ	ÎÞ	ÎÞ	11	124	112	23.4	20.7	8.7	54.6
ÕÂ´óØó	ÄÐ	40	Å©Ãñ	Å©´å	ÑôÐÔ	ÎÞ	ÔÙ´ÎÖÎÁÆ	¸´ÖÎ	ÓÐ	ºÃ	24.3	ÓÐ	ÎÞ	ÎÞ	ÎÞ	ÎÞ	9.7	137	219	9.5	9.4	18.4	62.2
ÕÔÓñÏÈ	Å®	40	¹¤ÈË	Å©´å	ÑôÐÔ	ÎÞ	³õÊ¼ÖÎÁÆ	³õÖÎ	ÎÞ	²î	22.6	ÎÞ	ÎÞ	ÎÞ	ÎÞ	ÎÞ	4.9	138	204	15.3	21.8	23.1	64.3
²Ü×£ºì	ÄÐ	41	Å©Ãñ	Å©´å	ÑôÐÔ	ÎÞ	³õÊ¼ÖÎÁÆ	³õÖÎ	ÎÞ	ºÃ	23.9	ÓÐ	ÎÞ	ÎÞ	ÎÞ	ÎÞ	5.7	158	175	22.6	23	9.8	62.9
ÔøÖ¾»Ý	Å®	41	ÎÞÒµ	Å©´å	ÑôÐÔ	ÎÞ	³õÊ¼ÖÎÁÆ	³õÖÎ	ÎÞ	ºÃ	23.8	ÎÞ	ÎÞ	ÎÞ	ÎÞ	ÎÞ	6.8	129	184	16.9	21.4	12.8	69.7
´ïÊÀÏç	Å®	41	Å©Ãñ	Å©´å	ÑôÐÔ	ÎÞ	³õÊ¼ÖÎÁÆ	³õÖÎ	ÓÐ	ºÃ	24.1	ÎÞ	ÎÞ	ÎÞ	COPD	ÓÐ	5.1	112	199	9.8	13.5	7.8	104.6
·¶¹úÆ½	ÄÐ	41	Å©Ãñ	³ÇÊÐ	ÑôÐÔ	ÎÞ	³õÊ¼ÖÎÁÆ	³õÖÎ	ÎÞ	²î	24.2	ÓÐ	ÎÞ	ÎÞ	ÎÞ	ÎÞ	6.4	141	92	14.1	9.5	10.7	61.4
»Æ³¤½­	ÄÐ	41	Å©Ãñ	Å©´å	ÑôÐÔ	ÎÞ	³õÊ¼ÖÎÁÆ	³õÖÎ	ÎÞ	ºÃ	24.3	ÓÐ	ÎÞ	ÎÞ	ÎÞ	ÎÞ	3.9	138	182	9.2	19.4	19.2	73.7
½¹ÓñÃ·	Å®	41	ÎÞÒµ	³ÇÊÐ	ÑôÐÔ	ÎÞ	³õÊ¼ÖÎÁÆ	³õÖÎ	ÎÞ	ºÃ	20.9	ÎÞ	ÎÞ	ÎÞ	ÎÞ	ÎÞ	7	155	271	14.3	10.5	13.4	64.5
Àî»ª´Ï	ÄÐ	41	Å©Ãñ	³ÇÊÐ	ÑôÐÔ	ÎÞ	³õÊ¼ÖÎÁÆ	³õÖÎ	ÓÐ	²î	20.1	ÓÐ	ÎÞ	ÎÞ	ÎÞ	ÎÞ	5.1	126	198	17.9	21.5	9.5	74.1
Àî»ªÃñ	ÄÐ	41	¹¤ÈË	Å©´å	ÑôÐÔ	ÎÞ	³õÊ¼ÖÎÁÆ	³õÖÎ	ÓÐ	ºÃ	20.8	ÓÐ	ÎÞ	ÎÞ	ÎÞ	ÎÞ	8.4	159	197	21.7	18	6.3	68.2
ÀîÌ«Æ½	ÄÐ	41	Å©Ãñ	³ÇÊÐ	ÑôÐÔ	ÎÞ	³õÊ¼ÖÎÁÆ	³õÖÎ	ÎÞ	ºÃ	19.9	ÓÐ	ÎÞ	ÎÞ	COPD	ÓÐ	4.6	141	224	18.4	6.5	12.6	64.1
ÁõÓÂ	ÄÐ	41	Å©Ãñ	Å©´å	ÑôÐÔ	ÎÞ	³õÊ¼ÖÎÁÆ	³õÖÎ	ÎÞ	ºÃ	20.3	ÓÐ	ÎÞ	ÎÞ	ÎÞ	ÎÞ	7.7	160	235	14.1	7.8	9.9	56.1
ÁõÕýÁ¼	ÄÐ	41	¹¤ÈË	³ÇÊÐ	ÑôÐÔ	ÎÞ	ÔÙ´ÎÖÎÁÆ	¸´ÖÎ	ÎÞ	ºÃ	21.4	ÓÐ	ÎÞ	ÎÞ	ÎÞ	ÎÞ	4.9	133	224	10.8	11.2	23.8	65.7
ËïÎÀ½ã	Å®	41	ÎÞÒµ	³ÇÊÐ	ÑôÐÔ	ÎÞ	³õÊ¼ÖÎÁÆ	³õÖÎ	ÓÐ	ºÃ	24.4	ÎÞ	ÎÞ	ÎÞ	ÎÞ	ÎÞ	9.9	154	180	12.8	14.4	14.1	57.3
ÍõÏÔ±ø	ÄÐ	41	ÍËÐÝ	Å©´å	ÑôÐÔ	ÎÞ	ÔÙ´ÎÖÎÁÆ	¸´ÖÎ	ÎÞ	²î	21.7	ÓÐ	ÎÞ	ÎÞ	ÎÞ	ÎÞ	8.7	156	155	16.8	10.7	18.2	67.4
ÍõÐ¡Ã÷	ÄÐ	41	¹¤ÈË	³ÇÊÐ	ÑôÐÔ	ÎÞ	³õÊ¼ÖÎÁÆ	³õÖÎ	ÓÐ	ºÃ	23.4	ÓÐ	ÎÞ	ÎÞ	ÎÞ	ÎÞ	5.9	128	209	20.7	23.4	24.3	62.9
Î¤ÖÒÐ¢	ÄÐ	41	ÎÞÒµ	Å©´å	ÑôÐÔ	ÎÞ	³õÊ¼ÖÎÁÆ	³õÖÎ	ÓÐ	²î	19.5	ÓÐ	ÎÞ	ÎÞ	ÎÞ	ÎÞ	4.7	155	234	10.2	10.5	9.9	81.4
Ò¦¾®ÕÙ	ÄÐ	41	ÍËÐÝ	Å©´å	ÑôÐÔ	ÎÞ	ÖÎÁÆÊ§°Ü	¸´ÖÎ	ÓÐ	ºÃ	25.3	ÓÐ	ÎÞ	ÎÞ	ÎÞ	ÎÞ	6.6	135	257	13.4	25.3	21.7	64.2
ÕÅº£¾ü	ÄÐ	41	Å©Ãñ	Å©´å	ÑôÐÔ	ÎÞ	³õÊ¼ÖÎÁÆ	³õÖÎ	ÎÞ	ºÃ	22.6	ÓÐ	ÎÞ	ÎÞ	ÎÞ	ÎÞ	5.1	132	141	9.5	12.6	8.6	72.3
ÕÅÍñ	Å®	41	ÍËÐÝ	³ÇÊÐ	ÑôÐÔ	ÎÞ	³õÊ¼ÖÎÁÆ	³õÖÎ	ÎÞ	²î	23.9	ÎÞ	ÎÞ	ÎÞ	ÎÞ	ÎÞ	6.2	148	236	8.3	16.9	13.1	51.7
Ö£ÈÊ±ø	ÄÐ	41	Å©Ãñ	Å©´å	ÑôÐÔ	ÎÞ	³õÊ¼ÖÎÁÆ	³õÖÎ	ÓÐ	²î	23.8	ÓÐ	ÎÞ	ÎÞ	ÎÞ	ÎÞ	5.9	156	214	10.9	13.8	22	67.5
ÖÜ¹úÃÀ	Å®	41	Å©Ãñ	Å©´å	ÑôÐÔ	ÎÞ	³õÊ¼ÖÎÁÆ	³õÖÎ	ÎÞ	ºÃ	24.1	ÎÞ	ÎÞ	ÎÞ	ÎÞ	ÎÞ	7.2	156	152	37.4	24.1	12.1	60.6
°üÕÔº£	ÄÐ	42	¹¤ÈË	Å©´å	ÑôÐÔ	ÎÞ	³õÊ¼ÖÎÁÆ	³õÖÎ	ÎÞ	ºÃ	24.2	ÓÐ	ÎÞ	ÎÞ	ÎÞ	ÎÞ	5.1	145	207	9.5	10.2	10.8	69.1
¹¨¿Æ´ä	Å®	42	ÍËÐÝ	Å©´å	ÑôÐÔ	ÎÞ	³õÊ¼ÖÎÁÆ	³õÖÎ	ÓÐ	²î	24.3	ÎÞ	ÎÞ	ÎÞ	ÎÞ	ÎÞ	8.8	146	93	9.4	9.3	21.7	56.4
ÀîÈÙÇì	ÄÐ	42	ÍËÐÝ	Å©´å	ÑôÐÔ	ÎÞ	³õÊ¼ÖÎÁÆ	³õÖÎ	ÎÞ	ºÃ	22.6	ÓÐ	ÎÞ	ÎÞ	ÎÞ	ÎÞ	4.3	136	234	10.5	11.9	9.4	48.9
Áõ¶¬Çå	Å®	42	¹¤ÈË	Å©´å	ÑôÐÔ	ÎÞ	³õÊ¼ÖÎÁÆ	³õÖÎ	ÎÞ	²î	23.9	ÎÞ	ÎÞ	ÎÞ	ÎÞ	ÎÞ	7.9	152	223	21.5	8.7	19.5	75.6
ÁõÔÆ·¼	Å®	42	6	³ÇÊÐ	ÑôÐÔ	ÎÞ	³õÊ¼ÖÎÁÆ	³õÖÎ	ÎÞ	ºÃ	23.8	ÎÞ	ÎÞ	ÎÞ	ÎÞ	ÎÞ	4.9	159	273	18	18.4	15.3	76.8
Â½¹ðÃÀ	Å®	42	Å©Ãñ	³ÇÊÐ	ÑôÐÔ	ÎÞ	³õÊ¼ÖÎÁÆ	³õÖÎ	ÎÞ	ºÃ	24.1	ÎÞ	ÎÞ	ÎÞ	ÎÞ	ÎÞ	7.6	97	190	16.5	23.1	12.6	62.7
ÂÞ»áÃÀ	Å®	42	Å©Ãñ	³ÇÊÐ	ÑôÐÔ	ÎÞ	³õÊ¼ÖÎÁÆ	³õÖÎ	ÎÞ	²î	24.2	ÎÞ	ÎÞ	ÎÞ	ÎÞ	ÎÞ	5.6	134	206	7.8	9.8	13.9	57.7
ÅËÅà·¼	ÄÐ	42	ÍËÐÝ	³ÇÊÐ	ÑôÐÔ	ÎÞ	³õÊ¼ÖÎÁÆ	³õÖÎ	ÎÞ	ºÃ	24.3	ÓÐ	ÎÞ	ÎÞ	ÎÞ	ÎÞ	8.1	136	232	11.2	12.8	10.8	65.3
ÉòÈº»ª	ÄÐ	42	Å©Ãñ	Å©´å	ÑôÐÔ	ÎÞ	³õÊ¼ÖÎÁÆ	³õÖÎ	ÎÞ	ºÃ	21.4	ÓÐ	ÎÞ	ÎÞ	COPD	ÓÐ	4.4	115	294	14.4	7.8	14.1	80.6
ËÕ½­Õä	Å®	42	ÎÞÒµ	Å©´å	ÑôÐÔ	ÎÞ	³õÊ¼ÖÎÁÆ	³õÖÎ	ÓÐ	ºÃ	24.4	ÎÞ	ÎÞ	ÎÞ	ÎÞ	ÎÞ	7.2	128	214	10.7	10.7	24.2	77.3
ÍõÕýËÉ	ÄÐ	42	ÎÞÒµ	Å©´å	ÑôÐÔ	ÎÞ	ÔÙ´ÎÖÎÁÆ	¸´ÖÎ	ÓÐ	ºÃ	21.7	ÓÐ	ÎÞ	ÎÞ	ÎÞ	ÎÞ	4.6	117	116	12.4	19.2	19.4	106.7
ÑîÆ½	ÄÐ	42	ÍËÐÝ	Å©´å	ÑôÐÔ	ÎÞ	³õÊ¼ÖÎÁÆ	³õÖÎ	ÎÞ	ºÃ	23.4	ÓÐ	ÎÞ	ÎÞ	ÎÞ	ÎÞ	9.4	145	142	29.7	23.4	8.7	86.3
ÑîÖÜä­	ÄÐ	42	Å©Ãñ	Å©´å	ÑôÐÔ	ÎÞ	³õÊ¼ÖÎÁÆ	³õÖÎ	ÎÞ	ºÃ	19.5	ÓÐ	ÎÞ	ÎÞ	ÎÞ	ÎÞ	6.2	160	215	15.3	9.5	19.3	75.4
ÕÅ°²ÐÄ	ÄÐ	42	¹¤ÈË	Å©´å	ÑôÐÔ	ÎÞ	³õÊ¼ÖÎÁÆ	³õÖÎ	ÎÞ	ºÃ	25.3	ÓÐ	ÎÞ	ÎÞ	ÎÞ	ÎÞ	4.8	146	210	22.6	6.3	21.7	71.6
ÕÅ³ÉÈº	Å®	42	¹¤ÈË	Å©´å	ÑôÐÔ	ÎÞ	³õÊ¼ÖÎÁÆ	³õÖÎ	ÎÞ	ºÃ	22.6	ÎÞ	ÎÞ	ÎÞ	ÎÞ	ÎÞ	5.7	148	179	6.9	12.6	9.1	59.4
ÕÅÐ¡¶þ	ÄÐ	42	Å©Ãñ	Å©´å	ÑôÐÔ	ÎÞ	³õÊ¼ÖÎÁÆ	³õÖÎ	ÓÐ	ºÃ	23.9	ÓÐ	ÎÞ	ÎÞ	ÎÞ	ÎÞ	6.6	138	205	13.8	9.9	10.5	68.3
ÕÔÖÒ	ÄÐ	42	ÎÞÒµ	Å©´å	ÑôÐÔ	ÎÞ	³õÊ¼ÖÎÁÆ	³õÖÎ	ÎÞ	ºÃ	23.8	ÓÐ	ÎÞ	ÎÞ	COPD	ÓÐ	5.2	131	211	24.1	23.8	22	59.7
³ÂÒüÇì	ÄÐ	43	Å©Ãñ	Å©´å	ÑôÐÔ	ÎÞ	³õÊ¼ÖÎÁÆ	³õÖÎ	ÎÞ	²î	24.1	ÓÐ	ÎÞ	ÎÞ	COPD	ÓÐ	6.4	143	194	9.7	14.1	7.8	54.1
·¶³¯Ñî	ÄÐ	43	Å©Ãñ	Å©´å	ÑôÐÔ	ÎÞ	³õÊ¼ÖÎÁÆ	³õÖÎ	ÓÐ	ºÃ	24.2	ÓÐ	ÎÞ	ÎÞ	COPD	ÓÐ	3.5	132	208	14.3	18.2	11.3	68.6
»Æ³É¹ú	ÄÐ	43	ÍËÐÝ	³ÇÊÐ	ÑôÐÔ	ÎÞ	ÔÙ´ÎÖÎÁÆ	¸´ÖÎ	ÓÐ	ºÃ	24.3	ÓÐ	ÎÞ	ÎÞ	ÎÞ	ÎÞ	7.6	170	170	10.6	24.3	10.3	77.5
Áè½¨ÃÀ	Å®	43	¹¤ÈË	³ÇÊÐ	ÑôÐÔ	ÎÞ	³õÊ¼ÖÎÁÆ	³õÖÎ	ÓÐ	ºÃ	21	ÎÞ	ÎÞ	ÎÞ	ÎÞ	ÎÞ	5.6	130	136	8.6	9.9	9.8	56.8
Áõ´«º£	ÄÐ	43	Å©Ãñ	Å©´å	ÑôÐÔ	ÎÞ	ÔÙ´ÎÖÎÁÆ	¸´ÖÎ	ÓÐ	ºÃ	20.1	ÓÐ	ÎÞ	ÎÞ	ÎÞ	ÎÞ	8.1	108	209	58.8	21.7	22.4	68.8
ÉòÐ¢¾Õ	Å®	43	¹¤ÈË	³ÇÊÐ	ÑôÐÔ	ÎÞ	³õÊ¼ÖÎÁÆ	³õÖÎ	ÓÐ	ºÃ	20.8	ÎÞ	ÎÞ	ÎÞ	ÎÞ	ÎÞ	4.4	122	133	10.6	8.6	9.4	60.1
ÍõÑ§±£	ÄÐ	43	ÍËÐÝ	Å©´å	ÑôÐÔ	ÎÞ	³õÊ¼ÖÎÁÆ	³õÖÎ	ÎÞ	²î	19.9	ÓÐ	ÎÞ	ÎÞ	ÎÞ	ÎÞ	7.2	136	165	13.2	13.1	13.7	67.9
ÕÔÓÀ¿µ	ÄÐ	43	Å©Ãñ	Å©´å	ÑôÐÔ	ÎÞ	³õÊ¼ÖÎÁÆ	³õÖÎ	ÓÐ	ºÃ	20.3	ÓÐ	ÎÞ	ÎÞ	ÎÞ	ÎÞ	4.6	153	181	7.7	22	21	67.3
²Ü¹ã²Æ	ÄÐ	44	ÍËÐÝ	Å©´å	ÑôÐÔ	ÎÞ	³õÊ¼ÖÎÁÆ	³õÖÎ	ÎÞ	ºÃ	21.4	ÓÐ	ÓÐ	ÎÞ	ÎÞ	ÎÞ	9.4	148	178	10.8	12.1	9.7	67.5
ÔøÀÏÅ·	Å®	44	Å©Ãñ	Å©´å	ÑôÐÔ	ÎÞ	³õÊ¼ÖÎÁÆ	³õÖÎ	ÎÞ	²î	24.4	ÎÞ	ÎÞ	ÎÞ	ÎÞ	ÎÞ	6.2	136	169	11.4	10.8	12.7	59.8
³Â¹ú·æ	ÄÐ	44	Å©Ãñ	Å©´å	ÑôÐÔ	ÎÞ	³õÊ¼ÖÎÁÆ	³õÖÎ	ÓÐ	ºÃ	21.7	ÓÐ	ÓÐ	ÎÞ	ÎÞ	ÎÞ	3.9	159	199	64.4	21.7	8.4	56.9
³Âº£Ó¢	Å®	44	Å©Ãñ	³ÇÊÐ	ÑôÐÔ	ÎÞ	³õÊ¼ÖÎÁÆ	³õÖÎ	ÎÞ	ºÃ	23.4	ÎÞ	ÎÞ	ÎÞ	ÎÞ	ÎÞ	9.7	158	149	17.7	9.4	9.5	61.2
¸¶Ðí¸ù	ÄÐ	44	Å©Ãñ	³ÇÊÐ	ÑôÐÔ	ÎÞ	³õÊ¼ÖÎÁÆ	³õÖÎ	ÎÞ	ºÃ	19.5	ÓÐ	ÓÐ	ÎÞ	ÎÞ	ÎÞ	4.9	130	196	4.1	19.5	15.3	56.7
ºÎÏÈ·ï	Å®	44	ÎÞÒµ	Å©´å	ÑôÐÔ	ÎÞ	³õÊ¼ÖÎÁÆ	³õÖÎ	ÎÞ	²î	25.3	ÎÞ	ÎÞ	ÎÞ	ÎÞ	ÎÞ	5.7	126	225	14.2	15.3	12.6	55.8
½¯ÊÀ¹â	ÄÐ	44	Å©Ãñ	Å©´å	ÑôÐÔ	ÎÞ	³õÊ¼ÖÎÁÆ	³õÖÎ	ÎÞ	ºÃ	22.6	ÓÐ	ÎÞ	ÎÞ	ÎÞ	ÎÞ	6.8	132	221	7.3	12.6	7.9	61.7
½¯ÖÐÓÚ	ÄÐ	44	Å©Ãñ	Å©´å	ÑôÐÔ	ÎÞ	³õÊ¼ÖÎÁÆ	³õÖÎ	ÓÐ	ºÃ	23.9	ÓÐ	ÎÞ	ÎÞ	COPD	ÓÐ	5.1	139	214	11.3	13.9	13.8	69.4
¿×ÓÓÃ÷	ÄÐ	44	Å©Ãñ	³ÇÊÐ	ÑôÐÔ	ÎÞ	³õÊ¼ÖÎÁÆ	³õÖÎ	ÎÞ	²î	23.8	ÓÐ	ÎÞ	ÎÞ	ÎÞ	ÎÞ	6.4	109	156	6.9	23.8	18.3	61.7
ÀîÓÂ	ÄÐ	44	ÎÞÒµ	Å©´å	ÑôÐÔ	ÎÞ	ÔÙ´ÎÖÎÁÆ	¸´ÖÎ	ÓÐ	ºÃ	24.1	ÓÐ	ÎÞ	ÎÞ	COPD	ÓÐ	3.9	136	157	19.6	14.1	19.6	69.4
ÂÞ¢Çí	Å®	44	ÍËÐÝ	Å©´å	ÑôÐÔ	ÎÞ	ÔÙ´ÎÖÎÁÆ	¸´ÖÎ	ÓÐ	ºÃ	24.2	ÎÞ	ÎÞ	ÎÞ	ÎÞ	ÎÞ	7	119	299	6.6	24.2	18.5	58.3
ËÚ¹úÁÖ	ÄÐ	44	Å©Ãñ	Å©´å	ÑôÐÔ	ÎÞ	³õÊ¼ÖÎÁÆ	³õÖÎ	ÎÞ	²î	24.3	ÓÐ	ÎÞ	ÎÞ	ÎÞ	ÎÞ	5.1	146	162	12.8	19.4	7.4	60.7
Ì·³¤±Ì	Å®	44	ÎÞÒµ	³ÇÊÐ	ÑôÐÔ	ÎÞ	³õÊ¼ÖÎÁÆ	³õÖÎ	ÓÐ	ºÃ	22.6	ÎÞ	ÎÞ	ÎÞ	ÎÞ	ÎÞ	8.4	138	194	10	8.7	18.7	64.1
ÍõÇà	ÄÐ	44	Å©Ãñ	³ÇÊÐ	ÑôÐÔ	ÎÞ	³õÊ¼ÖÎÁÆ	³õÖÎ	ÎÞ	ºÃ	23.9	ÓÐ	ÎÞ	ÎÞ	ÎÞ	ÎÞ	4.6	139	198	21.7	19.3	10.7	93.2
ÍõÖùÇ¿	ÄÐ	44	Å©Ãñ	Å©´å	ÑôÐÔ	ÎÞ	³õÊ¼ÖÎÁÆ	³õÖÎ	ÎÞ	ºÃ	23.8	ÓÐ	ÎÞ	ÎÞ	ÎÞ	ÎÞ	7.7	137	189	11.3	21.7	20.6	74.7
ÖÜÃ÷ÓÂ	ÄÐ	44	Å©Ãñ	³ÇÊÐ	ÑôÐÔ	ÎÞ	³õÊ¼ÖÎÁÆ	³õÖÎ	ÎÞ	ºÃ	24.1	ÓÐ	ÎÞ	ÎÞ	ÎÞ	ÎÞ	4.9	141	232	7.3	9.1	18.9	47.5
ÖÜÐãÈØ	Å®	44	Å©Ãñ	Å©´å	ÑôÐÔ	ÎÞ	³õÊ¼ÖÎÁÆ	³õÖÎ	ÎÞ	ºÃ	24.2	ÎÞ	ÎÞ	ÎÞ	ÎÞ	ÎÞ	9.9	136	254	9.8	10.5	8.9	78.6
²ÌÏ²Á¼	ÄÐ	45	ÍËÐÝ	³ÇÊÐ	ÑôÐÔ	ÎÞ	³õÊ¼ÖÎÁÆ	³õÖÎ	ÎÞ	ºÃ	24.3	ÓÐ	ÎÞ	ÎÞ	ÎÞ	ÎÞ	8.7	132	268	12.4	22	11.9	69.4
³ÂÀö»ª	Å®	45	ÎÞÒµ	³ÇÊÐ	ÑôÐÔ	ÎÞ	³õÊ¼ÖÎÁÆ	³õÖÎ	ÓÐ	ºÃ	21.1	ÎÞ	ÎÞ	ÎÞ	ÎÞ	ÎÞ	5.9	127	191	21.4	7.8	20.5	58.6
³Âç÷À¤	ÄÐ	45	Å©Ãñ	³ÇÊÐ	ÑôÐÔ	ÎÞ	³õÊ¼ÖÎÁÆ	³õÖÎ	ÎÞ	ºÃ	20.1	ÓÐ	ÎÞ	ÎÞ	COPD	ÓÐ	4.7	125	178	23.7	21.3	19.1	68.3
´¢°®ÎÄ	ÄÐ	45	Å©Ãñ	Å©´å	ÑôÐÔ	ÎÞ	³õÊ¼ÖÎÁÆ	³õÖÎ	ÎÞ	ºÃ	20.8	ÓÐ	ÎÞ	ÎÞ	COPD	ÓÐ	6.6	139	171	10.4	10.3	18.4	72.2
¶¡Ç°±Ì	Å®	45	Å©Ãñ	Å©´å	ÑôÐÔ	ÎÞ	³õÊ¼ÖÎÁÆ	³õÖÎ	ÎÞ	ºÃ	19.9	ÎÞ	ÎÞ	ÎÞ	ÎÞ	ÎÞ	5.1	129	154	7.7	9.8	27.2	68.6
¼Æ¹úÐÂ	ÄÐ	45	Å©Ãñ	Å©´å	ÑôÐÔ	ÎÞ	³õÊ¼ÖÎÁÆ	³õÖÎ	ÎÞ	²î	20.3	ÓÐ	ÎÞ	ÎÞ	ÎÞ	ÎÞ	6.2	124	200	19.9	22.4	17.8	58.5
½­ÇÙÈÙ	ÄÐ	45	Å©Ãñ	Å©´å	ÑôÐÔ	ÎÞ	³õÊ¼ÖÎÁÆ	³õÖÎ	ÎÞ	²î	21.4	ÓÐ	ÎÞ	ÎÞ	ÆäËü	ÓÐ	5.9	126	194	18.4	9.4	28.4	83.5
Àî·ï³É	ÄÐ	45	Å©Ãñ	Å©´å	ÑôÐÔ	ÎÞ	³õÊ¼ÖÎÁÆ	³õÖÎ	ÎÞ	ºÃ	24.4	ÓÐ	ÎÞ	ÎÞ	ÆäËü	ÓÐ	7.2	134	162	5.4	13.7	38.2	70.2
Àî¹â³É	ÄÐ	45	Å©Ãñ	Å©´å	ÑôÐÔ	ÎÞ	³õÊ¼ÖÎÁÆ	³õÖÎ	ÓÐ	ºÃ	21.7	ÓÐ	ÎÞ	ÎÞ	ÆäËü	ÓÐ	5.1	129	208	21.1	21	14.2	117.1
ÁõÍ¬ÕÂ	ÄÐ	45	¹¤ÈË	Å©´å	ÑôÐÔ	ÎÞ	³õÊ¼ÖÎÁÆ	³õÖÎ	ÎÞ	ºÃ	23.4	ÓÐ	ÎÞ	ÎÞ	ÎÞ	ÎÞ	8.8	130	216	13.9	9.7	32.5	51.8
Â½»Ý»Ý	Å®	45	Å©Ãñ	Å©´å	ÑôÐÔ	ÎÞ	³õÊ¼ÖÎÁÆ	³õÖÎ	ÓÐ	ºÃ	19.5	ÎÞ	ÎÞ	ÎÞ	ÎÞ	ÎÞ	4.3	161	246	8.4	12.7	24.8	37.8
ÂÞ¶«ÃÃ	Å®	45	Å©Ãñ	Å©´å	ÑôÐÔ	ÎÞ	³õÊ¼ÖÎÁÆ	³õÖÎ	ÓÐ	ºÃ	25.3	ÎÞ	ÎÞ	ÎÞ	ÎÞ	ÎÞ	7.9	127	267	20.7	8.4	14.7	58.8
ÄßÐ¡·ï	Å®	45	Å©Ãñ	³ÇÊÐ	ÑôÐÔ	ÎÞ	³õÊ¼ÖÎÁÆ	³õÖÎ	ÎÞ	ºÃ	22.6	ÎÞ	ÎÞ	ÎÞ	ÎÞ	ÎÞ	4.9	113	166	8.4	19.5	22.3	64.8
ÅíÁÁ	ÄÐ	45	Å©Ãñ	Å©´å	ÑôÐÔ	ÎÞ	³õÊ¼ÖÎÁÆ	³õÖÎ	ÓÐ	ºÃ	23.9	ÓÐ	ÎÞ	ÎÞ	ÎÞ	ÎÞ	7.6	135	168	10.8	15.3	32.5	62.5
ÇØÖÒ»Ô	ÄÐ	45	¹¤ÈË	Å©´å	ÑôÐÔ	ÎÞ	³õÊ¼ÖÎÁÆ	³õÖÎ	ÎÞ	ºÃ	23.8	ÓÐ	ÎÞ	ÎÞ	ÎÞ	ÎÞ	5.6	129	202	23	12.6	11.9	57.3
ÌÀÑ§Ê¤	ÄÐ	45	ÍËÐÝ	Å©´å	ÑôÐÔ	ÎÞ	³õÊ¼ÖÎÁÆ	³õÖÎ	ÎÞ	ºÃ	24.1	ÓÐ	ÎÞ	ÎÞ	COPD	ÓÐ	8.1	139	156	41.4	7.9	22.7	79.4
Íõ»ª	ÄÐ	45	ÎÞÒµ	Å©´å	ÑôÐÔ	ÎÞ	³õÊ¼ÖÎÁÆ	³õÖÎ	ÎÞ	ºÃ	24.2	ÓÐ	ÎÞ	ÎÞ	COPD	ÎÞ	4.4	173	162	7.5	13.8	24.1	67.3
Îâ¹úËØ	ÄÐ	45	ÍËÐÝ	Å©´å	ÑôÐÔ	ÎÞ	³õÊ¼ÖÎÁÆ	³õÖÎ	ÓÐ	ºÃ	24.3	ÓÐ	ÎÞ	ÎÞ	COPD	ÓÐ	7.2	158	239	11.5	13.9	21.9	65
ÎâÐË¾ü	ÄÐ	45	ÍËÐÝ	³ÇÊÐ	ÑôÐÔ	ÎÞ	³õÊ¼ÖÎÁÆ	³õÖÎ	ÎÞ	²î	22.6	ÓÐ	ÎÞ	ÎÞ	COPD	ÓÐ	4.6	152	183	19.4	19.1	19.4	78.8
ÐìÁ¢·å	ÄÐ	45	ÍËÐÝ	Å©´å	ÑôÐÔ	ÎÞ	³õÊ¼ÖÎÁÆ	³õÖÎ	ÎÞ	ºÃ	23.9	ÓÐ	ÎÞ	ÎÞ	COPD	ÓÐ	9.4	114	108	28.5	14.8	24.7	71.9
ÐìÓ¢	Å®	45	Å©Ãñ	Å©´å	ÑôÐÔ	ÎÞ	³õÊ¼ÖÎÁÆ	³õÖÎ	ÎÞ	ºÃ	23.8	ÎÞ	ÎÞ	ÎÞ	ÎÞ	ÎÞ	6.2	130	146	6.5	18	14.5	75.3
Ðí»À	ÄÐ	45	Å©Ãñ	³ÇÊÐ	ÑôÐÔ	ÎÞ	³õÊ¼ÖÎÁÆ	³õÖÎ	ÎÞ	ºÃ	24.1	ÓÐ	ÎÞ	ÎÞ	ÎÞ	ÎÞ	11.4	127	297	18	15.7	16.5	55.3
×¯Ð¡Ê¨	ÄÐ	45	¹¤ÈË	Å©´å	ÑôÐÔ	ÎÞ	³õÊ¼ÖÎÁÆ	³õÖÎ	ÎÞ	ºÃ	24.2	ÓÐ	ÓÐ	ÎÞ	ÎÞ	ÎÞ	9.7	141	221	5.5	15	14.5	69.3
³ÂÖÎÁú	ÄÐ	46	ÍËÐÝ	Å©´å	ÑôÐÔ	ÎÞ	³õÊ¼ÖÎÁÆ	³õÖÎ	ÓÐ	ºÃ	24.3	ÓÐ	ÓÐ	ÎÞ	ÎÞ	ÎÞ	4.9	126	275	7.8	18.6	18.6	103.1
ºÎÊöÃÀ	Å®	46	Å©Ãñ	Å©´å	ÑôÐÔ	ÎÞ	³õÊ¼ÖÎÁÆ	³õÖÎ	ÓÐ	²î	21.2	ÎÞ	ÎÞ	ÎÞ	ÎÞ	ÎÞ	5.7	139	120	21.2	16.7	13.1	67.8
½­ÇÙÈÙ	ÄÐ	46	ÍËÐÝ	³ÇÊÐ	ÑôÐÔ	ÎÞ	ÖÎÁÆÊ§°Ü	¸´ÖÎ	ÎÞ	²î	20.1	ÓÐ	ÎÞ	ÎÞ	ÎÞ	ÎÞ	6.8	127	224	14.4	18.3	20.6	65.6
À×Ë®¸ù	ÄÐ	46	Å©Ãñ	Å©´å	ÑôÐÔ	ÎÞ	³õÊ¼ÖÎÁÆ	³õÖÎ	ÓÐ	²î	20.8	ÓÐ	ÎÞ	ÎÞ	ÎÞ	ÎÞ	5.1	133	199	17.7	11.7	21.9	64.6
ÀîÅËÎÄ	ÄÐ	46	Å©Ãñ	Å©´å	ÑôÐÔ	ÎÞ	³õÊ¼ÖÎÁÆ	³õÖÎ	ÎÞ	ºÃ	19.9	ÓÐ	ÎÞ	ÎÞ	ÎÞ	ÎÞ	6.4	135	93	23.4	11.9	12.1	68.6
ÁõÀöÇí	Å®	46	ÍËÐÝ	Å©´å	ÑôÐÔ	ÎÞ	³õÊ¼ÖÎÁÆ	³õÖÎ	ÎÞ	ºÃ	20.3	ÎÞ	ÎÞ	ÎÞ	ÎÞ	ÎÞ	3.9	138	149	9.5	6.8	21.6	64.8
ÁõÁ¬Æ½	ÄÐ	46	Å©Ãñ	Å©´å	ÑôÐÔ	ÎÞ	³õÊ¼ÖÎÁÆ	³õÖÎ	ÓÐ	ºÃ	21.4	ÓÐ	ÎÞ	ÎÞ	ÎÞ	ÎÞ	7	134	116	15.3	10.7	11	59.5
ÁõÊØ»á	Å®	46	¹¤ÈË	Å©´å	ÑôÐÔ	ÎÞ	³õÊ¼ÖÎÁÆ	³õÖÎ	ÎÞ	²î	18.1	ÎÞ	ÎÞ	ÎÞ	ÎÞ	ÎÞ	5.1	127	240	22.6	16.4	13.3	69.7
Áõ×æ¾ý	ÄÐ	46	ÍËÐÝ	Å©´å	ÑôÐÔ	ÎÞ	ÔÙ´ÎÖÎÁÆ	¸´ÖÎ	ÎÞ	ºÃ	21.7	ÓÐ	ÎÞ	ÎÞ	COPD	ÓÐ	8.4	136	164	16.9	7.2	21.7	53.5
ÄôÍõ½á	ÄÐ	46	Å©Ãñ	Å©´å	ÑôÐÔ	ÎÞ	³õÊ¼ÖÎÁÆ	³õÖÎ	ÎÞ	ºÃ	23.4	ÓÐ	ÎÞ	ÎÞ	ÎÞ	ÎÞ	4.6	137	128	9.8	14.6	17.5	64.5
ÅËÁÖÈÙ	ÄÐ	46	Å©Ãñ	Å©´å	ÑôÐÔ	ÎÞ	ÔÙ´ÎÖÎÁÆ	¸´ÖÎ	ÓÐ	ºÃ	19.5	ÓÐ	ÎÞ	ÎÞ	ÎÞ	ÎÞ	7.7	111	99	14.1	9.4	19.5	69.8
ÈÎÍ¢·Ò	Å®	46	¹¤ÈË	Å©´å	ÑôÐÔ	ÎÞ	ÔÙ´ÎÖÎÁÆ	¸´ÖÎ	ÓÐ	ºÃ	25.3	ÓÐ	ÎÞ	ÎÞ	ÎÞ	ÎÞ	4.9	129	184	39.2	8.2	10.3	59.1
ËÎÄËÔË	ÄÐ	46	¹¤ÈË	Å©´å	ÑôÐÔ	ÎÞ	³õÊ¼ÖÎÁÆ	³õÖÎ	ÎÞ	ºÃ	22.6	ÓÐ	ÎÞ	ÎÞ	COPD	ÓÐ	9.9	128	200	14.3	16.4	20.4	54.7
Íõ°ÛÁú	ÄÐ	46	Å©Ãñ	Å©´å	ÑôÐÔ	ÎÞ	³õÊ¼ÖÎÁÆ	³õÖÎ	ÎÞ	ºÃ	23.9	ÓÐ	ÎÞ	ÎÞ	COPD	ÓÐ	8.7	127	269	17.9	13.5	19.2	74
Íõ½¨Ç¿	ÄÐ	46	ÍËÐÝ	³ÇÊÐ	ÑôÐÔ	ÎÞ	³õÊ¼ÖÎÁÆ	³õÖÎ	ÎÞ	ºÃ	23.8	ÓÐ	ÎÞ	ÎÞ	COPD	ÓÐ	5.9	153	243	21.7	10.5	11.8	74.6
Ðì´ó¾ü	ÄÐ	46	Å©Ãñ	Å©´å	ÑôÐÔ	ÎÞ	³õÊ¼ÖÎÁÆ	³õÖÎ	ÎÞ	²î	17.1	ÓÐ	ÎÞ	ÎÞ	ÎÞ	ÎÞ	4.7	104	135	18.4	15.6	22.1	71.5
Òó°®Ã·	Å®	46	¹¤ÈË	Å©´å	ÑôÐÔ	ÎÞ	³õÊ¼ÖÎÁÆ	³õÖÎ	ÓÐ	ºÃ	24.2	ÎÞ	ÎÞ	ÎÞ	ÎÞ	ÎÞ	6.6	94	254	14.1	8.1	12.9	80.5
ÖÜ¿ª·ï	Å®	46	ÍËÐÝ	Å©´å	ÑôÐÔ	ÎÞ	³õÊ¼ÖÎÁÆ	³õÖÎ	ÎÞ	ºÃ	24.3	ÎÞ	ÎÞ	ÎÞ	ÎÞ	ÎÞ	5.1	136	130	10.8	14.3	24.3	76.9
ÖÜÏÜÇÇ	ÄÐ	46	¹¤ÈË	Å©´å	ÑôÐÔ	ÎÞ	³õÊ¼ÖÎÁÆ	³õÖÎ	ÎÞ	ºÃ	22.6	ÓÐ	ÎÞ	ÎÞ	ÎÞ	ÎÞ	6.2	136	146	12.8	10.2	16.1	72
±ÏµÂ·å	ÄÐ	47	¹¤ÈË	Å©´å	ÑôÐÔ	ÎÞ	³õÊ¼ÖÎÁÆ	³õÖÎ	ÓÐ	²î	23.9	ÓÐ	ÎÞ	ÎÞ	ÎÞ	ÎÞ	5.9	141	178	16.8	14.6	20.7	70.5
²ÌÃ÷	ÄÐ	47	ÍËÐÝ	Å©´å	ÑôÐÔ	ÎÞ	³õÊ¼ÖÎÁÆ	³õÖÎ	ÓÐ	ºÃ	23.8	ÓÐ	ÎÞ	ÎÞ	ÎÞ	ÎÞ	7.2	114	187	20.7	9.4	16.4	60.1
²ÌÈÙ»ª	ÄÐ	47	Å©Ãñ	³ÇÊÐ	ÑôÐÔ	ÎÞ	³õÊ¼ÖÎÁÆ	³õÖÎ	ÓÐ	ºÃ	24.1	ÓÐ	ÎÞ	ÎÞ	·ÎÑ×	ÓÐ	5.1	150	93	10.2	16.2	8.5	120.5
³ÂÍÁÃ÷	ÄÐ	47	ÎÞÒµ	³ÇÊÐ	ÑôÐÔ	ÎÞ	³õÊ¼ÖÎÁÆ	³õÖÎ	ÓÐ	ºÃ	24.2	ÓÐ	ÎÞ	ÎÞ	COPD	ÓÐ	8.8	129	247	13.4	24.5	16.6	61.3
µË²Ê»Ô	ÄÐ	47	¹¤ÈË	Å©´å	ÑôÐÔ	ÎÞ	³õÊ¼ÖÎÁÆ	³õÖÎ	ÎÞ	ºÃ	24.3	ÓÐ	ÎÞ	ÎÞ	ÎÞ	ÎÞ	4.3	129	382	9.5	8.6	21.7	69.4
¸¶Á¢Åô	ÄÐ	47	ÍËÐÝ	³ÇÊÐ	ÑôÐÔ	ÎÞ	³õÊ¼ÖÎÁÆ	³õÖÎ	ÎÞ	ºÃ	21.3	ÓÐ	ÎÞ	ÎÞ	COPD	ÓÐ	7.9	145	261	34.8	13.1	16.8	67.1
»ÆÎÀºì	ÄÐ	47	Å©Ãñ	Å©´å	ÑôÐÔ	ÎÞ	³õÊ¼ÖÎÁÆ	³õÖÎ	ÓÐ	ºÃ	20.1	ÓÐ	ÎÞ	ÎÞ	COPD	ÓÐ	4.9	127	276	51.7	30.6	17	71.3
ÀîÎÀÃñ	ÄÐ	47	Å©Ãñ	³ÇÊÐ	ÑôÐÔ	ÎÞ	³õÊ¼ÖÎÁÆ	³õÖÎ	ÓÐ	ºÃ	20.8	ÓÐ	ÎÞ	ÎÞ	ÎÞ	ÎÞ	10.1	115	124	38.6	11.9	20.3	64.3
ÁÖ»ª	ÄÐ	47	ÍËÐÝ	Å©´å	ÑôÐÔ	ÎÞ	³õÊ¼ÖÎÁÆ	³õÖÎ	ÎÞ	²î	19.9	ÓÐ	ÓÐ	ÎÞ	ÎÞ	ÎÞ	6.1	157	161	10.2	12.1	17.5	70.3
Å·¹úÕä	Å®	47	Å©Ãñ	Å©´å	ÑôÐÔ	ÎÞ	³õÊ¼ÖÎÁÆ	³õÖÎ	ÎÞ	²î	20.3	ÎÞ	ÎÞ	ÎÞ	ÎÞ	ÎÞ	9.5	138	202	16.4	21.6	16.4	53.7
Ç®ÃÀ»ª	Å®	47	Å©Ãñ	³ÇÊÐ	ÑôÐÔ	ÎÞ	³õÊ¼ÖÎÁÆ	³õÖÎ	ÎÞ	²î	21.4	ÎÞ	ÎÞ	ÎÞ	ÎÞ	ÎÞ	9.2	107	185	7.5	11	17.8	59.5
Ç®Ãñ	ÄÐ	47	Å©Ãñ	³ÇÊÐ	ÑôÐÔ	ÎÞ	³õÊ¼ÖÎÁÆ	³õÖÎ	ÎÞ	ºÃ	24.4	ÓÐ	ÓÐ	ÎÞ	ÎÞ	ÎÞ	4.8	134	179	10.6	13.3	16.9	58.8
ÇØÕý²Ê	Å®	47	ÎÞÒµ	Å©´å	ÑôÐÔ	ÎÞ	ÔÙ´ÎÖÎÁÆ	¸´ÖÎ	ÎÞ	ºÃ	21.7	ÓÐ	ÎÞ	ÎÞ	ÎÞ	ÎÞ	5.7	129	217	16.6	11.7	20.3	57.6
ÉòÅà²ý	ÄÐ	47	Å©Ãñ	Å©´å	ÑôÐÔ	ÎÞ	³õÊ¼ÖÎÁÆ	³õÖÎ	ÓÐ	ºÃ	23.4	ÓÐ	ÓÐ	ÎÞ	ÎÞ	ÎÞ	6.6	183	286	18.1	16.2	26.5	65.2
ËÎÎ°ÓÂ	ÄÐ	47	Å©Ãñ	³ÇÊÐ	ÑôÐÔ	ÎÞ	³õÊ¼ÖÎÁÆ	³õÖÎ	ÎÞ	ºÃ	19.5	ÓÐ	ÓÐ	ÎÞ	ÆäËü	ÓÐ	5.2	96	130	14.4	9.7	17.7	61.2
ÌÆ¸ùÔª	ÄÐ	47	¹¤ÈË	Å©´å	ÑôÐÔ	ÎÞ	³õÊ¼ÖÎÁÆ	³õÖÎ	ÓÐ	ºÃ	25.3	ÓÐ	ÓÐ	ÎÞ	ÆäËü	ÓÐ	6.4	166	192	27.2	20.2	18.1	65.7
ÌÆ½¨ÐË	ÄÐ	47	Å©Ãñ	³ÇÊÐ	ÑôÐÔ	ÎÞ	³õÊ¼ÖÎÁÆ	³õÖÎ	ÎÞ	²î	22.6	ÓÐ	ÎÞ	ÎÞ	ÎÞ	ÎÞ	3.5	121	122	14.6	23.1	21.9	61.9
ÌÆÃ÷Ê¤	ÄÐ	47	Å©Ãñ	³ÇÊÐ	ÑôÐÔ	ÎÞ	³õÊ¼ÖÎÁÆ	³õÖÎ	ÎÞ	²î	23.9	ÓÐ	ÎÞ	ÎÞ	ÎÞ	ÎÞ	7.6	131	131	19.4	6.9	18.3	54.7
Íõ²¨ÌÎ	ÄÐ	47	ÍËÐÝ	³ÇÊÐ	ÑôÐÔ	ÎÞ	³õÊ¼ÖÎÁÆ	³õÖÎ	ÎÞ	ºÃ	23.8	ÓÐ	ÎÞ	ÎÞ	COPD	ÓÐ	6.1	124	157	16.2	12.2	19.6	77.8
Ðì¹úÇ¿	ÄÐ	47	ÍËÐÝ	³ÇÊÐ	ÑôÐÔ	ÎÞ	³õÊ¼ÖÎÁÆ	³õÖÎ	ÓÐ	²î	16.9	ÓÐ	ÎÞ	ÎÞ	ÎÞ	ÎÞ	10.4	155	165	20.3	17.3	8.5	66.6
ÐìÒøÉ½	ÄÐ	47	Å©Ãñ	³ÇÊÐ	ÑôÐÔ	ÎÞ	³õÊ¼ÖÎÁÆ	³õÖÎ	ÎÞ	ºÃ	24.2	ÓÐ	ÎÞ	ÎÞ	COPD	ÓÐ	6.1	136	164	26.5	15	17.4	80.6
Ðí³¤ÀÙ	ÄÐ	47	Å©Ãñ	Å©´å	ÑôÐÔ	ÎÞ	³õÊ¼ÖÎÁÆ	³õÖÎ	ÓÐ	ºÃ	24.3	ÓÐ	ÎÞ	ÎÞ	COPD	ÓÐ	11.4	144	179	17.7	31.3	18.7	68.1
ÖÓ³¯ÁÖ	ÄÐ	47	¹¤ÈË	Å©´å	ÑôÐÔ	ÎÞ	³õÊ¼ÖÎÁÆ	³õÖÎ	ÎÞ	²î	22.6	ÓÐ	ÎÞ	ÎÞ	COPD	ÓÐ	9.2	134	108	18.1	7.3	28.7	82.9
ÖÜµÇ¹ð	ÄÐ	47	¹¤ÈË	Å©´å	ÑôÐÔ	ÎÞ	³õÊ¼ÖÎÁÆ	³õÖÎ	ÎÞ	²î	23.9	ÓÐ	ÎÞ	ÎÞ	ÎÞ	ÎÞ	4.8	131	107	21.9	13.4	20.6	54.4
ÖìÎÄÁº	ÄÐ	47	Å©Ãñ	³ÇÊÐ	ÑôÐÔ	ÎÞ	³õÊ¼ÖÎÁÆ	³õÖÎ	ÓÐ	ºÃ	23.8	ÓÐ	ÎÞ	ÎÞ	ÎÞ	ÎÞ	5.7	141	117	8.3	12.5	18.9	56.1
Ôø¾ü¹ð	ÄÐ	48	Å©Ãñ	Å©´å	ÑôÐÔ	ÎÞ	³õÊ¼ÖÎÁÆ	³õÖÎ	ÎÞ	ºÃ	19.7	ÓÐ	ÓÐ	ÎÞ	ÎÞ	ÎÞ	6.6	138	157	19.6	6.6	28.9	58.9
³ÂÃ÷»ª	ÄÐ	48	Å©Ãñ	Å©´å	ÑôÐÔ	ÎÞ	³õÊ¼ÖÎÁÆ	³õÖÎ	ÓÐ	ºÃ	24.2	ÓÐ	ÓÐ	ÎÞ	ÎÞ	ÎÞ	5.2	134	394	18.5	11.6	18.9	67.3
·½½ðÀö	Å®	48	ÍËÐÝ	³ÇÊÐ	ÑôÐÔ	ÎÞ	³õÊ¼ÖÎÁÆ	³õÖÎ	ÎÞ	ºÃ	24.3	ÎÞ	ÎÞ	ÎÞ	ÎÞ	ÎÞ	6.4	140	281	17.4	6.7	20.5	64.8
¹Ëº£·ï	Å®	48	¹¤ÈË	Å©´å	ÑôÐÔ	ÎÞ	³õÊ¼ÖÎÁÆ	³õÖÎ	ÓÐ	ºÃ	21.3	ÎÞ	ÎÞ	ÎÞ	ÎÞ	ÎÞ	3.5	133	196	10.7	17.7	19.1	58.5
¹ÜÓñÉú	ÄÐ	48	¹¤ÈË	Å©´å	ÑôÐÔ	ÎÞ	ÔÙ´ÎÖÎÁÆ	¸´ÖÎ	ÎÞ	²î	20.1	ÓÐ	ÓÐ	ÎÞ	ÎÞ	ÎÞ	7.6	138	157	8.7	22.1	18.4	70.8
¹ùºóÏé	ÄÐ	48	Å©Ãñ	Å©´å	ÑôÐÔ	ÎÞ	³õÊ¼ÖÎÁÆ	³õÖÎ	ÓÐ	ºÃ	20.8	ÓÐ	ÓÐ	ÎÞ	ÎÞ	ÎÞ	5.6	158	198	20.6	9.2	17.2	71.3
ºÎÏ£·ï	Å®	48	Å©Ãñ	Å©´å	ÑôÐÔ	ÎÞ	³õÊ¼ÖÎÁÆ	³õÖÎ	ÓÐ	ºÃ	19.9	ÎÞ	ÎÞ	ÎÞ	ÎÞ	ÎÞ	8.1	123	205	18.9	9.8	17.8	68.3
ºî¼ÒÃ÷	ÄÐ	48	Å©Ãñ	Å©´å	ÑôÐÔ	ÎÞ	³õÊ¼ÖÎÁÆ	³õÖÎ	ÎÞ	ºÃ	20.3	ÓÐ	ÓÐ	ÎÞ	ÎÞ	ÎÞ	4.4	138	178	28.9	23.1	19.2	66.4
ºú¹ðæ·	Å®	48	Å©Ãñ	³ÇÊÐ	ÑôÐÔ	ÎÞ	³õÊ¼ÖÎÁÆ	³õÖÎ	ÎÞ	ºÃ	21.4	ÎÞ	ÎÞ	ÎÞ	ÎÞ	ÎÞ	7.2	143	247	18.9	14.2	16.9	63.2
½¯ÏÍÆ½	ÄÐ	48	Å©Ãñ	Å©´å	ÑôÐÔ	ÎÞ	³õÊ¼ÖÎÁÆ	³õÖÎ	ÎÞ	ºÃ	24.4	ÓÐ	ÓÐ	ÎÞ	COPD	ÓÐ	4.6	155	192	20.5	21.7	28.9	59.1
½¯Ö¾»Ô	ÄÐ	48	ÍËÐÝ	Å©´å	ÑôÐÔ	ÎÞ	ÖÎÁÆÊ§°Ü	¸´ÖÎ	ÓÐ	ºÃ	21.7	ÓÐ	ÓÐ	ÎÞ	COPD	ÎÞ	9.4	112	199	9.1	12.3	17.3	55.4
ÀîÕýÏé	ÄÐ	48	ÍËÐÝ	Å©´å	ÑôÐÔ	ÎÞ	³õÊ¼ÖÎÁÆ	³õÖÎ	ÎÞ	ºÃ	23.4	ÓÐ	ÓÐ	ÎÞ	COPD	ÓÐ	6.2	167	203	18.4	18.2	20.8	58.9
ÁõÖÒ	ÄÐ	48	¹¤ÈË	³ÇÊÐ	ÑôÐÔ	ÎÞ	³õÊ¼ÖÎÁÆ	³õÖÎ	ÓÐ	ºÃ	19.5	ÓÐ	ÓÐ	ÎÞ	ÎÞ	ÎÞ	11.9	137	153	27.2	10.6	21.4	59.6
Â¬´ÔÏÀ	Å®	48	ÎÞÒµ	Å©´å	ÑôÐÔ	ÎÞ	³õÊ¼ÖÎÁÆ	³õÖÎ	ÓÐ	ºÃ	25.3	ÎÞ	ÎÞ	ÎÞ	ÎÞ	ÎÞ	9.7	164	100	17.8	12.9	24.4	58.4
Ù¯³¯À¼	Å®	48	¹¤ÈË	Å©´å	ÑôÐÔ	ÎÞ	³õÊ¼ÖÎÁÆ	³õÖÎ	ÎÞ	ºÃ	22.6	ÎÞ	ÎÞ	ÎÞ	ÎÞ	ÎÞ	4.9	134	204	9.2	19.5	21.7	84.7
Éò½¨ÖÒ	ÄÐ	48	ÍËÐÝ	³ÇÊÐ	ÑôÐÔ	ÎÞ	³õÊ¼ÖÎÁÆ	³õÖÎ	ÓÐ	ºÃ	23.9	ÓÐ	ÎÞ	ÎÞ	·ÎÑ×	ÓÐ	5.7	138	193	16.9	25.7	13.4	66.2
Éò½ð»ª	ÄÐ	48	ÎÞÒµ	³ÇÊÐ	ÑôÐÔ	ÎÞ	ÖÎÁÆÊ§°Ü	¸´ÖÎ	ÎÞ	ºÃ	23.8	ÓÐ	ÎÞ	ÎÞ	ÎÞ	ÎÞ	6.8	134	189	8.9	15.1	19.5	88.7
Ê¯½¨·¼	ÄÐ	48	Å©Ãñ	Å©´å	ÑôÐÔ	ÎÞ	³õÊ¼ÖÎÁÆ	³õÖÎ	ÎÞ	ºÃ	19.2	ÓÐ	ÎÞ	ÎÞ	ÆäËü	ÓÐ	5.1	129	217	27.3	16.6	25.3	65.2
ñûÒå»Ô	ÄÐ	48	ÍËÐÝ	Å©´å	ÑôÐÔ	ÎÞ	³õÊ¼ÖÎÁÆ	³õÖÎ	ÓÐ	ºÃ	24.2	ÓÐ	ÎÞ	ÎÞ	ÎÞ	ÓÐ	6.4	136	168	20.8	17	22.6	58.5
ÍõÉý¹ó	ÄÐ	48	Å©Ãñ	Å©´å	ÑôÐÔ	ÎÞ	³õÊ¼ÖÎÁÆ	³õÖÎ	ÓÐ	ºÃ	19.5	ÓÐ	ÎÞ	ÎÞ	COPD	ÓÐ	3.9	130	133	21.4	15.6	6.9	88.7
ÍõÎÄ°Ø	ÄÐ	48	¹¤ÈË	³ÇÊÐ	ÑôÐÔ	ÎÞ	³õÊ¼ÖÎÁÆ	³õÖÎ	ÓÐ	ºÃ	22.6	ÓÐ	ÎÞ	ÎÞ	ÆäËü	ÓÐ	7	108	154	34.4	10.4	23.8	75.4
ÎºÓÀ¾ü	ÄÐ	48	Å©Ãñ	Å©´å	ÑôÐÔ	ÎÞ	³õÊ¼ÖÎÁÆ	³õÖÎ	ÎÞ	ºÃ	23.9	ÓÐ	ÎÞ	ÎÞ	ÎÞ	ÎÞ	5.1	118	156	21.7	13.4	14.1	99.9
ÎâÓÀÃ÷	ÄÐ	48	Å©Ãñ	Å©´å	ÑôÐÔ	ÎÞ	³õÊ¼ÖÎÁÆ	³õÖÎ	ÎÞ	ºÃ	23.8	ÓÐ	ÎÞ	ÎÞ	ÎÞ	ÎÞ	8.4	123	128	13.4	14.2	11.2	68.4
Ðìº£±ø	ÄÐ	48	¹¤ÈË	Å©´å	ÑôÐÔ	ÎÞ	³õÊ¼ÖÎÁÆ	³õÖÎ	ÓÐ	ºÃ	24.1	ÓÐ	ÎÞ	ÎÞ	COPD	ÓÐ	4.6	138	155	29.5	14.8	11.3	65.9
ÐìÒøÉ½	ÄÐ	48	ÎÞÒµ	Å©´å	ÑôÐÔ	ÎÞ	ÔÙ´ÎÖÎÁÆ	¸´ÖÎ	ÓÐ	ºÃ	24.2	ÓÐ	ÎÞ	ÎÞ	ÎÞ	ÎÞ	7.7	143	135	17.5	28	13.1	67.8
ÓÈÊËÐã	Å®	48	Å©Ãñ	Å©´å	ÑôÐÔ	ÎÞ	³õÊ¼ÖÎÁÆ	³õÖÎ	ÓÐ	²î	24.3	ÎÞ	ÎÞ	ÎÞ	ÎÞ	ÎÞ	4.9	155	132	9.9	17.1	10.2	66.9
ÓáÐÂÁÖ	ÄÐ	48	ÎÞÒµ	Å©´å	ÑôÐÔ	ÎÞ	³õÊ¼ÖÎÁÆ	³õÖÎ	ÓÐ	ºÃ	21.4	ÓÐ	ÎÞ	ÎÞ	ÎÞ	ÎÞ	9.9	112	143	10.3	16.6	9	58.7
ÕÅË®±ò	ÄÐ	48	¹¤ÈË	Å©´å	ÑôÐÔ	ÎÞ	³õÊ¼ÖÎÁÆ	³õÖÎ	ÎÞ	²î	31	ÓÐ	ÎÞ	ÎÞ	ÎÞ	ÎÞ	8.7	127	192	20.4	11.6	19.4	79.9
ÕÔ¹ðÃ·	Å®	48	ÍËÐÝ	Å©´å	ÑôÐÔ	ÎÞ	³õÊ¼ÖÎÁÆ	³õÖÎ	ÓÐ	²î	21.4	ÎÞ	ÎÞ	ÎÞ	ÎÞ	ÎÞ	5.9	137	180	9.2	30.4	22	57.3
Öì¹úÁº	ÄÐ	48	¹¤ÈË	³ÇÊÐ	ÑôÐÔ	ÎÞ	³õÊ¼ÖÎÁÆ	³õÖÎ	ÓÐ	ºÃ	29.7	ÓÐ	ÎÞ	ÎÞ	ÎÞ	ÎÞ	4.7	134	137	21.8	8.8	8.7	64.2
ÖìÏþ½¨	ÄÐ	48	Å©Ãñ	³ÇÊÐ	ÑôÐÔ	ÎÞ	³õÊ¼ÖÎÁÆ	³õÖÎ	ÎÞ	ºÃ	20.1	ÓÐ	ÎÞ	ÎÞ	ÎÞ	ÎÞ	6.6	131	147	12.1	19.8	21.3	62.8
¹ÜÕýÖ¥	Å®	49	ÆäËû	Å©´å	ÑôÐÔ	ÎÞ	³õÊ¼ÖÎÁÆ	³õÖÎ	ÓÐ	²î	20.8	ÎÞ	ÎÞ	ÎÞ	ÎÞ	ÎÞ	5.1	128	178	10.9	20.1	12.3	67.3
½­È¡µÃ	ÄÐ	49	ÍËÐÝ	Å©´å	ÑôÐÔ	ÎÞ	³õÊ¼ÖÎÁÆ	³õÖÎ	ÎÞ	²î	19.9	ÓÐ	ÎÞ	ÎÞ	ÎÞ	ÎÞ	6.2	124	173	24.3	19.2	18.8	70.1
½¯°®ÁÖ	ÄÐ	49	Å©Ãñ	³ÇÊÐ	ÑôÐÔ	ÎÞ	³õÊ¼ÖÎÁÆ	³õÖÎ	ÎÞ	²î	20.3	ÓÐ	ÎÞ	ÎÞ	COPD	ÓÐ	5.9	129	133	16.1	9.8	12.4	58.7
À×²ý»ª	ÄÐ	49	Å©Ãñ	Å©´å	ÑôÐÔ	ÎÞ	³õÊ¼ÖÎÁÆ	³õÖÎ	ÎÞ	ºÃ	21.4	ÓÐ	ÎÞ	ÎÞ	ÎÞ	ÎÞ	7.2	131	124	20.7	17.3	21.4	68.2
ÂÞµÂÒâ	ÄÐ	49	Å©Ãñ	³ÇÊÐ	ÑôÐÔ	ÎÞ	³õÊ¼ÖÎÁÆ	³õÖÎ	ÎÞ	ºÃ	24.4	ÓÐ	ÎÞ	ÎÞ	ÎÞ	ÎÞ	5.1	165	195	16.4	9.9	13.7	62.9
ãÉ½¨Ó¢	Å®	49	ÍËÐÝ	³ÇÊÐ	ÑôÐÔ	ÎÞ	³õÊ¼ÖÎÁÆ	³õÖÎ	ÎÞ	²î	21.7	ÎÞ	ÎÞ	ÎÞ	ÎÞ	ÎÞ	8.8	118	145	38.5	17.9	21	52.8
ÉòÑ©»ª	Å®	49	ÍËÐÝ	³ÇÊÐ	ÑôÐÔ	ÎÞ	³õÊ¼ÖÎÁÆ	³õÖÎ	ÎÞ	ºÃ	23.4	ÎÞ	ÎÞ	ÎÞ	ÎÞ	ÎÞ	4.3	148	160	16.6	9.9	24.7	67.3
ÍõÐË³¯	ÄÐ	49	Å©Ãñ	Å©´å	ÑôÐÔ	ÎÞ	³õÊ¼ÖÎÁÆ	³õÖÎ	ÓÐ	ºÃ	19.5	ÓÐ	ÎÞ	ÎÞ	ÎÞ	ÎÞ	7.9	104	146	21.7	17.4	7.8	59.6
Ñî¼Ì½»	Å®	49	ÎÞÒµ	³ÇÊÐ	ÑôÐÔ	ÎÞ	³õÊ¼ÖÎÁÆ	³õÖÎ	ÎÞ	²î	25.3	ÎÞ	ÎÞ	ÎÞ	ÎÞ	ÎÞ	4.9	131	148	16.8	7.6	11.3	64.8
ÑîÑ§³É	ÄÐ	49	Å©Ãñ	Å©´å	ÑôÐÔ	ÎÞ	ÔÙ´ÎÖÎÁÆ	¸´ÖÎ	ÎÞ	ºÃ	22.6	ÓÐ	ÎÞ	ÎÞ	ÎÞ	ÎÞ	7.6	178	138	17	23.1	10.3	67.2
ÕÅ¸ù·¼	ÄÐ	49	¹¤ÈË	Å©´å	ÑôÐÔ	ÎÞ	³õÊ¼ÖÎÁÆ	³õÖÎ	ÎÞ	ºÃ	23.9	ÓÐ	ÎÞ	ÎÞ	ÎÞ	ÎÞ	5.6	172	131	20.3	20	9.8	62.6
ÕÔÔÆÔÆ	Å®	49	ÍËÐÝ	Å©´å	ÑôÐÔ	ÎÞ	³õÊ¼ÖÎÁÆ	³õÖÎ	ÓÐ	ºÃ	23.8	ÎÞ	ÎÞ	ÎÞ	ÎÞ	ÎÞ	8.1	114	143	17.5	10.1	12.4	71.9
×£¿ª³É	ÄÐ	49	ÍËÐÝ	Å©´å	ÑôÐÔ	ÎÞ	³õÊ¼ÖÎÁÆ	³õÖÎ	ÎÞ	ºÃ	24.1	ÓÐ	ÎÞ	ÎÞ	·ÎÑ×	ÓÐ	4.4	130	132	16.4	10.5	9.4	49.8
±«ÔË²Ö	ÄÐ	50	Å©Ãñ	Å©´å	ÑôÐÔ	ÎÞ	ÖÎÁÆÊ§°Ü	¸´ÖÎ	ÎÞ	²î	24.2	ÓÐ	ÎÞ	ÎÞ	COPD	ÎÞ	7.2	143	170	17.8	3.6	13.7	69.8
±«ÔË²Ö	ÄÐ	50	Å©Ãñ	Å©´å	ÑôÐÔ	ÎÞ	³õÊ¼ÖÎÁÆ	³õÖÎ	ÓÐ	ºÃ	24.3	ÓÐ	ÎÞ	ÎÞ	COPD	ÓÐ	4.6	128	130	16.9	19.3	11	59.3
³ÂºêÁÖ	ÄÐ	50	ÍËÐÝ	³ÇÊÐ	ÑôÐÔ	ÎÞ	³õÊ¼ÖÎÁÆ	³õÖÎ	ÓÐ	ºÃ	22.6	ÓÐ	ÎÞ	ÎÞ	COPD	ÓÐ	9.4	155	237	9.3	7.1	9.7	71.3
ñÒÐÂÎÀ	ÄÐ	50	Å©Ãñ	Å©´å	ÑôÐÔ	ÎÞ	³õÊ¼ÖÎÁÆ	³õÖÎ	ÎÞ	ºÃ	23.9	ÓÐ	ÎÞ	ÎÞ	COPD	ÓÐ	6.2	154	184	19.1	20.1	12.7	74.8
·½ÎÀ½¨	ÄÐ	50	ÍËÐÝ	³ÇÊÐ	ÑôÐÔ	ÎÞ	³õÊ¼ÖÎÁÆ	³õÖÎ	ÎÞ	²î	23.8	ÓÐ	ÎÞ	ÎÞ	ÎÞ	ÎÞ	11.9	159	207	18.4	22.6	8.4	64.9
ºÎÑ§ÌÃ	ÄÐ	50	¹¤ÈË	³ÇÊÐ	ÑôÐÔ	ÎÞ	³õÊ¼ÖÎÁÆ	³õÖÎ	ÎÞ	ºÃ	24.1	ÓÐ	ÎÞ	ÎÞ	ÎÞ	ÎÞ	9.7	143	168	27.2	13.1	9.5	68.2
ºú¼ª²¨	ÄÐ	50	Å©Ãñ	³ÇÊÐ	ÑôÐÔ	ÎÞ	³õÊ¼ÖÎÁÆ	³õÖÎ	ÓÐ	ºÃ	24.2	ÓÐ	ÎÞ	ÎÞ	ÆäËü	ÓÐ	4.9	158	293	17.8	9.9	15.3	69.8
½¯½¨»ª	ÄÐ	50	Å©Ãñ	³ÇÊÐ	ÑôÐÔ	ÎÞ	ÔÙ´ÎÖÎÁÆ	¸´ÖÎ	ÎÞ	ºÃ	24.3	ÓÐ	ÎÞ	ÎÞ	ÆäËü	ÓÐ	5.7	140	208	19.2	12.4	12.6	88.3
½¯½¨»ª	ÄÐ	50	ÍËÐÝ	Å©´å	ÑôÐÔ	ÎÞ	³õÊ¼ÖÎÁÆ	³õÖÎ	ÎÞ	²î	21.4	ÓÐ	ÎÞ	ÎÞ	ÆäËü	ÎÞ	6.8	99	203	16.9	18.3	7.9	73.7
ÁÎÖ¾·½	Å®	50	Å©Ãñ	Å©´å	ÑôÐÔ	ÎÞ	³õÊ¼ÖÎÁÆ	³õÖÎ	ÎÞ	²î	20.1	ÎÞ	ÎÞ	ÎÞ	ÎÞ	ÎÞ	5.1	115	176	28.9	10.2	13.8	87.6
ÁèÑ©À¼	Å®	50	ÎÞÒµ	³ÇÊÐ	ÑôÐÔ	ÎÞ	³õÊ¼ÖÎÁÆ	³õÖÎ	ÎÞ	ºÃ	20.8	ÎÞ	ÎÞ	ÎÞ	ÎÞ	ÎÞ	6.4	124	241	27.3	15.2	18.3	68.2
Áúºé¿¡	ÄÐ	50	¹¤ÈË	Å©´å	ÑôÐÔ	ÎÞ	³õÊ¼ÖÎÁÆ	³õÖÎ	ÓÐ	ºÃ	19.9	ÓÐ	ÎÞ	ÎÞ	ÎÞ	ÎÞ	3.9	128	222	20.8	17.7	19.6	68.6
ÂíºìÏã	Å®	50	Å©Ãñ	Å©´å	ÑôÐÔ	ÎÞ	³õÊ¼ÖÎÁÆ	³õÖÎ	ÎÞ	ºÃ	20.3	ÎÞ	ÎÞ	ÎÞ	ÎÞ	ÎÞ	7	143	103	21.4	20.2	18.5	70.5
Æ¤Äî¾Ù	ÄÐ	50	Å©Ãñ	Å©´å	ÑôÐÔ	ÎÞ	³õÊ¼ÖÎÁÆ	³õÖÎ	ÎÞ	²î	21.4	ÓÐ	ÎÞ	ÎÞ	COPD	ÓÐ	5.1	132	192	24.4	13.9	17.4	61.4
ÍõË³ÈÙ	ÄÐ	50	Å©Ãñ	Å©´å	ÑôÐÔ	ÎÞ	ÔÙ´ÎÖÎÁÆ	¸´ÖÎ	ÓÐ	ºÃ	24.4	ÓÐ	ÎÞ	ÎÞ	COPD	ÓÐ	8.4	141	211	21.7	16.4	8.7	75.2
ÎºÃ¯Ïé	ÄÐ	50	¹¤ÈË	Å©´å	ÑôÐÔ	ÎÞ	ÔÙ´ÎÖÎÁÆ	¸´ÖÎ	ÎÞ	ºÃ	21.7	ÓÐ	ÎÞ	ÎÞ	COPD	ÎÞ	4.6	156	302	23.4	10.9	10.7	76.5
ÎâÁªÃñ	ÄÐ	50	Å©Ãñ	Å©´å	ÑôÐÔ	ÎÞ	³õÊ¼ÖÎÁÆ	³õÖÎ	ÎÞ	ºÃ	23.4	ÓÐ	ÎÞ	ÎÞ	COPD	ÓÐ	7.7	106	249	19.5	7.7	10.6	66.6
Ðì½ðÌÃ	ÄÐ	50	Å©Ãñ	Å©´å	ÑôÐÔ	ÎÞ	³õÊ¼ÖÎÁÆ	³õÖÎ	ÎÞ	ºÃ	19.5	ÓÐ	ÎÞ	ÎÞ	ÎÞ	ÎÞ	4.9	141	257	45.3	20.3	18.9	80.6
ÐíÊÀÆ½	ÄÐ	50	ÍËÐÝ	³ÇÊÐ	ÑôÐÔ	ÎÞ	³õÊ¼ÖÎÁÆ	³õÖÎ	ÎÞ	²î	25.3	ÓÐ	ÎÞ	ÎÞ	·ÎÑ×	ÓÐ	9.9	168	267	12.6	10.8	8.9	68.1
ÑîÓÀÃ·	Å®	50	Å©Ãñ	Å©´å	ÑôÐÔ	ÎÞ	³õÊ¼ÖÎÁÆ	³õÖÎ	ÓÐ	ºÃ	22.6	ÎÞ	ÎÞ	ÎÞ	ÎÞ	ÎÞ	8.7	127	168	6.9	11.4	11.9	82.9
ÕÅ¾¸·É	ÄÐ	50	¹¤ÈË	Å©´å	ÑôÐÔ	ÎÞ	³õÊ¼ÖÎÁÆ	³õÖÎ	ÓÐ	ºÃ	23.9	ÓÐ	ÎÞ	ÎÞ	ÎÞ	ÎÞ	5.9	105	133	13.8	14.4	20.5	54.4
ÕÅÎÄ¹¨	ÄÐ	50	Å©Ãñ	Å©´å	ÑôÐÔ	ÎÞ	³õÊ¼ÖÎÁÆ	³õÖÎ	ÎÞ	ºÃ	23.8	ÓÐ	ÎÞ	ÎÞ	ÎÞ	ÎÞ	4.7	130	137	14.1	21.7	19.1	56.1
ÕÔ½¨»ª	Å®	50	ÎÞÒµ	Å©´å	ÑôÐÔ	ÎÞ	³õÊ¼ÖÎÁÆ	³õÖÎ	ÎÞ	ºÃ	24.1	ÎÞ	ÎÞ	ÎÞ	ÎÞ	ÎÞ	6.6	134	208	24.2	13.4	18.4	58.9
ÕÔ¿ý±ò	ÄÐ	50	ÍËÐÝ	Å©´å	ÑôÐÔ	ÎÞ	³õÊ¼ÖÎÁÆ	³õÖÎ	ÓÐ	ºÃ	24.2	ÓÐ	ÎÞ	ÎÞ	ÎÞ	ÎÞ	5.1	124	150	7.3	19.5	15.2	67.3
ÖÜÁÒ	ÄÐ	50	Å©Ãñ	Å©´å	ÑôÐÔ	ÎÞ	³õÊ¼ÖÎÁÆ	³õÖÎ	ÎÞ	ºÃ	24.3	ÓÐ	ÎÞ	ÎÞ	ÎÞ	ÎÞ	6.2	132	203	8.8	15.3	17.8	64.8
×£ÐËÀ¼	Å®	50	Å©Ãñ	Å©´å	ÑôÐÔ	ÎÞ	³õÊ¼ÖÎÁÆ	³õÖÎ	ÓÐ	ºÃ	22.6	ÎÞ	ÎÞ	ÎÞ	ÎÞ	ÎÞ	5.9	161	136	9.8	22.6	15.3	58.5
³ÉÊØËê	ÄÐ	51	Å©Ãñ	Å©´å	ÑôÐÔ	ÎÞ	³õÊ¼ÖÎÁÆ	³õÖÎ	ÎÞ	ºÃ	23.9	ÓÐ	ÎÞ	ÎÞ	ÎÞ	ÎÞ	7.2	115	203	10.1	16.9	11.6	70.8
³þÓÀ¸¶	ÄÐ	51	Å©Ãñ	Å©´å	ÑôÐÔ	ÎÞ	³õÊ¼ÖÎÁÆ	³õÖÎ	ÓÐ	ºÃ	23.8	ÓÐ	ÎÞ	ÎÞ	COPD	ÓÐ	5.1	164	169	9.2	13.8	13.9	71.3
¹ÜÃ÷º£	ÄÐ	51	Å©Ãñ	Å©´å	ÑôÐÔ	ÎÞ	³õÊ¼ÖÎÁÆ	³õÖÎ	ÎÞ	²î	24.1	ÓÐ	ÎÞ	ÎÞ	ÎÞ	ÎÞ	8.8	136	195	19.8	24.1	9.8	68.3
¼ÆÐÂ½­	ÄÐ	51	Å©Ãñ	³ÇÊÐ	ÑôÐÔ	ÎÞ	³õÊ¼ÖÎÁÆ	³õÖÎ	ÓÐ	ºÃ	24.2	ÓÐ	ÎÞ	ÎÞ	ÎÞ	ÎÞ	4.3	131	205	17.3	19.7	14.1	66.4
Àî¾Õ	Å®	51	Å©Ãñ	Å©´å	ÑôÐÔ	ÎÞ	³õÊ¼ÖÎÁÆ	³õÖÎ	ÎÞ	ºÃ	24.3	ÎÞ	ÎÞ	ÎÞ	ÎÞ	ÎÞ	7.9	135	133	9.9	14.3	9.8	58.5
ÀîÊÀºì	ÄÐ	51	Å©Ãñ	³ÇÊÐ	ÑôÐÔ	ÎÞ	³õÊ¼ÖÎÁÆ	³õÖÎ	ÓÐ	ºÃ	21.4	ÓÐ	ÎÞ	ÎÞ	ÎÞ	ÎÞ	4.9	118	155	27.9	10.6	24.3	65.5
ÀîÑ§ÄÜ	ÄÐ	51	¹¤ÈË	Å©´å	ÑôÐÔ	ÎÞ	³õÊ¼ÖÎÁÆ	³õÖÎ	ÓÐ	ºÃ	30.1	ÓÐ	ÎÞ	ÎÞ	COPD	ÓÐ	10.4	123	201	36.9	8.6	10.9	80.5
ÁÖ³£Çà	ÄÐ	51	Å©Ãñ	Å©´å	ÑôÐÔ	ÎÞ	³õÊ¼ÖÎÁÆ	³õÖÎ	ÎÞ	ºÃ	20.8	ÓÐ	ÎÞ	ÎÞ	COPD	ÓÐ	6.1	121	187	37.4	18.8	23.2	59.9
ÁõÖ¾À¤	ÄÐ	51	Å©Ãñ	Å©´å	ÑôÐÔ	ÎÞ	³õÊ¼ÖÎÁÆ	³õÖÎ	ÎÞ	ºÃ	19.9	ÓÐ	ÎÞ	ÎÞ	ÎÞ	ÓÐ	11.4	146	119	17.7	10.6	10.7	61.5
Ç®Æ·Ôª	ÄÐ	51	Å©Ãñ	³ÇÊÐ	ÑôÐÔ	ÎÞ	³õÊ¼ÖÎÁÆ	³õÖÎ	ÎÞ	ºÃ	20.3	ÓÐ	ÎÞ	ÎÞ	COPD	ÓÐ	9.2	138	142	24.9	13.2	20.8	77.8
Ç®ÐÂ½­	ÄÐ	51	¹¤ÈË	³ÇÊÐ	ÑôÐÔ	ÎÞ	³õÊ¼ÖÎÁÆ	³õÖÎ	ÓÐ	ºÃ	18.6	ÓÐ	ÎÞ	ÎÞ	ÎÞ	ÓÐ	4.8	158	167	9.9	10.7	17.4	67.7
ÇñÆÕ¹¤	ÄÐ	51	¹¤ÈË	³ÇÊÐ	ÑôÐÔ	ÎÞ	³õÊ¼ÖÎÁÆ	³õÖÎ	ÓÐ	ºÃ	24.4	ÓÐ	ÎÞ	ÎÞ	ÎÞ	ÎÞ	5.7	134	113	18.7	9.8	14.4	71.4
ÉòÈÙÃÃ	Å®	51	Å©Ãñ	³ÇÊÐ	ÑôÐÔ	ÎÞ	³õÊ¼ÖÎÁÆ	³õÖÎ	ÓÐ	ºÃ	21.7	ÎÞ	ÎÞ	ÎÞ	ÎÞ	ÎÞ	6.6	145	225	15.9	21.4	11.7	73.2
ÉòÌÒÖ¦	Å®	51	Å©Ãñ	Å©´å	ÑôÐÔ	ÎÞ	³õÊ¼ÖÎÁÆ	³õÖÎ	ÓÐ	ºÃ	23.4	ÎÞ	ÎÞ	ÎÞ	ÎÞ	ÎÞ	5.2	129	109	24.7	14.4	13.4	82.8
ÉòÐÂÁú	ÄÐ	51	Å©Ãñ	³ÇÊÐ	ÑôÐÔ	ÎÞ	ÔÙ´ÎÖÎÁÆ	¸´ÖÎ	ÎÞ	²î	19.5	ÓÐ	ÎÞ	ÎÞ	ÎÞ	ÎÞ	6.4	164	250	6.6	11.7	9.5	62.1
Ê©Óî	ÄÐ	51	Å©Ãñ	Å©´å	ÑôÐÔ	ÎÞ	³õÊ¼ÖÎÁÆ	³õÖÎ	ÎÞ	ºÃ	25.3	ÓÐ	ÎÞ	ÎÞ	COPD	ÓÐ	3.5	157	164	25.1	27.4	18.3	84.4
ÊæÐ¢Ïé	ÄÐ	51	ÍËÐÝ	Å©´å	ÑôÐÔ	ÎÞ	³õÊ¼ÖÎÁÆ	³õÖÎ	ÎÞ	ºÃ	22.6	ÓÐ	ÎÞ	ÎÞ	ÎÞ	ÎÞ	7.6	119	166	16.2	19.5	12.6	78.1
ÍòÓñÇí	Å®	51	Å©Ãñ	Å©´å	ÑôÐÔ	ÎÞ	³õÊ¼ÖÎÁÆ	³õÖÎ	ÎÞ	ºÃ	23.9	ÎÞ	ÎÞ	ÎÞ	ÎÞ	ÎÞ	6.2	151	198	25.9	15.3	19.9	72.4
ÓÈÊËÐã	Å®	51	¹¤ÈË	Å©´å	ÑôÐÔ	ÎÞ	ÔÙ´ÎÖÎÁÆ	¸´ÖÎ	ÓÐ	ºÃ	23.8	ÓÐ	ÎÞ	ÎÞ	ÎÞ	ÎÞ	5.2	91	187	7.2	11.6	13.8	67.8
ÕÔ·¢ÐË	ÄÐ	51	ÍËÐÝ	³ÇÊÐ	ÑôÐÔ	ÎÞ	³õÊ¼ÖÎÁÆ	³õÖÎ	ÎÞ	²î	24.1	ÓÐ	ÎÞ	ÎÞ	ÎÞ	ÎÞ	6.4	143	214	15.1	13.9	17.4	64.9
³ÂÇïÆ½	ÄÐ	52	Å©Ãñ	³ÇÊÐ	ÑôÐÔ	ÎÞ	³õÊ¼ÖÎÁÆ	³õÖÎ	ÎÞ	ºÃ	24.2	ÓÐ	ÎÞ	ÎÞ	ÎÞ	ÎÞ	7.9	141	271	8.8	9.8	14.2	67.4
³ÂÈÙÁÖ	ÄÐ	52	¹¤ÈË	³ÇÊÐ	ÑôÐÔ	ÎÞ	³õÊ¼ÖÎÁÆ	³õÖÎ	ÓÐ	ºÃ	24.3	ÓÐ	ÎÞ	ÎÞ	·ÎÑ×	ÓÐ	3.4	133	255	14.3	24.1	21.7	63.2
³ÂÐË·ï	Å®	52	Å©Ãñ	³ÇÊÐ	ÑôÐÔ	ÎÞ	³õÊ¼ÖÎÁÆ	³õÖÎ	ÓÐ	ºÃ	22.6	ÎÞ	ÎÞ	ÎÞ	·ÎÑ×	ÓÐ	3	147	122	7.9	9.8	23.4	73.9
¹ËÈçÃÃ	Å®	52	Å©Ãñ	Å©´å	ÑôÐÔ	ÎÞ	³õÊ¼ÖÎÁÆ	³õÖÎ	ÓÐ	²î	23.9	ÎÞ	ÎÞ	ÎÞ	ÎÞ	ÎÞ	5.2	128	209	44.9	14.3	9.5	67.6
½¯¶¬¹·	ÄÐ	52	Å©Ãñ	³ÇÊÐ	ÑôÐÔ	ÎÞ	³õÊ¼ÖÎÁÆ	³õÖÎ	ÓÐ	²î	23.8	ÓÐ	ÎÞ	ÎÞ	ÎÞ	ÎÞ	3.7	123	208	11.4	10.9	12.6	71.9
¿×ÁîÏ²	ÄÐ	52	Å©Ãñ	Å©´å	ÑôÐÔ	ÎÞ	³õÊ¼ÖÎÁÆ	³õÖÎ	ÎÞ	ºÃ	16.7	ÓÐ	ÎÞ	ÎÞ	ÎÞ	ÎÞ	5.9	133	157	29.2	13.2	13.9	59.9
Àî´óÏã	Å®	52	Å©Ãñ	Å©´å	ÑôÐÔ	ÎÞ	³õÊ¼ÖÎÁÆ	³õÖÎ	ÓÐ	²î	24.2	ÎÞ	ÎÞ	ÎÞ	ÎÞ	ÎÞ	3.3	124	246	34.8	10.7	9.8	48.3
ÁõÁ¢ÐÂ	ÄÐ	52	Å©Ãñ	³ÇÊÐ	ÑôÐÔ	ÎÞ	³õÊ¼ÖÎÁÆ	³õÖÎ	ÓÐ	ºÃ	24.3	ÓÐ	ÎÞ	ÎÞ	ÎÞ	ÎÞ	5.1	137	201	29.7	20.8	14.1	74.7
Çñ½ðÃ·	Å®	52	Å©Ãñ	³ÇÊÐ	ÑôÐÔ	ÎÞ	³õÊ¼ÖÎÁÆ	³õÖÎ	ÓÐ	ºÃ	21.5	ÎÞ	ÎÞ	ÎÞ	ÎÞ	ÎÞ	5.6	138	196	16.6	21.4	16.2	54.6
È¨Ã¯ºÏ	Å®	52	ÎÞÒµ	Å©´å	ÑôÐÔ	ÎÞ	³õÊ¼ÖÎÁÆ	³õÖÎ	ÎÞ	²î	21.3	ÎÞ	ÎÞ	ÎÞ	ÎÞ	ÎÞ	7.7	158	101	35.2	14.4	7.3	62.2
Éò½ð»ð	ÄÐ	52	Å©Ãñ	³ÇÊÐ	ÑôÐÔ	ÎÞ	³õÊ¼ÖÎÁÆ	³õÖÎ	ÎÞ	ºÃ	20.5	ÓÐ	ÎÞ	ÎÞ	·ÎÑ×	ÓÐ	6.1	129	280	16.4	31.7	21.3	64.3
Ê©½¨Çì	ÄÐ	52	Å©Ãñ	Å©´å	ÑôÐÔ	ÎÞ	ÔÙ´ÎÖÎÁÆ	¸´ÖÎ	ÓÐ	²î	21.5	ÓÐ	ÎÞ	ÎÞ	ÎÞ	ÎÞ	5.1	112	307	13.5	13.4	11.9	62.9
ËïÖ¾ÃÀ	Å®	52	Å©Ãñ	Å©´å	ÑôÐÔ	ÎÞ	³õÊ¼ÖÎÁÆ	³õÖÎ	ÎÞ	²î	19.9	ÎÞ	ÎÞ	ÎÞ	ÎÞ	ÎÞ	3.8	141	173	67.6	9.5	19.6	69.7
Ì·½¨ÐÂ	ÄÐ	52	Å©Ãñ	Å©´å	ÑôÐÔ	ÎÞ	³õÊ¼ÖÎÁÆ	³õÖÎ	ÎÞ	ºÃ	20.3	ÓÐ	ÎÞ	ÎÞ	ÎÞ	ÎÞ	6.5	138	195	56.2	8.3	21.6	87.6
ÍôÊ¿À×	ÄÐ	52	Å©Ãñ	Å©´å	ÑôÐÔ	ÎÞ	³õÊ¼ÖÎÁÆ	³õÖÎ	ÓÐ	ºÃ	21.4	ÓÐ	ÎÞ	ÎÞ	ÎÞ	ÎÞ	3.6	155	184	15.2	22.6	22.8	61.4
Íõ½õÃÀ	Å®	52	Å©Ãñ	³ÇÊÐ	ÑôÐÔ	ÎÞ	³õÊ¼ÖÎÁÆ	³õÖÎ	ÎÞ	ºÃ	24.4	ÎÞ	ÎÞ	ÎÞ	ÎÞ	ÎÞ	9.8	126	229	46.4	9.9	22	73.7
ÎâÐÂ¸ù	ÄÐ	52	Å©Ãñ	Å©´å	ÑôÐÔ	ÎÞ	³õÊ¼ÖÎÁÆ	³õÖÎ	ÎÞ	²î	21.7	ÓÐ	ÎÞ	ÎÞ	ÎÞ	ÎÞ	6.1	159	112	37.9	23.8	21.7	64.5
ÐíºÍÕÕ	ÄÐ	52	Å©Ãñ	Å©´å	ÑôÐÔ	ÎÞ	³õÊ¼ÖÎÁÆ	³õÖÎ	ÎÞ	ºÃ	23.4	ÓÐ	ÎÞ	ÎÞ	COPD	ÓÐ	4.5	141	219	13.4	7.4	11.3	74.1
Ò¦À¤Ã÷	ÄÐ	52	Å©Ãñ	Å©´å	ÑôÐÔ	ÎÞ	³õÊ¼ÖÎÁÆ	³õÖÎ	ÓÐ	²î	19.5	ÓÐ	ÎÞ	ÎÞ	·ÎÑ×	ÓÐ	7.8	160	204	27	14.2	9.3	68.2
Ò×ÕñÑÏ	ÄÐ	52	¹¤ÈË	Å©´å	ÑôÐÔ	ÎÞ	³õÊ¼ÖÎÁÆ	³õÖÎ	ÎÞ	ºÃ	25.3	ÓÐ	ÎÞ	ÎÞ	ÎÞ	ÎÞ	3.4	133	175	8.2	21.7	8.8	64.1
ÓàÇïÏã	Å®	52	Å©Ãñ	Å©´å	ÑôÐÔ	ÎÞ	³õÊ¼ÖÎÁÆ	³õÖÎ	ÓÐ	ºÃ	22.6	ÎÞ	ÎÞ	ÎÞ	ÎÞ	ÎÞ	7.7	154	184	13.7	13.4	12.4	56.1
ÕÅÐÂ»ª	ÄÐ	52	¹¤ÈË	³ÇÊÐ	ÑôÐÔ	ÎÞ	³õÊ¼ÖÎÁÆ	³õÖÎ	ÓÐ	²î	18.9	ÓÐ	ÎÞ	ÎÞ	ÎÞ	ÎÞ	4.6	156	199	25.9	9.5	21.4	65.7
ÖìÐÂÈÙ	ÄÐ	52	Å©Ãñ	Å©´å	ÑôÐÔ	ÎÞ	³õÊ¼ÖÎÁÆ	³õÖÎ	ÓÐ	ºÃ	23.8	ÓÐ	ÎÞ	ÎÞ	ÎÞ	ÎÞ	6.8	128	192	36.9	15.3	13.7	57.3
ÖìÔÂ·¼	Å®	52	Å©Ãñ	³ÇÊÐ	ÑôÐÔ	ÎÞ	³õÊ¼ÖÎÁÆ	³õÖÎ	ÎÞ	ºÃ	24.1	ÎÞ	ÎÞ	ÎÞ	ÎÞ	ÎÞ	5.8	155	182	18.3	22.6	21	67.4
³ÂÃ·	Å®	53	Å©Ãñ	Å©´å	ÑôÐÔ	ÎÞ	³õÊ¼ÖÎÁÆ	³õÖÎ	ÎÞ	ºÃ	24.2	ÎÞ	ÎÞ	ÎÞ	ÎÞ	ÎÞ	3.5	135	271	10.2	13.9	24.7	62.9
³ÂÕæ²Å	ÄÐ	53	Å©Ãñ	Å©´å	ÑôÐÔ	ÎÞ	³õÊ¼ÖÎÁÆ	³õÖÎ	ÓÐ	ºÃ	24.3	ÓÐ	ÎÞ	ÎÞ	ÎÞ	ÎÞ	4.4	132	198	9.2	9.8	19.9	81.4
¸¶¸ùÇì	ÄÐ	53	¹¤ÈË	Å©´å	ÑôÐÔ	ÎÞ	³õÊ¼ÖÎÁÆ	³õÖÎ	ÓÐ	ºÃ	22.6	ÓÐ	ÎÞ	ÎÞ	·ÎÑ×	ÓÐ	6.2	148	197	17.7	14.1	18.4	64.2
¸ßµÇ»ª	ÄÐ	53	¹¤ÈË	³ÇÊÐ	ÑôÐÔ	ÎÞ	³õÊ¼ÖÎÁÆ	³õÖÎ	ÓÐ	ºÃ	23.9	ÓÐ	ÎÞ	ÎÞ	·ÎÑ×	ÓÐ	7.4	156	224	16.2	14.2	15.4	72.3
ºú½¨À¤	ÄÐ	53	Å©Ãñ	Å©´å	ÑôÐÔ	ÎÞ	³õÊ¼ÖÎÁÆ	³õÖÎ	ÎÞ	²î	23.8	ÓÐ	ÎÞ	ÎÞ	ÎÞ	ÎÞ	6.2	156	235	13.9	7.3	8.4	51.7
ÀÉ½¨ÖÒ	ÄÐ	53	Å©Ãñ	Å©´å	ÑôÐÔ	ÎÞ	³õÊ¼ÖÎÁÆ	³õÖÎ	ÎÞ	²î	24.1	ÓÐ	ÎÞ	ÎÞ	COPD	ÓÐ	9.6	145	224	16.4	21.3	10.7	67.5
Àî²ý¾ù	ÄÐ	53	Å©Ãñ	Å©´å	ÑôÐÔ	ÎÞ	³õÊ¼ÖÎÁÆ	³õÖÎ	ÎÞ	ºÃ	24.2	ÓÐ	ÎÞ	ÎÞ	COPD	ÓÐ	3.6	146	180	10.9	11.9	9.4	60.6
ÀîÖÐ±ë	ÄÐ	53	ÎÞÒµ	³ÇÊÐ	ÑôÐÔ	ÎÞ	³õÊ¼ÖÎÁÆ	³õÖÎ	ÎÞ	ºÃ	24.3	ÓÐ	ÎÞ	ÎÞ	ÎÞ	ÎÞ	8.6	136	155	21.7	19.6	21.8	69.1
ÁºÖÒ·±	Å®	53	Å©Ãñ	³ÇÊÐ	ÑôÐÔ	ÎÞ	³õÊ¼ÖÎÁÆ	³õÖÎ	ÎÞ	ºÃ	31.7	ÎÞ	ÎÞ	ÎÞ	ÎÞ	ÎÞ	9.8	152	209	9.3	10.6	23	56.4
Â½ÆßÃ«	ÄÐ	53	Å©Ãñ	³ÇÊÐ	ÑôÐÔ	ÎÞ	³õÊ¼ÖÎÁÆ	³õÖÎ	ÎÞ	²î	21.3	ÓÐ	ÎÞ	ÎÞ	·ÎÑ×	ÓÐ	6.6	159	234	10.8	22.8	11.4	48.9
Ç®¸£Ã÷	ÄÐ	53	Å©Ãñ	Å©´å	ÑôÐÔ	ÎÞ	³õÊ¼ÖÎÁÆ	³õÖÎ	ÓÐ	ºÃ	20.5	ÓÐ	ÎÞ	ÎÞ	ÎÞ	ÎÞ	4.3	97	257	34.4	22	13.5	75.6
Ê©Óî	ÄÐ	53	Å©Ãñ	Å©´å	ÑôÐÔ	ÎÞ	ÔÙ´ÎÖÎÁÆ	¸´ÖÎ	ÎÞ	ºÃ	29.6	ÓÐ	ÎÞ	ÎÞ	ÎÞ	ÎÞ	4.9	134	141	14.4	21.7	19.5	76.8
Ëï½¨Æ½	ÄÐ	53	ÍËÐÝ	Å©´å	ÑôÐÔ	ÎÞ	³õÊ¼ÖÎÁÆ	³õÖÎ	ÎÞ	²î	21.6	ÓÐ	ÎÞ	ÎÞ	·ÎÑ×	ÓÐ	13.2	136	236	25.7	11.3	9.4	62.7
ÌïÃ¯ÎÄ	ÄÐ	53	Å©Ãñ	Å©´å	ÑôÐÔ	ÎÞ	³õÊ¼ÖÎÁÆ	³õÖÎ	ÎÞ	²î	19.9	ÓÐ	ÎÞ	ÎÞ	ÎÞ	ÎÞ	6.8	115	214	13.4	9.3	10.5	57.7
ÍõÐ¡Ã·	Å®	53	ÎÞÒµ	³ÇÊÐ	ÑôÐÔ	ÎÞ	³õÊ¼ÖÎÁÆ	³õÖÎ	ÓÐ	ºÃ	20.3	ÎÞ	ÎÞ	ÎÞ	ÎÞ	ÎÞ	6.4	128	152	9.5	8.8	21.5	65.3
Íõ×£Îä	ÄÐ	53	ÎÞÒµ	³ÇÊÐ	ÑôÐÔ	ÎÞ	³õÊ¼ÖÎÁÆ	³õÖÎ	ÓÐ	²î	21.4	ÓÐ	ÎÞ	ÎÞ	ÎÞ	ÎÞ	3.5	117	207	8.3	12.4	18	80.6
Ïò´óÇì	Å®	53	Å©Ãñ	Å©´å	ÑôÐÔ	ÎÞ	³õÊ¼ÖÎÁÆ	³õÖÎ	ÓÐ	ºÃ	24.4	ÎÞ	ÎÞ	ÎÞ	ÎÞ	ÎÞ	7.6	145	93	22.6	21.4	6.5	77.3
Ñî´«À´	ÄÐ	53	ÎÞÒµ	Å©´å	ÑôÐÔ	ÎÞ	³õÊ¼ÖÎÁÆ	³õÖÎ	ÎÞ	ºÃ	21.7	ÓÐ	ÎÞ	ÎÞ	ÎÞ	ÎÞ	5.6	160	234	16.9	13.7	7.8	106.7
ÑîÓ¦Ç×	ÄÐ	53	Å©Ãñ	Å©´å	ÑôÐÔ	ÎÞ	³õÊ¼ÖÎÁÆ	³õÖÎ	ÓÐ	ºÃ	23.4	ÓÐ	ÎÞ	ÎÞ	ÎÞ	ÎÞ	8.1	146	194	13.8	21	11.2	86.3
ÓàÃ÷Ó¢	Å®	53	Å©Ãñ	Å©´å	ÑôÐÔ	ÎÞ	³õÊ¼ÖÎÁÆ	³õÖÎ	ÎÞ	ºÃ	19.5	ÎÞ	ÎÞ	ÎÞ	ÎÞ	ÎÞ	4.4	148	244	20.1	24.7	14.4	75.4
Óô½¨±ø	ÄÐ	53	ÍËÐÝ	³ÇÊÐ	ÑôÐÔ	ÎÞ	ÔÙ´ÎÖÎÁÆ	¸´ÖÎ	ÓÐ	²î	25.3	ÓÐ	ÎÞ	ÎÞ	ÎÞ	ÎÞ	7.2	138	188	9.7	9.9	10.7	71.6
ÕÅ±þ³õ	ÄÐ	53	Å©Ãñ	³ÇÊÐ	ÑôÐÔ	ÎÞ	³õÊ¼ÖÎÁÆ	³õÖÎ	ÓÐ	ºÃ	22.6	ÓÐ	ÎÞ	ÎÞ	COPD	ÓÐ	4.6	131	130	10.3	8.4	23.4	59.4
ÕÅÐÂ»ª	ÄÐ	53	ÍËÐÝ	³ÇÊÐ	ÑôÐÔ	ÎÞ	ÔÙ´ÎÖÎÁÆ	¸´ÖÎ	ÎÞ	ºÃ	23.9	ÓÐ	ÎÞ	ÎÞ	ÎÞ	ÎÞ	9.4	143	218	20.6	11.4	10.5	68.3
ÖÜ±ù±ù	Å®	53	Å©Ãñ	³ÇÊÐ	ÑôÐÔ	ÎÞ	³õÊ¼ÖÎÁÆ	³õÖÎ	ÓÐ	ºÃ	23.8	ÎÞ	ÎÞ	ÎÞ	ÎÞ	ÎÞ	6.2	132	178	18.6	11.1	15.3	59.7
²ÜÃ÷ÇÙ	Å®	54	Å©Ãñ	³ÇÊÐ	ÑôÐÔ	ÎÞ	³õÊ¼ÖÎÁÆ	³õÖÎ	ÓÐ	ºÃ	18	ÎÞ	ÎÞ	ÎÞ	ÎÞ	ÎÞ	11.9	110	271	38.8	7.9	12.6	69.3
³Â°®Àö	Å®	54	Å©Ãñ	Å©´å	ÑôÐÔ	ÎÞ	³õÊ¼ÖÎÁÆ	³õÖÎ	ÓÐ	ºÃ	24.2	ÓÐ	ÎÞ	ÎÞ	ÎÞ	ÎÞ	9.7	130	170	20.3	8.4	16.9	68.6
³Â·½Ö§	Å®	54	Å©Ãñ	³ÇÊÐ	ÑôÐÔ	ÎÞ	³õÊ¼ÖÎÁÆ	³õÖÎ	ÎÞ	ºÃ	24.3	ÎÞ	ÎÞ	ÎÞ	ÎÞ	ÎÞ	4.9	108	100	8.9	20.7	13.8	91.5
³Â¹ð·¨	ÄÐ	54	ÎÞÒµ	Å©´å	ÑôÐÔ	ÎÞ	ÔÙ´ÎÖÎÁÆ	¸´ÖÎ	ÓÐ	ºÃ	22.6	ÓÐ	ÎÞ	ÎÞ	ÎÞ	ÎÞ	5.7	122	145	28.4	9.4	24.1	74.3
ñÒÃ÷Ã÷	Å®	54	ÍËÐÝ	³ÇÊÐ	ÑôÐÔ	ÎÞ	³õÊ¼ÖÎÁÆ	³õÖÎ	ÓÐ	²î	23.9	ÎÞ	ÎÞ	ÎÞ	ÎÞ	ÎÞ	6.8	136	241	14.4	21.8	10.2	58.3
´Þ¸ùÈÙ	ÄÐ	54	ÍËÐÝ	³ÇÊÐ	ÑôÐÔ	ÎÞ	³õÊ¼ÖÎÁÆ	³õÖÎ	ÓÐ	ºÃ	23.8	ÓÐ	ÎÞ	ÎÞ	ÎÞ	ÎÞ	5.1	153	255	21.7	23	9.3	79.6
¶¡Îå	ÄÐ	54	Å©Ãñ	Å©´å	ÑôÐÔ	ÎÞ	³õÊ¼ÖÎÁÆ	³õÖÎ	ÎÞ	ºÃ	24.1	ÓÐ	ÎÞ	ÎÞ	COPD	ÓÐ	6.4	148	209	9.4	21.4	11.9	57.3
·¶½¨³õ	ÄÐ	54	ÍËÐÝ	³ÇÊÐ	ÑôÐÔ	ÎÞ	³õÊ¼ÖÎÁÆ	³õÖÎ	ÎÞ	²î	24.2	ÓÐ	ÎÞ	ÎÞ	ÎÞ	ÎÞ	3.9	136	162	9.5	13.5	8.7	88.1
·¶ÃÀ»ª	Å®	54	ÎÞÒµ	³ÇÊÐ	ÑôÐÔ	ÎÞ	³õÊ¼ÖÎÁÆ	³õÖÎ	ÎÞ	ºÃ	24.3	ÎÞ	ÎÞ	ÎÞ	ÎÞ	ÎÞ	7	119	204	15.3	9.5	11.3	80
·½½ÌÍú	ÄÐ	54	Å©Ãñ	Å©´å	ÑôÐÔ	ÎÞ	³õÊ¼ÖÎÁÆ	³õÖÎ	ÓÐ	ºÃ	21.5	ÓÐ	ÎÞ	ÎÞ	COPD	ÓÐ	5.1	128	198	28.6	9.4	9.3	71.4
·ÑÃ·ÇÙ	Å®	54	Å©Ãñ	³ÇÊÐ	ÑôÐÔ	ÎÞ	³õÊ¼ÖÎÁÆ	³õÖÎ	ÎÞ	ºÃ	21.3	ÎÞ	ÎÞ	ÎÞ	ÎÞ	ÎÞ	8.4	130	206	16.9	10.5	18.8	69.3
ºúÀ¤Èª	ÄÐ	54	Å©Ãñ	Å©´å	ÑôÐÔ	ÎÞ	³õÊ¼ÖÎÁÆ	³õÖÎ	ÓÐ	²î	20.5	ÓÐ	ÎÞ	ÎÞ	ÎÞ	ÎÞ	4.6	126	255	23.8	21.5	12.4	68.6
»Æº£ÂÌ	Å®	54	Å©Ãñ	³ÇÊÐ	ÑôÐÔ	ÎÞ	ÔÙ´ÎÖÎÁÆ	¸´ÖÎ	ÎÞ	ºÃ	21.5	ÎÞ	ÎÞ	ÎÞ	ÎÞ	ÎÞ	7.7	132	159	24.1	18	21.4	61.5
»ÆÁ¼Ñ×	ÄÐ	54	Å©Ãñ	Å©´å	ÑôÐÔ	ÎÞ	³õÊ¼ÖÎÁÆ	³õÖÎ	ÎÞ	ºÃ	21.6	ÓÐ	ÎÞ	ÎÞ	·ÎÑ×	ÓÐ	6.5	139	223	9.7	6.5	13.7	69.3
»Æ×æ·Ò	Å®	54	¹¤ÈË	³ÇÊÐ	ÑôÐÔ	ÎÞ	³õÊ¼ÖÎÁÆ	³õÖÎ	ÓÐ	ºÃ	19.9	ÎÞ	ÎÞ	ÎÞ	·ÎÑ×	ÓÐ	3.6	109	273	64.3	7.8	21	58.3
½ªÈç·Ò	Å®	54	Å©Ãñ	Å©´å	ÑôÐÔ	ÎÞ	³õÊ¼ÖÎÁÆ	³õÖÎ	ÎÞ	ºÃ	20.3	ÎÞ	ÎÞ	ÎÞ	ÎÞ	ÎÞ	9.8	136	190	10.6	11.2	14.7	66.6
Àî·¼	Å®	54	Å©Ãñ	Å©´å	ÑôÐÔ	ÎÞ	³õÊ¼ÖÎÁÆ	³õÖÎ	ÓÐ	ºÃ	18.4	ÎÞ	ÎÞ	ÎÞ	ÎÞ	ÎÞ	6.1	119	206	8.6	14.4	19.9	57.3
ÀîÊÙÔÆ	ÄÐ	54	Å©Ãñ	Å©´å	ÑôÐÔ	ÎÞ	³õÊ¼ÖÎÁÆ	³õÖÎ	ÓÐ	²î	24.4	ÓÐ	ÎÞ	ÎÞ	COPD	ÓÐ	4.5	146	232	8.8	10.7	8.4	68.1
Â½¶÷ÈÙ	ÄÐ	54	Å©Ãñ	Å©´å	ÑôÐÔ	ÎÞ	³õÊ¼ÖÎÁÆ	³õÖÎ	ÎÞ	ºÃ	21.7	ÓÐ	ÎÞ	ÎÞ	COPD	ÓÐ	7.8	138	294	20.6	12.4	11.4	80
Ã·ÐñÆ½	ÄÐ	54	¹¤ÈË	Å©´å	ÑôÐÔ	ÎÞ	³õÊ¼ÖÎÁÆ	³õÖÎ	ÓÐ	ºÃ	23.4	ÓÐ	ÎÞ	ÎÞ	ÎÞ	ÎÞ	3.4	139	214	13.2	10.5	11.1	71.7
Äß¸ùÈÙ	ÄÐ	54	Å©Ãñ	Å©´å	ÑôÐÔ	ÎÞ	³õÊ¼ÖÎÁÆ	³õÖÎ	ÎÞ	²î	19.5	ÓÐ	ÎÞ	ÎÞ	·ÎÑ×	ÓÐ	7.7	137	116	7.7	25.3	7.9	68.1
ÄßÓÀÇ¿	ÄÐ	54	Å©Ãñ	Å©´å	ÑôÐÔ	ÎÞ	ÔÙ´ÎÖÎÁÆ	¸´ÖÎ	ÎÞ	ºÃ	25.3	ÓÐ	ÎÞ	ÎÞ	ÎÞ	ÓÐ	4.6	141	142	10.8	12.6	10.4	83.2
Çü³ç°²	ÄÐ	54	Å©Ãñ	Å©´å	ÑôÐÔ	ÎÞ	³õÊ¼ÖÎÁÆ	³õÖÎ	ÎÞ	ºÃ	22.6	ÓÐ	ÎÞ	ÎÞ	·ÎÑ×	ÓÐ	6.8	136	215	9.4	16.9	20.7	86.6
ÉòºìÓ¢	Å®	54	Å©Ãñ	Å©´å	ÑôÐÔ	ÎÞ	³õÊ¼ÖÎÁÆ	³õÖÎ	ÎÞ	²î	23.9	ÎÞ	ÎÞ	ÎÞ	ÎÞ	ÎÞ	5.8	132	210	34.4	13.8	9.4	84.9
ÉòÐãÕÙ	Å®	54	Å©Ãñ	Å©´å	ÑôÐÔ	ÎÞ	³õÊ¼ÖÎÁÆ	³õÖÎ	ÓÐ	ºÃ	23.8	ÎÞ	ÎÞ	ÎÞ	ÎÞ	ÎÞ	3.5	127	179	17.7	24.1	20.8	72.1
Éò×Ó·½	ÄÐ	54	Å©Ãñ	³ÇÊÐ	ÑôÐÔ	ÎÞ	³õÊ¼ÖÎÁÆ	³õÖÎ	ÎÞ	ºÃ	24.1	ÓÐ	ÎÞ	ÎÞ	ÎÞ	ÎÞ	4.4	125	205	34.1	10.2	9.3	59.7
Ê©Ñ©ÁÖ	ÄÐ	54	Å©Ãñ	Å©´å	ÑôÐÔ	ÎÞ	³õÊ¼ÖÎÁÆ	³õÖÎ	ÎÞ	²î	24.2	ÓÐ	ÎÞ	ÎÞ	ÎÞ	ÎÞ	6.2	139	211	14.2	9.3	8.8	64.5
Ìï±¦Óñ	ÄÐ	54	ÍËÐÝ	Å©´å	ÑôÐÔ	ÎÞ	³õÊ¼ÖÎÁÆ	³õÖÎ	ÓÐ	ºÃ	24.3	ÓÐ	ÎÞ	ÎÞ	·ÎÑ×	ÓÐ	7.4	129	194	7.3	11.9	12.4	87.7
Íõ½ð·½	ÄÐ	54	Å©Ãñ	³ÇÊÐ	ÑôÐÔ	ÎÞ	³õÊ¼ÖÎÁÆ	³õÖÎ	ÓÐ	ºÃ	22.6	ÓÐ	ÎÞ	ÎÞ	COPD	ÎÞ	6.2	124	208	11.3	8.7	21.4	76.1
ÍõÃÀÀû	ÄÐ	54	ÎÞÒµ	³ÇÊÐ	ÑôÐÔ	ÎÞ	³õÊ¼ÖÎÁÆ	³õÖÎ	ÓÐ	²î	23.9	ÓÐ	ÎÞ	ÎÞ	COPD	ÓÐ	9.6	126	131	21.9	18.4	13.7	54.1
ÍõÓ¢Ì«	ÄÐ	54	Å©Ãñ	Å©´å	ÑôÐÔ	ÎÞ	³õÊ¼ÖÎÁÆ	³õÖÎ	ÓÐ	²î	23.8	ÓÐ	ÎÞ	ÎÞ	COPD	ÓÐ	3.6	134	158	19.6	23.1	10.1	68.6
Îâ¹úÇÅ	ÄÐ	54	ÍËÐÝ	Å©´å	ÑôÐÔ	ÎÞ	³õÊ¼ÖÎÁÆ	³õÖÎ	ÎÞ	²î	19.2	ÓÐ	ÎÞ	ÎÞ	ÎÞ	ÎÞ	8.6	129	176	6.6	9.8	14.7	77.5
Ðì½ð°²	ÄÐ	54	¹¤ÈË	Å©´å	ÑôÐÔ	ÎÞ	³õÊ¼ÖÎÁÆ	³õÖÎ	ÓÐ	²î	24.2	ÓÐ	ÎÞ	ÎÞ	ÎÞ	ÎÞ	9.8	130	314	12.8	12.8	9.9	56.8
Ñî²ýÓÂ	ÄÐ	54	Å©Ãñ	Å©´å	ÑôÐÔ	ÎÞ	³õÊ¼ÖÎÁÆ	³õÖÎ	ÓÐ	ºÃ	28.3	ÓÐ	ÎÞ	ÎÞ	ÎÞ	ÎÞ	6.6	161	179	10	7.8	18.4	68.8
ÑîÃ÷Ðã	Å®	54	Å©Ãñ	Å©´å	ÑôÐÔ	ÎÞ	³õÊ¼ÖÎÁÆ	³õÖÎ	ÓÐ	ºÃ	21.5	ÎÞ	ÎÞ	ÎÞ	COPD	ÓÐ	4.3	127	216	21.7	10.7	11.4	60.1
ÓáÀ¤ÈÙ	ÄÐ	54	¹¤ÈË	³ÇÊÐ	ÑôÐÔ	ÎÞ	³õÊ¼ÖÎÁÆ	³õÖÎ	ÎÞ	²î	21.3	ÓÐ	ÎÞ	ÎÞ	ÎÞ	ÎÞ	4.9	113	198	11.3	19.2	11.1	67.9
ÕÅ¸£Â»	Å®	54	Å©Ãñ	Å©´å	ÑôÐÔ	ÎÞ	³õÊ¼ÖÎÁÆ	³õÖÎ	ÎÞ	ºÃ	20.5	ÎÞ	ÎÞ	ÎÞ	ÎÞ	ÎÞ	10.5	135	241	7.3	13.4	17.9	67.3
ÕÔË³ÈÙ	ÄÐ	54	Å©Ãñ	³ÇÊÐ	ÑôÐÔ	ÎÞ	³õÊ¼ÖÎÁÆ	³õÖÎ	ÎÞ	ºÃ	21.5	ÓÐ	ÎÞ	ÎÞ	ÎÞ	ÎÞ	6.8	129	124	29.8	9.5	8.4	67.5
ÕÔÐ¡ÇÚ	Å®	54	Å©Ãñ	Å©´å	ÑôÐÔ	ÎÞ	³õÊ¼ÖÎÁÆ	³õÖÎ	ÓÐ	²î	21.7	ÎÞ	ÎÞ	ÎÞ	ÎÞ	ÎÞ	6.4	139	209	12.4	6.3	20.7	59.8
Ö£ÉÆ·¨	ÄÐ	54	Å©Ãñ	Å©´å	ÑôÐÔ	ÎÞ	³õÊ¼ÖÎÁÆ	³õÖÎ	ÎÞ	²î	19.9	ÓÐ	ÎÞ	ÎÞ	·ÎÑ×	ÓÐ	3.5	113	187	25.4	12.6	9.4	56.9
³ÂË«ÁÖ	ÄÐ	55	Å©Ãñ	Å©´å	ÑôÐÔ	ÎÞ	³õÊ¼ÖÎÁÆ	³õÖÎ	ÎÞ	ºÃ	20.3	ÓÐ	ÎÞ	ÎÞ	ÎÞ	ÎÞ	7.6	128	85	23.7	9.9	10.8	61.2
³ÂÏþ·¼	Å®	55	Å©Ãñ	³ÇÊÐ	ÑôÐÔ	ÎÞ	³õÊ¼ÖÎÁÆ	³õÖÎ	ÓÐ	ºÃ	21.4	ÎÞ	ÎÞ	ÎÞ	ÎÞ	ÎÞ	5.6	112	97	10.4	23.8	23	56.7
¶¡Îå	ÄÐ	55	Å©Ãñ	Å©´å	ÑôÐÔ	ÎÞ	ÖÎÁÆÊ§°Ü	¸´ÖÎ	ÓÐ	ºÃ	24.4	ÓÐ	ÎÞ	ÎÞ	COPD	ÓÐ	8.1	114	318	7.7	14.1	21.4	55.8
·¶ÐÂÆ½	ÄÐ	55	Å©Ãñ	Å©´å	ÑôÐÔ	ÎÞ	³õÊ¼ÖÎÁÆ	³õÖÎ	ÓÐ	²î	21.7	ÓÐ	ÎÞ	ÎÞ	ÎÞ	ÎÞ	4.4	130	184	9.9	18.2	13.5	61.7
·ëÐÂÈÙ	ÄÐ	55	Å©Ãñ	Å©´å	ÑôÐÔ	ÎÞ	³õÊ¼ÖÎÁÆ	³õÖÎ	ÓÐ	ºÃ	23.4	ÓÐ	ÎÞ	ÎÞ	ÎÞ	ÎÞ	7.2	127	92	18.4	24.3	9.5	69.4
¸»ËÕÃÃ	Å®	55	Å©Ãñ	³ÇÊÐ	ÑôÐÔ	ÎÞ	³õÊ¼ÖÎÁÆ	³õÖÎ	ÎÞ	²î	19.5	ÎÞ	ÎÞ	ÎÞ	ÎÞ	ÎÞ	4.6	141	183	5.4	9.9	13.4	65.1
Àî±ÌÈÙ	Å®	55	¹¤ÈË	³ÇÊÐ	ÑôÐÔ	ÎÞ	³õÊ¼ÖÎÁÆ	³õÖÎ	ÓÐ	ºÃ	25.3	ÎÞ	ÎÞ	ÎÞ	·ÎÑ×	ÓÐ	9.4	126	221	21.1	21.7	10.5	69.6
ÁõË«Ôª	ÄÐ	55	ÎÞÒµ	³ÇÊÐ	ÑôÐÔ	ÎÞ	³õÊ¼ÖÎÁÆ	³õÖÎ	ÎÞ	ºÃ	22.6	ÓÐ	ÎÞ	ÎÞ	·ÎÑ×	ÓÐ	6.2	139	173	13.9	8.6	17.5	64.7
Â½ËÉ·¨	ÄÐ	55	Å©Ãñ	³ÇÊÐ	ÑôÐÔ	ÎÞ	³õÊ¼ÖÎÁÆ	³õÖÎ	ÓÐ	ºÃ	23.9	ÓÐ	ÎÞ	ÎÞ	ÎÞ	ÎÞ	8.7	127	156	8.4	13.1	17	49.3
Â½ÔÂÏé	ÄÐ	55	Å©Ãñ	³ÇÊÐ	ÑôÐÔ	ÎÞ	³õÊ¼ÖÎÁÆ	³õÖÎ	ÓÐ	ºÃ	23.8	ÓÐ	ÎÞ	ÎÞ	ÆäËü	ÓÐ	7.4	133	102	20.7	22	18.6	109.7
ÂÞ¸ùÈ¨	ÄÐ	55	Å©Ãñ	Å©´å	ÑôÐÔ	ÎÞ	³õÊ¼ÖÎÁÆ	³õÖÎ	ÎÞ	ºÃ	24.1	ÓÐ	ÎÞ	ÎÞ	·ÎÑ×	ÓÐ	10.1	135	172	8.4	12.1	16.7	72.4
ÉÐÁ¬·ï	Å®	55	Å©Ãñ	Å©´å	ÑôÐÔ	ÎÞ	³õÊ¼ÖÎÁÆ	³õÖÎ	ÓÐ	²î	24.2	ÎÞ	ÎÞ	ÎÞ	ÎÞ	ÓÐ	9.8	138	201	10.8	10.8	18.3	62.4
Éòº£·ï	Å®	55	ÍËÐÝ	³ÇÊÐ	ÑôÐÔ	ÎÞ	³õÊ¼ÖÎÁÆ	³õÖÎ	ÎÞ	²î	24.3	ÎÞ	ÎÞ	ÎÞ	ÎÞ	ÎÞ	4.8	134	119	23	21.7	11.7	65.6
ÉòÏÄ½­	ÄÐ	55	Å©Ãñ	Å©´å	ÑôÐÔ	ÎÞ	³õÊ¼ÖÎÁÆ	³õÖÎ	ÓÐ	ºÃ	22.6	ÓÐ	ÎÞ	ÎÞ	ÎÞ	ÎÞ	7.8	127	206	11.4	9.4	11.9	66.7
ÉòÐ¡·½	ÄÐ	55	ÍËÐÝ	³ÇÊÐ	ÑôÐÔ	ÎÞ	ÔÙ´ÎÖÎÁÆ	¸´ÖÎ	ÎÞ	²î	23.9	ÓÐ	ÎÞ	ÎÞ	ÎÞ	ÎÞ	10.7	136	260	7.5	19.5	6.8	69.8
Ëï´º»ª	ÄÐ	55	¹¤ÈË	³ÇÊÐ	ÑôÐÔ	ÎÞ	ÔÙ´ÎÖÎÁÆ	¸´ÖÎ	ÎÞ	²î	23.8	ÓÐ	ÎÞ	ÎÞ	ÆäËü	ÓÐ	6.1	137	253	31.5	15.3	10.7	54.2
ÍõÃ÷»Ô	ÄÐ	55	Å©Ãñ	Å©´å	ÑôÐÔ	ÎÞ	³õÊ¼ÖÎÁÆ	³õÖÎ	ÓÐ	ºÃ	24.1	ÓÐ	ÎÞ	ÎÞ	ÆäËü	ÓÐ	11.4	111	306	19.4	12.6	16.4	58.7
ÍõÊçÑÞ	Å®	55	Å©Ãñ	³ÇÊÐ	ÑôÐÔ	ÎÞ	³õÊ¼ÖÎÁÆ	³õÖÎ	ÎÞ	ºÃ	24.2	ÎÞ	ÎÞ	ÎÞ	ÆäËü	ÎÞ	9.2	129	237	28.5	13.9	7.2	79.8
ÍõÎÀÐÀ	ÄÐ	55	Å©Ãñ	³ÇÊÐ	ÑôÐÔ	ÎÞ	³õÊ¼ÖÎÁÆ	³õÖÎ	ÎÞ	ºÃ	24.3	ÓÐ	ÎÞ	ÎÞ	ÆäËü	ÎÞ	4.8	128	119	6.5	10.8	14.6	61.9
Îâ¹ãÇÙ	Å®	55	Å©Ãñ	Å©´å	ÑôÐÔ	ÎÞ	³õÊ¼ÖÎÁÆ	³õÖÎ	ÎÞ	ºÃ	29	ÎÞ	ÎÞ	ÎÞ	·ÎÑ×	ÓÐ	5.7	127	177	18	14.1	19.4	59.2
Îâ¹úÈÙ	ÄÐ	55	Å©Ãñ	³ÇÊÐ	ÑôÐÔ	ÎÞ	³õÊ¼ÖÎÁÆ	³õÖÎ	ÓÐ	ºÃ	21.3	ÓÐ	ÎÞ	ÎÞ	ÆäËü	ÓÐ	6.6	153	174	5.5	24.2	8.2	74.7
Ðì¹úºÍ	ÄÐ	55	Å©Ãñ	³ÇÊÐ	ÑôÐÔ	ÎÞ	³õÊ¼ÖÎÁÆ	³õÖÎ	ÓÐ	ºÃ	20.5	ÓÐ	ÎÞ	ÎÞ	ÆäËü	ÓÐ	5.2	104	223	7.8	19.4	16.4	57.1
ÐìÄê´º	ÄÐ	55	Å©Ãñ	³ÇÊÐ	ÑôÐÔ	ÎÞ	³õÊ¼ÖÎÁÆ	³õÖÎ	ÓÐ	ºÃ	21.5	ÓÐ	ÎÞ	ÎÞ	ÎÞ	ÎÞ	6.4	94	273	21.2	8.7	13.5	49.6
Ò¦ÈÙ·ò	ÄÐ	55	¹¤ÈË	³ÇÊÐ	ÑôÐÔ	ÎÞ	³õÊ¼ÖÎÁÆ	³õÖÎ	ÓÐ	²î	21.7	ÓÐ	ÎÞ	ÎÞ	ÎÞ	ÎÞ	3.5	136	190	14.4	19.3	10.5	98.3
ÓÚ½¨ÊË	ÄÐ	55	Å©Ãñ	Å©´å	ÑôÐÔ	ÎÞ	³õÊ¼ÖÎÁÆ	³õÖÎ	ÎÞ	²î	19.9	ÓÐ	ÎÞ	ÎÞ	ÎÞ	ÎÞ	7.6	136	206	17.7	21.7	15.6	87.8
ÕÔöÎîý	ÄÐ	55	Å©Ãñ	³ÇÊÐ	ÑôÐÔ	ÎÞ	³õÊ¼ÖÎÁÆ	³õÖÎ	ÓÐ	²î	20.3	ÓÐ	ÎÞ	ÎÞ	ÎÞ	ÎÞ	5.6	141	232	23.4	9.1	8.1	78.3
²½¸£Ó¢	Å®	56	ÎÞÒµ	³ÇÊÐ	ÑôÐÔ	ÎÞ	³õÊ¼ÖÎÁÆ	³õÖÎ	ÓÐ	ºÃ	21.4	ÎÞ	ÎÞ	ÎÞ	ÎÞ	ÎÞ	8.1	114	294	9.5	10.5	14.3	82.4
´ú³¤È«	ÄÐ	56	ÍËÐÝ	Å©´å	ÑôÐÔ	ÎÞ	³õÊ¼ÖÎÁÆ	³õÖÎ	ÎÞ	²î	24.4	ÓÐ	ÎÞ	ÎÞ	·ÎÑ×	ÓÐ	13.2	150	214	15.3	22	10.2	48.2
·ÑÎÄ»ª	ÄÐ	56	¹¤ÈË	³ÇÊÐ	ÑôÐÔ	ÎÞ	³õÊ¼ÖÎÁÆ	³õÖÎ	ÎÞ	²î	21.7	ÓÐ	ÎÞ	ÎÞ	·ÎÑ×	ÓÐ	7.2	129	116	22.6	7.8	14.6	82.4
·ëÕý·¨	ÄÐ	56	Å©Ãñ	³ÇÊÐ	ÑôÐÔ	ÎÞ	³õÊ¼ÖÎÁÆ	³õÖÎ	ÎÞ	²î	23.4	ÓÐ	ÎÞ	ÎÞ	·ÎÑ×	ÓÐ	4.6	129	142	16.9	11.3	9.4	71.4
¹¢ºê±ó	ÄÐ	56	ÎÞÒµ	Å©´å	ÑôÐÔ	ÎÞ	³õÊ¼ÖÎÁÆ	³õÖÎ	ÓÐ	ºÃ	19.5	ÓÐ	ÎÞ	ÎÞ	ÎÞ	ÎÞ	9.4	145	215	9.8	10.3	9.5	65.9
¹Ë¹úÃñ	ÄÐ	56	Å©Ãñ	³ÇÊÐ	ÑôÐÔ	ÎÞ	³õÊ¼ÖÎÁÆ	³õÖÎ	ÎÞ	ºÃ	25.3	ÓÐ	ÎÞ	MDR	ÆäËü	ÓÐ	6.2	127	210	14.1	9.8	15.3	73.7
º«ÓñÓ¢	Å®	56	Å©Ãñ	Å©´å	ÑôÐÔ	ÎÞ	³õÊ¼ÖÎÁÆ	³õÖÎ	ÎÞ	ºÃ	22.6	ÎÞ	ÎÞ	MDR	ÎÞ	ÓÐ	4.8	115	179	9.2	22.4	22.6	62.4
»ª´ºÔª	ÄÐ	56	Å©Ãñ	³ÇÊÐ	ÑôÐÔ	ÎÞ	³õÊ¼ÖÎÁÆ	³õÖÎ	ÓÐ	²î	23.9	ÓÐ	ÎÞ	MDR	ÆäËü	ÎÞ	5.7	157	205	14.3	9.4	13.9	85.5
»ÆÊÀÓ¢	Å®	56	Å©Ãñ	Å©´å	ÑôÐÔ	ÎÞ	³õÊ¼ÖÎÁÆ	³õÖÎ	ÎÞ	²î	23.8	ÎÞ	ÎÞ	MDR	ÆäËü	ÓÐ	6.6	138	211	17.9	13.7	9.8	51.2
½¯ÑÞ	Å®	56	Å©Ãñ	Å©´å	ÑôÐÔ	ÎÞ	³õÊ¼ÖÎÁÆ	³õÖÎ	ÓÐ	ºÃ	24.1	ÎÞ	ÎÞ	ÎÞ	ÎÞ	ÎÞ	5.2	107	194	21.7	21	14.1	54.1
Àî²ý·Ò	Å®	56	ÎÞÒµ	³ÇÊÐ	ÑôÐÔ	ÎÞ	³õÊ¼ÖÎÁÆ	³õÖÎ	ÎÞ	²î	24.2	ÎÞ	ÎÞ	ÎÞ	ÎÞ	ÎÞ	6.4	134	208	18.4	9.7	14.2	88.6
Àî·Û½ã	Å®	56	Å©Ãñ	³ÇÊÐ	ÑôÐÔ	ÎÞ	³õÊ¼ÖÎÁÆ	³õÖÎ	ÎÞ	ºÃ	24.3	ÎÞ	ÎÞ	ÎÞ	ÎÞ	ÎÞ	3.5	129	170	14.1	12.7	17.3	71.8
ÁõºàÈÙ	ÄÐ	56	Å©Ãñ	Å©´å	ÑôÐÔ	ÎÞ	³õÊ¼ÖÎÁÆ	³õÖÎ	ÓÐ	²î	22.6	ÓÐ	ÎÞ	ÎÞ	ÎÞ	ÎÞ	7.6	183	136	10.8	8.4	21.3	102.3
ÁõÃ÷»ª	ÄÐ	56	ÎÞÒµ	Å©´å	ÑôÐÔ	ÎÞ	³õÊ¼ÖÎÁÆ	³õÖÎ	ÎÞ	ºÃ	23.9	ÓÐ	ÎÞ	ÎÞ	ÎÞ	ÎÞ	5.6	96	209	12.8	9.5	11.9	59.8
Â½×ÓÃ÷	ÄÐ	56	Å©Ãñ	Å©´å	ÑôÐÔ	ÎÞ	³õÊ¼ÖÎÁÆ	³õÖÎ	ÎÞ	ºÃ	23.8	ÓÐ	ÎÞ	ÎÞ	ÆäËü	ÓÐ	8.1	126	133	16.8	15.3	19.6	62.8
ÂíµîÃ÷	ÄÐ	56	ÍËÐÝ	Å©´å	ÑôÐÔ	ÎÞ	³õÊ¼ÖÎÁÆ	³õÖÎ	ÎÞ	ºÃ	24.1	ÓÐ	ÎÞ	ÎÞ	ÆäËü	ÓÐ	4.4	121	165	20.7	12.6	11.6	59.3
ÂíÑ©ÁÖ	ÄÐ	56	Å©Ãñ	³ÇÊÐ	ÑôÐÔ	ÎÞ	³õÊ¼ÖÎÁÆ	³õÖÎ	ÓÐ	ºÃ	24.2	ÓÐ	ÎÞ	ÎÞ	ÆäËü	ÎÞ	7.2	131	181	10.2	7.9	12.8	55.6
ÆÝÓñ±¦	ÄÐ	56	Å©Ãñ	³ÇÊÐ	ÑôÐÔ	ÎÞ	³õÊ¼ÖÎÁÆ	³õÖÎ	ÓÐ	²î	24.3	ÓÐ	ÎÞ	ÎÞ	ÆäËü	ÓÐ	4.6	124	178	13.4	13.8	22	63.2
ÇñË®¸ù	ÄÐ	56	¹¤ÈË	Å©´å	ÑôÐÔ	ÎÞ	³õÊ¼ÖÎÁÆ	³õÖÎ	ÎÞ	²î	17.8	ÓÐ	ÎÞ	ÎÞ	ÎÞ	ÎÞ	9.4	125	169	9.5	19.1	21.7	53.4
Éò½ð¸ù	ÄÐ	56	Å©Ãñ	³ÇÊÐ	ÑôÐÔ	ÎÞ	³õÊ¼ÖÎÁÆ	³õÖÎ	ÓÐ	²î	21.3	ÓÐ	ÎÞ	ÎÞ	ÎÞ	ÎÞ	6.2	136	199	8.3	14.8	11.3	83.1
ÉòÈºÓ¢	Å®	56	ÎÞÒµ	³ÇÊÐ	ÑôÐÔ	ÎÞ	³õÊ¼ÖÎÁÆ	³õÖÎ	ÓÐ	²î	20.5	ÎÞ	ÎÞ	ÎÞ	ÎÞ	ÎÞ	11	144	149	10.9	18	9.3	75.1
ÉòÐã»ª	Å®	56	ÍËÐÝ	Å©´å	ÑôÐÔ	ÎÞ	³õÊ¼ÖÎÁÆ	³õÖÎ	ÎÞ	²î	18.9	ÎÞ	ÎÞ	ÎÞ	ÎÞ	ÎÞ	9.7	134	196	37.4	15.7	8.8	73.7
ÌÆ¹ú·¢	ÄÐ	56	Å©Ãñ	Å©´å	ÑôÐÔ	ÎÞ	³õÊ¼ÖÎÁÆ	³õÖÎ	ÓÐ	ºÃ	21.8	ÓÐ	ÎÞ	ÎÞ	ÎÞ	ÎÞ	4.9	131	225	9.5	15	12.4	92.6
ÍõÆ½	ÄÐ	56	Å©Ãñ	³ÇÊÐ	ÑôÐÔ	ÎÞ	³õÊ¼ÖÎÁÆ	³õÖÎ	ÎÞ	ºÃ	19.9	ÓÐ	ÎÞ	ÎÞ	ÎÞ	ÎÞ	5.7	141	221	9.4	18.6	6.5	65.3
ÍõÕýÃô	ÄÐ	56	Å©Ãñ	Å©´å	ÑôÐÔ	ÎÞ	³õÊ¼ÖÎÁÆ	³õÖÎ	ÎÞ	ºÃ	20.3	ÓÐ	ÎÞ	ÎÞ	ÎÞ	ÎÞ	6.8	138	214	10.5	16.7	7.8	92.8
ÑÏÓñÁÖ	ÄÐ	56	¹¤ÈË	³ÇÊÐ	ÑôÐÔ	ÎÞ	³õÊ¼ÖÎÁÆ	³õÖÎ	ÎÞ	ºÃ	21.4	ÓÐ	ÎÞ	ÎÞ	ÎÞ	ÎÞ	5.1	134	156	21.5	18.3	11.2	56.8
Ñî·½ÇÙ	Å®	56	ÎÞÒµ	³ÇÊÐ	ÑôÐÔ	ÎÞ	³õÊ¼ÖÎÁÆ	³õÖÎ	ÎÞ	ºÃ	24.4	ÎÞ	ÎÞ	ÎÞ	ÎÞ	ÎÞ	6.4	140	157	18	21.7	14.1	85.9
ÓáÆ½Æ½	Å®	56	ÎÞÒµ	Å©´å	ÑôÐÔ	ÎÞ	³õÊ¼ÖÎÁÆ	³õÖÎ	ÎÞ	²î	21.7	ÎÞ	ÎÞ	ÎÞ	ÎÞ	ÎÞ	3.9	118	299	16.5	11.9	10.7	61
ÕÅÁÖ·ï	Å®	56	ÍËÐÝ	Å©´å	ÑôÐÔ	ÎÞ	³õÊ¼ÖÎÁÆ	³õÖÎ	ÎÞ	ºÃ	23.4	ÎÞ	ÎÞ	ÎÞ	ÎÞ	ÎÞ	7	144	162	7.8	16.8	10.9	51
ÕÔÐÇÐÇ	ÄÐ	56	Å©Ãñ	Å©´å	ÑôÐÔ	ÎÞ	³õÊ¼ÖÎÁÆ	³õÖÎ	ÎÞ	ºÃ	19.5	ÓÐ	ÎÞ	ÎÞ	ÎÞ	ÎÞ	5.1	115	194	11.2	10.7	10.5	54.1
Ö£¸ùÐÂ	ÄÐ	56	Å©Ãñ	Å©´å	ÑôÐÔ	ÎÞ	³õÊ¼ÖÎÁÆ	³õÖÎ	ÓÐ	²î	25.3	ÓÐ	ÎÞ	ÎÞ	ÎÞ	ÎÞ	8.4	135	198	14.4	16.4	25.3	68.6
Ö£»ð½­	ÄÐ	56	Å©Ãñ	³ÇÊÐ	ÑôÐÔ	ÎÞ	³õÊ¼ÖÎÁÆ	³õÖÎ	ÓÐ	ºÃ	22.6	ÓÐ	ÎÞ	ÎÞ	ÆäËü	ÓÐ	4.6	127	189	10.7	27.2	12.6	77.5
Ö§ÎÄ¸¶	ÄÐ	56	Å©Ãñ	Å©´å	ÑôÐÔ	ÎÞ	³õÊ¼ÖÎÁÆ	³õÖÎ	ÓÐ	²î	23.9	ÓÐ	ÎÞ	ÎÞ	ÎÞ	ÎÞ	7.7	118	232	12.4	14.6	16.9	56.8
ÖÜÓñÀ¼	Å®	56	Å©Ãñ	³ÇÊÐ	ÑôÐÔ	ÎÞ	³õÊ¼ÖÎÁÆ	³õÖÎ	ÎÞ	ºÃ	23.8	ÎÞ	ÎÞ	ÎÞ	ÎÞ	ÎÞ	4.9	129	254	27.7	29.4	13.8	68.8
°üÊÀÇà	ÄÐ	57	Å©Ãñ	Å©´å	ÑôÐÔ	ÎÞ	³õÊ¼ÖÎÁÆ	³õÖÎ	ÎÞ	ºÃ	24.1	ÓÐ	ÎÞ	ÎÞ	ÎÞ	ÎÞ	9.9	131	268	24.6	16.2	20.1	60.1
³ÂÓñÃ·	Å®	57	ÎÞÒµ	³ÇÊÐ	ÑôÐÔ	ÎÞ	³õÊ¼ÖÎÁÆ	³õÖÎ	ÓÐ	ºÃ	24.2	ÎÞ	ÎÞ	ÎÞ	ÎÞ	ÎÞ	8.7	124	191	36.8	16.4	10.2	67.9
·½½¨»ª	ÄÐ	57	ÎÞÒµ	³ÇÊÐ	ÑôÐÔ	ÎÞ	³õÊ¼ÖÎÁÆ	³õÖÎ	ÎÞ	ºÃ	24.3	ÓÐ	ÎÞ	ÎÞ	ÎÞ	ÎÞ	5.9	118	178	25.8	23.5	9.3	67.3
·ÑÑ©¸ù	ÄÐ	57	ÆäËû	³ÇÊÐ	ÑôÐÔ	ÎÞ	³õÊ¼ÖÎÁÆ	³õÖÎ	ÎÞ	ºÃ	22.6	ÓÐ	ÎÞ	ÎÞ	ÎÞ	ÎÞ	4.7	128	171	33.5	17.5	11.9	67.5
·áËÄ°Ë	ÄÐ	57	Å©Ãñ	³ÇÊÐ	ÑôÐÔ	ÎÞ	³õÊ¼ÖÎÁÆ	³õÖÎ	ÓÐ	²î	23.9	ÓÐ	ÎÞ	ÎÞ	ÎÞ	ÎÞ	6.6	127	154	34.4	15.6	18.7	59.8
·ë×ÓÇå	ÄÐ	57	Å©Ãñ	³ÇÊÐ	ÑôÐÔ	ÎÞ	³õÊ¼ÖÎÁÆ	³õÖÎ	ÎÞ	ºÃ	23.8	ÓÐ	ÎÞ	ÎÞ	ÆäËü	ÓÐ	5.1	155	200	26.2	18.1	9.4	56.9
ºòÈóÏÉ	Å®	57	Å©Ãñ	³ÇÊÐ	ÑôÐÔ	ÎÞ	³õÊ¼ÖÎÁÆ	³õÖÎ	ÎÞ	²î	24.1	ÎÞ	ÎÞ	ÎÞ	ÎÞ	ÎÞ	6.2	126	194	37.4	14.3	10.1	61.2
¼ÆÓñÓ¢	Å®	57	Å©Ãñ	Å©´å	ÑôÐÔ	ÎÞ	³õÊ¼ÖÎÁÆ	³õÖÎ	ÓÐ	ºÃ	24.2	ÎÞ	ÎÞ	ÎÞ	ÎÞ	ÎÞ	5.9	135	162	26.2	27.2	19.8	56.7
Àî°¢Ã«	ÄÐ	57	Å©Ãñ	Å©´å	ÑôÐÔ	ÎÞ	³õÊ¼ÖÎÁÆ	³õÖÎ	ÓÐ	ºÃ	24.3	ÓÐ	ÎÞ	ÎÞ	ÎÞ	ÎÞ	7.2	132	208	19.6	14.6	12.8	55.8
ÁõÍõÊÏ	Å®	57	Å©Ãñ	Å©´å	ÑôÐÔ	ÎÞ	³õÊ¼ÖÎÁÆ	³õÖÎ	ÎÞ	²î	19.4	ÎÞ	ÎÞ	ÎÞ	ÎÞ	ÎÞ	5.1	116	216	33.6	29.4	13.9	61.7
Â½·¼·¼	Å®	57	Å©Ãñ	Å©´å	ÑôÐÔ	ÎÞ	³õÊ¼ÖÎÁÆ	³õÖÎ	ÓÐ	ºÃ	21.3	ÎÞ	ÎÞ	ÎÞ	ÎÞ	ÎÞ	8.8	147	246	28.6	16.2	23.8	69.4
ÇÇÃÀÔÆ	Å®	57	Å©Ãñ	³ÇÊÐ	ÑôÐÔ	ÎÞ	³õÊ¼ÖÎÁÆ	³õÖÎ	ÎÞ	ºÃ	20.5	ÎÞ	ÎÞ	ÎÞ	ÎÞ	ÎÞ	4.3	156	267	39.8	24.5	14.1	61.7
ÇñÐãÁÖ	ÄÐ	57	Å©Ãñ	³ÇÊÐ	ÑôÐÔ	ÎÞ	³õÊ¼ÖÎÁÆ	³õÖÎ	ÎÞ	²î	20	ÓÐ	ÎÞ	ÎÞ	ÎÞ	ÎÞ	7.9	133	166	36.6	28.6	14.2	69.4
ÊÌËÕÁÖ	ÄÐ	57	ÎÞÒµ	³ÇÊÐ	ÑôÐÔ	ÎÞ	ÔÙ´ÎÖÎÁÆ	¸´ÖÎ	ÎÞ	ºÃ	21.9	ÓÐ	ÎÞ	ÎÞ	ÎÞ	ÎÞ	4.9	138	168	34.3	23.1	19.4	58.3
ËÎÃ¯½ð	ÄÐ	57	¹¤ÈË	³ÇÊÐ	ÑôÐÔ	ÎÞ	³õÊ¼ÖÎÁÆ	³õÖÎ	ÓÐ	ºÃ	19.9	ÓÐ	ÎÞ	ÎÞ	ÎÞ	ÎÞ	7.6	118	202	24.9	30.6	18.7	60.7
Íõ°¢½ð	ÄÐ	57	Å©Ãñ	Å©´å	ÑôÐÔ	ÎÞ	³õÊ¼ÖÎÁÆ	³õÖÎ	ÓÐ	ºÃ	20.3	ÓÐ	ÎÞ	ÎÞ	ÎÞ	ÎÞ	5.6	123	156	10.5	21.9	9.3	64.1
Îº¹úÖÒ	ÄÐ	57	Å©Ãñ	Å©´å	ÑôÐÔ	ÎÞ	³õÊ¼ÖÎÁÆ	³õÖÎ	ÎÞ	ºÃ	21.4	ÓÐ	ÎÞ	ÎÞ	ÎÞ	ÎÞ	8.1	138	162	26.8	32.1	21.7	93.2
Ðì°¢ËÉ	ÄÐ	57	¹¤ÈË	³ÇÊÐ	ÑôÐÔ	ÎÞ	³õÊ¼ÖÎÁÆ	³õÖÎ	ÎÞ	ºÃ	24.4	ÓÐ	ÎÞ	ÎÞ	ÎÞ	ÎÞ	4.4	143	239	26.4	21.6	19.1	74.7
Ò¦º£ÈÙ	ÄÐ	57	Å©Ãñ	³ÇÊÐ	ÑôÐÔ	ÎÞ	³õÊ¼ÖÎÁÆ	³õÖÎ	ÎÞ	ºÃ	21.7	ÓÐ	ÎÞ	ÎÞ	ÎÞ	ÎÞ	7.2	155	183	13.5	11	10.5	47.5
Ò¶ÈÊÏÄ	ÄÐ	57	ÎÞÒµ	³ÇÊÐ	ÑôÐÔ	ÎÞ	³õÊ¼ÖÎÁÆ	³õÖÎ	ÎÞ	ºÃ	23.4	ÓÐ	ÎÞ	ÎÞ	·ÎÑ×	ÓÐ	4.6	112	198	17.6	23.3	9.6	78.6
Ò¶ÐÂÈª	ÄÐ	57	Å©Ãñ	³ÇÊÐ	ÑôÐÔ	ÎÞ	³õÊ¼ÖÎÁÆ	³õÖÎ	ÎÞ	²î	19.5	ÓÐ	ÎÞ	ÎÞ	ÎÞ	ÎÞ	9.4	167	146	25.6	31.7	7.8	69.4
ÓÝ½¨Ã÷	ÄÐ	57	ÎÞÒµ	³ÇÊÐ	ÑôÐÔ	ÎÞ	³õÊ¼ÖÎÁÆ	³õÖÎ	ÎÞ	ºÃ	25.3	ÓÐ	ÎÞ	ÎÞ	ÎÞ	ÎÞ	6.2	137	297	18.1	16.2	21.3	58.6
Ô¬Ö¾¾ü	ÄÐ	57	Å©Ãñ	³ÇÊÐ	ÑôÐÔ	ÎÞ	³õÊ¼ÖÎÁÆ	³õÖÎ	ÎÞ	ºÃ	22.6	ÓÐ	ÎÞ	ÎÞ	ÎÞ	ÎÞ	4.8	164	221	14.4	19.7	20.3	68.3
ÕÅ²ýÁú	ÄÐ	57	Å©Ãñ	Å©´å	ÑôÐÔ	ÎÞ	³õÊ¼ÖÎÁÆ	³õÖÎ	ÎÞ	²î	23.9	ÓÐ	ÎÞ	ÎÞ	ÎÞ	ÎÞ	5.7	134	275	27.2	20.2	9.8	72.2
ÕÅ¹ðÕä	Å®	57	Å©Ãñ	³ÇÊÐ	ÑôÐÔ	ÎÞ	³õÊ¼ÖÎÁÆ	³õÖÎ	ÓÐ	ºÃ	23.8	ÎÞ	ÎÞ	ÎÞ	ÎÞ	ÎÞ	6.6	138	120	34.6	23.1	22.4	68.6
ÕÅË³Ó¢	Å®	57	Å©Ãñ	Å©´å	ÑôÐÔ	ÎÞ	³õÊ¼ÖÎÁÆ	³õÖÎ	ÓÐ	²î	24.1	ÎÞ	ÎÞ	ÎÞ	ÎÞ	ÎÞ	5.2	134	224	9.4	26.9	9.4	58.5
ÖÜÈÙÃ÷	ÄÐ	57	ÎÞÒµ	Å©´å	ÑôÐÔ	ÎÞ	³õÊ¼ÖÎÁÆ	³õÖÎ	ÓÐ	²î	24.2	ÓÐ	ÎÞ	ÎÞ	ÆäËü	ÓÐ	6.4	129	199	26.2	12.2	13.7	83.5
×£Ñ©ÇÙ	Å®	57	Å©Ãñ	³ÇÊÐ	ÑôÐÔ	ÎÞ	³õÊ¼ÖÎÁÆ	³õÖÎ	ÎÞ	ºÃ	24.3	ÎÞ	ÎÞ	ÎÞ	ÎÞ	ÎÞ	3.5	136	93	28.7	17.3	21	70.2
²Ì¼Ó¸¶	ÄÐ	58	¹¤ÈË	Å©´å	ÑôÐÔ	ÎÞ	³õÊ¼ÖÎÁÆ	³õÖÎ	ÎÞ	ºÃ	22.6	ÓÐ	ÎÞ	ÎÞ	ÎÞ	ÎÞ	7.6	123	149	17.4	25	9.7	117.1
³Â²ýÁÖ	ÄÐ	58	¹¤ÈË	Å©´å	ÑôÐÔ	ÎÞ	³õÊ¼ÖÎÁÆ	³õÖÎ	ÓÐ	²î	23.9	ÓÐ	ÎÞ	ÎÞ	ÎÞ	ÎÞ	5.6	132	116	10.1	31.3	12.7	51.8
³ÂÇÉÕä	Å®	58	ÆäËû	³ÇÊÐ	ÑôÐÔ	ÎÞ	ÔÙ´ÎÖÎÁÆ	¸´ÖÎ	ÎÞ	ºÃ	23.8	ÎÞ	ÎÞ	ÎÞ	ÆäËü	ÓÐ	8.1	142	240	9.8	17.3	18.4	37.8
³ÂÊ÷ÐÂ	ÄÐ	58	Å©Ãñ	Å©´å	ÑôÐÔ	ÎÞ	³õÊ¼ÖÎÁÆ	³õÖÎ	ÓÐ	ºÃ	24.1	ÓÐ	ÎÞ	ÎÞ	ÎÞ	ÎÞ	4.4	119	164	34.8	13.4	9.5	58.8
³ÌÃ÷¶ù	ÄÐ	58	ÍËÐÝ	³ÇÊÐ	ÑôÐÔ	ÎÞ	³õÊ¼ÖÎÁÆ	³õÖÎ	ÓÐ	²î	24.2	ÓÐ	ÎÞ	ÎÞ	ÎÞ	ÎÞ	7.2	111	128	7.8	24.5	15.3	64.8
¸ß¸ÉÇÚ	ÄÐ	58	¹¤ÈË	Å©´å	ÑôÐÔ	ÎÞ	³õÊ¼ÖÎÁÆ	³õÖÎ	ÎÞ	ºÃ	24.3	ÓÐ	ÎÞ	ÎÞ	ÎÞ	ÎÞ	4.6	138	99	10.7	12.6	12.6	62.5
¸ðÈÙÍú	ÄÐ	58	¹¤ÈË	Å©´å	ÑôÐÔ	ÎÞ	³õÊ¼ÖÎÁÆ	³õÖÎ	ÎÞ	ºÃ	27.5	ÓÐ	ÎÞ	ÎÞ	ÎÞ	ÎÞ	9.4	143	184	16.1	11.6	7.9	57.3
¼ÆÎÀÆ½	ÄÐ	58	¹¤ÈË	Å©´å	ÑôÐÔ	ÎÞ	³õÊ¼ÖÎÁÆ	³õÖÎ	ÓÐ	²î	21.3	ÓÐ	ÎÞ	ÎÞ	ÎÞ	ÎÞ	6.2	138	200	11.4	6.7	13.8	79.4
ÁõÐË¸£	ÄÐ	58	¹¤ÈË	Å©´å	ÑôÐÔ	ÎÞ	³õÊ¼ÖÎÁÆ	³õÖÎ	ÎÞ	ºÃ	20.5	ÓÐ	ÎÞ	ÎÞ	ÆäËü	ÓÐ	3.9	148	269	29.2	17.7	15.3	67.3
ÂÞÈ«Æ½	ÄÐ	58	Å©Ãñ	Å©´å	ÑôÐÔ	ÎÞ	³õÊ¼ÖÎÁÆ	³õÖÎ	ÓÐ	ºÃ	17.6	ÓÐ	ÎÞ	ÎÞ	ÎÞ	ÎÞ	9.7	137	243	14.8	22.1	12.6	65
ÅËÁ¢¾ü	ÄÐ	58	¹¤ÈË	Å©´å	ÑôÐÔ	ÎÞ	³õÊ¼ÖÎÁÆ	³õÖÎ	ÎÞ	²î	22	ÓÐ	ÎÞ	ÎÞ	ÎÞ	ÎÞ	4.9	146	135	25.7	39.2	7.9	78.8
ôÃ³¤»ª	ÄÐ	58	Å©Ãñ	Å©´å	ÑôÐÔ	ÎÞ	³õÊ¼ÖÎÁÆ	³õÖÎ	ÎÞ	ºÃ	19.9	ÓÐ	ÎÞ	ÎÞ	ÎÞ	ÎÞ	5.7	135	254	36.6	49.8	13.8	71.9
ÉòÁÖ½­	ÄÐ	58	Å©Ãñ	Å©´å	ÑôÐÔ	ÎÞ	ÔÙ´ÎÖÎÁÆ	¸´ÖÎ	ÓÐ	²î	20.3	ÓÐ	ÎÞ	ÎÞ	ÎÞ	ÎÞ	6.8	111	130	25.2	23.1	13.9	75.3
ÉòÅà¸ù	ÄÐ	58	ÎÞÒµ	³ÇÊÐ	ÑôÐÔ	ÎÞ	³õÊ¼ÖÎÁÆ	³õÖÎ	ÎÞ	ºÃ	21.4	ÓÐ	ÎÞ	ÎÞ	ÎÞ	ÎÞ	5.1	120	146	46.4	34.2	19.1	55.3
Ê©°¢·¨	ÄÐ	58	Å©Ãñ	Å©´å	ÑôÐÔ	ÎÞ	³õÊ¼ÖÎÁÆ	³õÖÎ	ÎÞ	ºÃ	24.4	ÓÐ	ÎÞ	ÎÞ	ÎÞ	ÎÞ	6.4	125	178	13.5	21.7	14.8	69.3
ÌÕÐÂ¶ð	Å®	58	Å©Ãñ	³ÇÊÐ	ÑôÐÔ	ÎÞ	³õÊ¼ÖÎÁÆ	³õÖÎ	ÓÐ	ºÃ	21.7	ÎÞ	ÎÞ	ÎÞ	ÎÞ	ÎÞ	3.9	155	187	17.6	32.3	18	103.1
ÌÕÒý²Å	ÄÐ	58	Å©Ãñ	Å©´å	ÑôÐÔ	ÎÞ	³õÊ¼ÖÎÁÆ	³õÖÎ	ÓÐ	ºÃ	23.4	ÓÐ	ÎÞ	ÎÞ	ÎÞ	ÎÞ	7	124	93	35.6	18.2	15.7	67.8
Îâ½¨·¨	ÄÐ	58	Å©Ãñ	³ÇÊÐ	ÑôÐÔ	ÎÞ	³õÊ¼ÖÎÁÆ	³õÖÎ	ÎÞ	ºÃ	19.5	ÓÐ	ÎÞ	ÎÞ	ÎÞ	ÎÞ	5.1	135	247	28.1	30.6	15	65.6
ÑîÃ÷·¼	Å®	58	Å©Ãñ	Å©´å	ÑôÐÔ	ÎÞ	³õÊ¼ÖÎÁÆ	³õÖÎ	ÓÐ	ºÃ	25.3	ÎÞ	ÎÞ	ÎÞ	ÎÞ	ÎÞ	8.4	125	382	13.2	12.9	8.6	64.6
Ò¶ÓÑ½ð	ÄÐ	58	Å©Ãñ	Å©´å	ÑôÐÔ	ÎÞ	³õÊ¼ÖÎÁÆ	³õÖÎ	ÓÐ	²î	22.6	ÓÐ	ÎÞ	ÎÞ	ÎÞ	ÎÞ	4.6	136	261	17.2	19.5	16.7	68.6
Óà·¨ÔÆ	Å®	58	Å©Ãñ	Å©´å	ÑôÐÔ	ÎÞ	³õÊ¼ÖÎÁÆ	³õÖÎ	ÎÞ	²î	23.9	ÎÞ	ÎÞ	ÎÞ	ÎÞ	ÎÞ	7.7	89	176	14.6	25.7	8.3	64.8
ÓáÃ÷½­	ÄÐ	58	Å©Ãñ	³ÇÊÐ	ÑôÐÔ	ÎÞ	³õÊ¼ÖÎÁÆ	³õÖÎ	ÓÐ	ºÃ	23.8	ÓÐ	ÎÞ	ÎÞ	ÎÞ	ÎÞ	4.9	130	124	9.4	35.1	11.7	59.5
ÓÝ½¨·¼	ÄÐ	58	¹¤ÈË	³ÇÊÐ	ÑôÐÔ	ÎÞ	³õÊ¼ÖÎÁÆ	³õÖÎ	ÎÞ	²î	24.1	ÓÐ	ÓÐ	ÎÞ	ÆäËü	ÓÐ	9.9	143	161	6.2	16.6	17.9	69.7
ÕÅÀ¼¸»	ÄÐ	58	ÆäËû	Å©´å	ÑôÐÔ	ÎÞ	³õÊ¼ÖÎÁÆ	³õÖÎ	ÓÐ	ºÃ	24.2	ÓÐ	ÓÐ	ÎÞ	ÎÞ	ÎÞ	8.7	136	202	14.8	17	16.8	53.5
ÕÅÓñÉ½	ÄÐ	58	ÎÞÒµ	Å©´å	ÑôÐÔ	ÎÞ	³õÊ¼ÖÎÁÆ	³õÖÎ	ÓÐ	ºÃ	24.3	ÓÐ	ÎÞ	ÎÞ	ÎÞ	ÎÞ	5.9	161	185	35.7	15.6	10.7	64.5
ÕÅÔ¶³É	ÄÐ	58	Å©Ãñ	³ÇÊÐ	ÑôÐÔ	ÎÞ	³õÊ¼ÖÎÁÆ	³õÖÎ	ÓÐ	ºÃ	22.6	ÓÐ	ÎÞ	ÎÞ	ÎÞ	ÎÞ	4.7	124	179	16.6	25.4	6.4	69.8
ÕÂ»ªÔ´	ÄÐ	58	Å©Ãñ	Å©´å	ÑôÐÔ	ÎÞ	³õÊ¼ÖÎÁÆ	³õÖÎ	ÓÐ	ºÃ	23.9	ÓÐ	ÎÞ	ÎÞ	ÎÞ	ÎÞ	6.6	142	217	35.2	13.4	7.2	59.1
±ßÎ°¹ú	ÄÐ	59	Å©Ãñ	Å©´å	ÑôÐÔ	ÎÞ	³õÊ¼ÖÎÁÆ	³õÖÎ	ÎÞ	²î	23.8	ÓÐ	ÎÞ	ÎÞ	ÎÞ	ÎÞ	5.1	162	286	16.4	24.2	14.6	54.7
³Â´ïÃ÷	ÄÐ	59	ÍËÐÝ	Å©´å	ÑôÐÔ	ÎÞ	³õÊ¼ÖÎÁÆ	³õÖÎ	ÎÞ	ºÃ	24.1	ÓÐ	ÎÞ	ÎÞ	ÎÞ	ÎÞ	6.2	103	130	13.5	14.8	9.4	74
·Ñ°¢Óñ	ÄÐ	59	Å©Ãñ	³ÇÊÐ	ÑôÐÔ	ÎÞ	³õÊ¼ÖÎÁÆ	³õÖÎ	ÎÞ	ºÃ	24.2	ÓÐ	ÎÞ	ÎÞ	ÎÞ	ÎÞ	5.9	138	192	27.6	28	18.2	74.6
·Ñ±¦¶ð	Å®	59	Å©Ãñ	³ÇÊÐ	ÑôÐÔ	ÎÞ	³õÊ¼ÖÎÁÆ	³õÖÎ	ÎÞ	ºÃ	24.3	ÎÞ	ÎÞ	ÎÞ	ÎÞ	ÎÞ	7.2	134	122	25.6	17.1	16.4	71.5
¹Ë½õÁÖ	ÄÐ	59	ÆäËû	Å©´å	ÑôÐÔ	ÎÞ	³õÊ¼ÖÎÁÆ	³õÖÎ	ÓÐ	ºÃ	26.9	ÓÐ	ÎÞ	ÎÞ	ÎÞ	ÎÞ	5.1	115	131	38.1	16.6	7.5	80.5
ºÎËØ¾ê	Å®	59	ÎÞÒµ	Å©´å	ÑôÐÔ	ÎÞ	³õÊ¼ÖÎÁÆ	³õÖÎ	ÓÐ	ºÃ	21.3	ÎÞ	ÎÞ	ÎÞ	ÎÞ	ÎÞ	8.8	133	157	44.4	11.6	10.5	76.9
»ÆºéÇÛ	Å®	59	ÎÞÒµ	Å©´å	ÑôÐÔ	ÎÞ	ÔÙ´ÎÖÎÁÆ	¸´ÖÎ	ÓÐ	ºÃ	20.5	ÓÐ	ÎÞ	ÎÞ	ÎÞ	ÎÞ	4.3	138	165	7.2	30.4	15.6	72
Àî´ºÔÂ	Å®	59	Å©Ãñ	Å©´å	ÑôÐÔ	ÎÞ	³õÊ¼ÖÎÁÆ	³õÖÎ	ÎÞ	ºÃ	16.8	ÓÐ	ÎÞ	ÎÞ	ÎÞ	ÎÞ	7.9	118	164	34.6	18.8	8.1	70.5
Ý·µÂÈÙ	ÄÐ	59	Å©Ãñ	Å©´å	ÑôÐÔ	ÎÞ	³õÊ¼ÖÎÁÆ	³õÖÎ	ÎÞ	ºÃ	22.1	ÓÐ	ÎÞ	ÎÞ	ÎÞ	ÎÞ	4.9	123	179	9.4	19.8	14.3	60.1
Éò¸ù·¨	ÄÐ	59	Å©Ãñ	³ÇÊÐ	ÑôÐÔ	ÎÞ	³õÊ¼ÖÎÁÆ	³õÖÎ	ÓÐ	ºÃ	19.9	ÓÐ	ÎÞ	ÎÞ	ÎÞ	ÎÞ	7.6	138	108	26.2	20.1	13.4	120.5
Éò½¨Ã÷	ÄÐ	59	Å©Ãñ	³ÇÊÐ	ÑôÐÔ	ÎÞ	³õÊ¼ÖÎÁÆ	³õÖÎ	ÎÞ	²î	20.3	ÓÐ	ÎÞ	ÎÞ	ÎÞ	ÎÞ	5.6	143	107	11	19.2	9.5	61.3
ËÎ¾°Ã÷	ÄÐ	59	Å©Ãñ	³ÇÊÐ	ÑôÐÔ	ÎÞ	³õÊ¼ÖÎÁÆ	³õÖÎ	ÎÞ	²î	21.4	ÓÐ	ÎÞ	ÎÞ	ÎÞ	ÎÞ	8.1	155	117	9.7	19.8	8.3	69.4
ÍõÊ÷Çå	ÄÐ	59	Å©Ãñ	³ÇÊÐ	ÑôÐÔ	ÎÞ	³õÊ¼ÖÎÁÆ	³õÖÎ	ÓÐ	ºÃ	24.4	ÓÐ	ÎÞ	ÎÞ	ÎÞ	ÎÞ	4.4	112	157	24.9	17.3	11.6	67.1
ÍõÎÄ»ª	ÄÐ	59	Å©Ãñ	³ÇÊÐ	ÑôÐÔ	ÎÞ	³õÊ¼ÖÎÁÆ	³õÖÎ	ÓÐ	ºÃ	21.7	ÓÐ	ÎÞ	ÎÞ	ÎÞ	ÎÞ	7.2	167	394	25.7	19.9	9.9	71.3
ÍõÏþÈÙ	ÄÐ	59	Å©Ãñ	Å©´å	ÑôÐÔ	ÎÞ	³õÊ¼ÖÎÁÆ	³õÖÎ	ÓÐ	²î	23.4	ÓÐ	ÎÞ	ÎÞ	ÎÞ	ÎÞ	4.6	137	281	6.8	17.9	13.8	87
Îâ¹óÈ«	ÄÐ	59	Å©Ãñ	Å©´å	ÑôÐÔ	ÎÞ	³õÊ¼ÖÎÁÆ	³õÖÎ	ÓÐ	ºÃ	19.5	ÓÐ	ÎÞ	ÎÞ	ÎÞ	ÎÞ	9.4	164	196	15.1	9.9	7.4	70.3
ÐÏ°®ÈÙ	ÄÐ	59	¹¤ÈË	³ÇÊÐ	ÑôÐÔ	ÎÞ	³õÊ¼ÖÎÁÆ	³õÖÎ	ÓÐ	ºÃ	25.3	ÓÐ	ÎÞ	ÎÞ	ÎÞ	ÎÞ	6.2	134	157	26.4	17.4	14.2	53.7
ÕÔÐ¡ÁÖ	ÄÐ	59	ÎÞÒµ	Å©´å	ÑôÐÔ	ÎÞ	³õÊ¼ÖÎÁÆ	³õÖÎ	ÓÐ	ºÃ	22.6	ÓÐ	ÎÞ	ÎÞ	ÎÞ	ÎÞ	11.4	138	98	13.9	27.6	21.7	68
×Þº£Èª	ÄÐ	59	ÎÞÒµ	³ÇÊÐ	ÑôÐÔ	ÎÞ	³õÊ¼ÖÎÁÆ	³õÖÎ	ÎÞ	ºÃ	23.9	ÓÐ	ÎÞ	ÎÞ	ÎÞ	ÎÞ	9.7	134	205	37	23.1	13.4	58.8
¶¡°²ÁÖ	ÄÐ	60	Å©Ãñ	Å©´å	ÑôÐÔ	ÎÞ	³õÊ¼ÖÎÁÆ	³õÖÎ	ÓÐ	ºÃ	23.8	ÓÐ	ÎÞ	ÎÞ	ÆäËü	ÓÐ	4.9	129	178	25.1	20	9.5	57.6
¶¡¹óÃ÷	ÄÐ	60	Å©Ãñ	Å©´å	ÑôÐÔ	ÎÞ	³õÊ¼ÖÎÁÆ	³õÖÎ	ÎÞ	²î	24.1	ÓÐ	ÎÞ	ÎÞ	ÆäËü	ÓÐ	5.7	136	247	8.4	10.1	15.3	66
¶¡½ðÔª	ÄÐ	60	Å©Ãñ	³ÇÊÐ	ÑôÐÔ	ÎÞ	ÔÙ´ÎÖÎÁÆ	¸´ÖÎ	ÎÞ	²î	24.2	ÓÐ	ÎÞ	ÎÞ	ÎÞ	ÎÞ	6.8	130	192	44.6	10.5	12.6	61.2
·ÑÔÂÓ¢	Å®	60	Å©Ãñ	Å©´å	ÑôÐÔ	ÎÞ	³õÊ¼ÖÎÁÆ	³õÖÎ	ÓÐ	²î	24.3	ÎÞ	ÎÞ	ÎÞ	ÎÞ	ÎÞ	5.1	108	199	27.7	23.6	13.9	65.7
¹Ë²Ê·¨	ÄÐ	60	Å©Ãñ	Å©´å	ÑôÐÔ	ÎÞ	ÖÎÁÆÊ§°Ü	¸´ÖÎ	ÎÞ	²î	22.6	ÓÐ	ÎÞ	ÎÞ	ÎÞ	ÎÞ	6.4	118	203	24.9	19.3	9.8	61.9
¹Ë²Ê·¨	ÄÐ	60	Å©Ãñ	Å©´å	ÑôÐÔ	ÎÞ	³õÊ¼ÖÎÁÆ	³õÖÎ	ÓÐ	²î	23.9	ÓÐ	ÎÞ	ÎÞ	ÎÞ	ÎÞ	3.9	123	153	9.9	7.1	14.1	54.7
ÀîÁ¬Æ½	ÄÐ	60	ÆäËû	Å©´å	ÑôÐÔ	ÎÞ	³õÊ¼ÖÎÁÆ	³õÖÎ	ÓÐ	ºÃ	23.8	ÓÐ	ÎÞ	ÎÞ	ÎÞ	ÎÞ	7	138	100	18.7	20.1	9.2	77.8
ÀîÓÀ¶ð	Å®	60	Å©Ãñ	Å©´å	ÑôÐÔ	ÎÞ	ÔÙ´ÎÖÎÁÆ	¸´ÖÎ	ÎÞ	ºÃ	24.1	ÓÐ	ÎÞ	ÎÞ	ÎÞ	ÎÞ	5.1	143	204	35.9	22.6	7.3	66.6
ÁõµäÄ¾	ÄÐ	60	Å©Ãñ	Å©´å	ÑôÐÔ	ÎÞ	³õÊ¼ÖÎÁÆ	³õÖÎ	ÎÞ	ºÃ	24.2	ÓÐ	ÎÞ	ÎÞ	ÎÞ	ÎÞ	8.4	155	193	14.7	13.1	10.3	80.6
ÄªÃÀ·¼	ÄÐ	60	Å©Ãñ	Å©´å	ÑôÐÔ	ÎÞ	³õÊ¼ÖÎÁÆ	³õÖÎ	ÎÞ	²î	24.3	ÓÐ	ÎÞ	ÎÞ	ÎÞ	ÎÞ	4.6	112	189	10.2	9.9	11.9	68.1
Éò½ð»ª	ÄÐ	60	Å©Ãñ	Å©´å	ÑôÐÔ	ÎÞ	³õÊ¼ÖÎÁÆ	³õÖÎ	ÓÐ	ºÃ	27.4	ÓÐ	ÎÞ	ÎÞ	ÎÞ	ÎÞ	7.7	127	217	16.4	12.4	9.6	82.9
ÉòË®½ð	ÄÐ	60	Å©Ãñ	Å©´å	ÑôÐÔ	ÎÞ	ÖÎÁÆÊ§°Ü	¸´ÖÎ	ÎÞ	²î	21.3	ÓÐ	ÎÞ	ÎÞ	ÎÞ	ÎÞ	4.9	137	168	7.5	18.3	10.6	54.4
ÉòË®½ð	ÄÐ	60	Å©Ãñ	³ÇÊÐ	ÑôÐÔ	ÎÞ	³õÊ¼ÖÎÁÆ	³õÖÎ	ÓÐ	ºÃ	20.5	ÓÐ	ÎÞ	ÎÞ	ÎÞ	ÎÞ	9.9	134	133	10.6	10.2	12.8	56.1
Ê©ÕÆÈ¨	ÄÐ	60	Å©Ãñ	Å©´å	ÑôÐÔ	ÎÞ	³õÊ¼ÖÎÁÆ	³õÖÎ	ÓÐ	ºÃ	16.3	ÓÐ	ÎÞ	ÎÞ	ÎÞ	ÎÞ	8.7	131	154	16.6	15.2	22	58.9
Ì¸ËÄÃÀ	Å®	60	Å©Ãñ	Å©´å	ÑôÐÔ	ÎÞ	³õÊ¼ÖÎÁÆ	³õÖÎ	ÓÐ	ºÃ	22.3	ÎÞ	ÎÞ	ÎÞ	ÎÞ	ÎÞ	5.9	128	156	18.1	17.7	11.7	67.3
Íô×ÚÔª	ÄÐ	60	¹¤ÈË	Å©´å	ÑôÐÔ	ÎÞ	³õÊ¼ÖÎÁÆ	³õÖÎ	ÎÞ	ºÃ	20.3	ÓÐ	ÎÞ	ÎÞ	ÆäËü	ÓÐ	4.7	124	128	14.4	20.2	11.3	64.8
ÍõÑ§·¨	ÄÐ	60	Å©Ãñ	³ÇÊÐ	ÑôÐÔ	ÎÞ	³õÊ¼ÖÎÁÆ	³õÖÎ	ÓÐ	ºÃ	21.6	ÓÐ	ÎÞ	ÎÞ	ÆäËü	ÓÐ	6.6	129	155	27.2	23.9	9.3	58.5
Îâ¸ùÈÙ	ÄÐ	60	Å©Ãñ	³ÇÊÐ	ÑôÐÔ	ÎÞ	³õÊ¼ÖÎÁÆ	³õÖÎ	ÎÞ	ºÃ	22.3	ÓÐ	ÎÞ	ÎÞ	ÆäËü	ÓÐ	5.1	131	135	14.6	16.4	8.8	70.8
Îâ½ð¸ù	ÄÐ	60	Å©Ãñ	Å©´å	ÑôÐÔ	ÎÞ	³õÊ¼ÖÎÁÆ	³õÖÎ	ÎÞ	²î	20.9	ÓÐ	ÎÞ	ÎÞ	ÎÞ	ÎÞ	6.2	165	132	19.4	10.9	12.1	71.3
ÎâÖÙ»ª	Å®	60	ÆäËû	Å©´å	ÑôÐÔ	ÎÞ	³õÊ¼ÖÎÁÆ	³õÖÎ	ÓÐ	ºÃ	24.2	ÎÞ	ÎÞ	ÎÞ	ÎÞ	ÎÞ	5.9	118	143	16.2	7.7	8.2	68.3
Ñ¦ÅàÐË	ÄÐ	60	ÎÞÒµ	³ÇÊÐ	ÑôÐÔ	ÎÞ	³õÊ¼ÖÎÁÆ	³õÖÎ	ÎÞ	ºÃ	24.3	ÓÐ	ÎÞ	ÎÞ	ÎÞ	ÎÞ	7.2	148	192	20.3	20.3	10.6	66.4
ÑîË®àï	Å®	60	ÍËÐÝ	Å©´å	ÑôÐÔ	ÎÞ	³õÊ¼ÖÎÁÆ	³õÖÎ	ÓÐ	ºÃ	22.6	ÎÞ	ÎÞ	ÎÞ	ÎÞ	ÎÞ	5.1	84	180	26.5	10.8	12.9	63.2
ÑîÎåÄÈ	ÄÐ	60	Å©Ãñ	³ÇÊÐ	ÑôÐÔ	ÎÞ	³õÊ¼ÖÎÁÆ	³õÖÎ	ÓÐ	ºÃ	23.9	ÓÐ	ÎÞ	ÎÞ	ÎÞ	ÎÞ	8.8	131	137	17.7	11.4	9.5	59.1
Ò¦±¦¸ù	ÄÐ	60	ÎÞÒµ	Å©´å	ÑôÐÔ	ÎÞ	³õÊ¼ÖÎÁÆ	³õÖÎ	ÎÞ	ºÃ	23.8	ÓÐ	ÎÞ	ÎÞ	ÎÞ	ÎÞ	4.3	178	147	18.1	14.4	7.7	55.4
Ô¬·¢ÈÙ	ÄÐ	60	Å©Ãñ	Å©´å	ÑôÐÔ	ÎÞ	³õÊ¼ÖÎÁÆ	³õÖÎ	ÎÞ	²î	24.1	ÓÐ	ÎÞ	ÎÞ	ÎÞ	ÎÞ	7.9	172	178	21.9	21.7	15.1	58.9
ÕÅÀ¤ÄÈ	ÄÐ	60	Å©Ãñ	Å©´å	ÑôÐÔ	ÎÞ	³õÊ¼ÖÎÁÆ	³õÖÎ	ÎÞ	²î	24.2	ÓÐ	ÎÞ	ÎÞ	ÎÞ	ÎÞ	4.9	114	173	8.3	13.4	16.6	59.6
ÕÅÐÂÔª	ÄÐ	60	ÎÞÒµ	³ÇÊÐ	ÑôÐÔ	ÎÞ	³õÊ¼ÖÎÁÆ	³õÖÎ	ÓÐ	ºÃ	24.3	ÓÐ	ÎÞ	ÎÞ	ÎÞ	ÎÞ	10.1	130	133	19.6	19.5	7	58.4
Öì¸ùÁÖ	ÄÐ	60	Å©Ãñ	Å©´å	ÑôÐÔ	ÎÞ	³õÊ¼ÖÎÁÆ	³õÖÎ	ÓÐ	ºÃ	27.1	ÓÐ	ÎÞ	ÎÞ	ÎÞ	ÎÞ	6.1	143	124	18.5	15.3	15.6	84.7
×ÞÐËÃñ	ÄÐ	60	Å©Ãñ	³ÇÊÐ	ÑôÐÔ	ÎÞ	³õÊ¼ÖÎÁÆ	³õÖÎ	ÓÐ	ºÃ	21.3	ÓÐ	ÎÞ	ÎÞ	ÎÞ	ÎÞ	9.5	128	195	17.4	22.6	10.4	66.2
³ÂÊ¤Ï²	ÄÐ	61	Å©Ãñ	Å©´å	ÑôÐÔ	ÎÞ	ÔÙ´ÎÖÎÁÆ	¸´ÖÎ	ÎÞ	²î	18.9	ÓÐ	ÎÞ	ÎÞ	ÎÞ	ÎÞ	9.2	155	145	10.7	16.9	7.4	88.7
³ÂÐ¡Ã·	Å®	61	Å©Ãñ	³ÇÊÐ	ÑôÐÔ	ÎÞ	³õÊ¼ÖÎÁÆ	³õÖÎ	ÎÞ	²î	21.5	ÎÞ	ÎÞ	ÎÞ	ÎÞ	ÎÞ	4.8	154	160	8.7	23.8	14.2	65.2
·ÑË³ÕÂ	ÄÐ	61	Å©Ãñ	Å©´å	ÑôÐÔ	ÎÞ	³õÊ¼ÖÎÁÆ	³õÖÎ	ÎÞ	²î	22.3	ÓÐ	ÎÞ	ÎÞ	·ÎÑ×	ÓÐ	5.7	159	146	20.6	24.1	7.8	68.9
»ª¸ùÃÀ	Å®	61	Å©Ãñ	³ÇÊÐ	ÑôÐÔ	ÎÞ	³õÊ¼ÖÎÁÆ	³õÖÎ	ÎÞ	²î	20.3	ÎÞ	ÎÞ	ÎÞ	ÎÞ	ÎÞ	6.6	143	148	18.9	19.7	12.3	88.7
»ÆÀ´·¢	ÄÐ	61	Å©Ãñ	Å©´å	ÑôÐÔ	ÎÞ	ÔÙ´ÎÖÎÁÆ	¸´ÖÎ	ÎÞ	ºÃ	21.6	ÓÐ	ÎÞ	ÎÞ	ÎÞ	ÎÞ	5.2	158	138	8.9	24.3	18.2	75.4
»ÆÀ´·¢	ÄÐ	61	Å©Ãñ	³ÇÊÐ	ÑôÐÔ	ÎÞ	ÖÎÁÆÊ§°Ü	¸´ÖÎ	ÓÐ	ºÃ	22.3	ÓÐ	ÎÞ	ÎÞ	ÎÞ	ÎÞ	6.4	140	131	18.9	20.6	10.6	99.9
ÀîÁÖÁá	Å®	61	ÎÞÒµ	³ÇÊÐ	ÑôÐÔ	ÎÞ	³õÊ¼ÖÎÁÆ	³õÖÎ	ÎÞ	²î	22.4	ÎÞ	ÎÞ	ÎÞ	ÎÞ	ÎÞ	3.5	78	143	20.5	18.6	12.9	68.4
ÀîÈËÐÛ	ÄÐ	61	ÆäËû	³ÇÊÐ	ÑôÐÔ	ÎÞ	³õÊ¼ÖÎÁÆ	³õÖÎ	ÎÞ	²î	24.2	ÓÐ	ÎÞ	ÎÞ	ÎÞ	ÎÞ	7.6	115	132	9.1	18.8	9.5	65
ÁõÖÒÂú	Å®	61	ÍËÐÝ	Å©´å	ÑôÐÔ	ÎÞ	³õÊ¼ÖÎÁÆ	³õÖÎ	ÓÐ	ºÃ	24.3	ÎÞ	ÎÞ	ÎÞ	ÎÞ	ÎÞ	6.1	124	170	18.4	10.6	8.7	67.8
Â½½¨Ãñ	ÄÐ	61	Å©Ãñ	³ÇÊÐ	ÑôÐÔ	ÎÞ	³õÊ¼ÖÎÁÆ	³õÖÎ	ÎÞ	ºÃ	22.6	ÓÐ	ÎÞ	ÎÞ	ÆäËü	ÓÐ	10.4	128	130	27.2	23.2	9.1	66.9
ÂÀÈÙ¾ý	ÄÐ	61	¹¤ÈË	³ÇÊÐ	ÑôÐÔ	ÎÞ	³õÊ¼ÖÎÁÆ	³õÖÎ	ÓÐ	ºÃ	23.9	ÓÐ	ÎÞ	ÎÞ	ÎÞ	ÎÞ	6.1	143	237	17.8	10.7	6.6	58.7
Éò±þÁÖ	ÄÐ	61	Å©Ãñ	³ÇÊÐ	ÑôÐÔ	ÎÞ	³õÊ¼ÖÎÁÆ	³õÖÎ	ÎÞ	²î	23.8	ÓÐ	ÎÞ	ÎÞ	ÎÞ	ÎÞ	11.4	132	184	9.2	9.8	7.1	79.9
Éò½¨ÁÖ	ÄÐ	61	ÎÞÒµ	³ÇÊÐ	ÑôÐÔ	ÎÞ	³õÊ¼ÖÎÁÆ	³õÖÎ	ÎÞ	²î	24.1	ÓÐ	ÎÞ	ÎÞ	ÎÞ	ÎÞ	9.2	141	207	16.9	21.4	15.6	57.3
ÉòÅà¸ù	ÄÐ	61	Å©Ãñ	Å©´å	ÑôÐÔ	ÎÞ	³õÊ¼ÖÎÁÆ	³õÖÎ	ÓÐ	ºÃ	24.2	ÓÐ	ÎÞ	ÎÞ	ÎÞ	ÎÞ	4.8	156	168	8.9	34.4	10.4	64.2
ÌÆÐÂ»ª	Å®	61	Å©Ãñ	Å©´å	ÑôÐÔ	ÎÞ	³õÊ¼ÖÎÁÆ	³õÖÎ	ÓÐ	ºÃ	24.3	ÎÞ	ÎÞ	ÎÞ	ÎÞ	ÎÞ	5.7	106	93	27.3	11.7	13.4	62.8
Ð¤ÎÄÅ®	Å®	61	ÆäËû	³ÇÊÐ	ÑôÐÔ	ÎÞ	³õÊ¼ÖÎÁÆ	³õÖÎ	ÓÐ	ºÃ	30.2	ÎÞ	ÎÞ	ÎÞ	ÎÞ	ÎÞ	6.6	141	208	20.8	27.4	14.2	67.3
ê°ÎÄÐù	ÄÐ	61	Å©Ãñ	³ÇÊÐ	ÑôÐÔ	ÎÞ	³õÊ¼ÖÎÁÆ	³õÖÎ	ÎÞ	ºÃ	21.3	ÓÐ	ÎÞ	ÎÞ	ÎÞ	ÎÞ	5.2	168	203	21.4	19.5	9.8	70.1
ÕÔÇíÎä	Å®	61	Å©Ãñ	Å©´å	ÑôÐÔ	ÎÞ	³õÊ¼ÖÎÁÆ	³õÖÎ	ÎÞ	ºÃ	20.5	ÎÞ	ÎÞ	ÎÞ	ÎÞ	ÎÞ	6.4	127	176	34.4	15.3	8	58.7
ÖìÃÀÇÙ	Å®	61	Å©Ãñ	³ÇÊÐ	ÑôÐÔ	ÎÞ	³õÊ¼ÖÎÁÆ	³õÖÎ	ÎÞ	ºÃ	19	ÎÞ	ÎÞ	ÎÞ	ÎÞ	ÎÞ	3.5	105	241	21.7	11.6	17.1	68.2
³Â°¢Áô	ÄÐ	62	Å©Ãñ	³ÇÊÐ	ÑôÐÔ	ÎÞ	³õÊ¼ÖÎÁÆ	³õÖÎ	ÎÞ	²î	22.3	ÓÐ	ÎÞ	ÎÞ	ÎÞ	ÎÞ	7.6	130	222	13.4	13.9	6.6	62.9
³Â¸£Ìï	ÄÐ	62	Å©Ãñ	Å©´å	ÑôÐÔ	ÎÞ	³õÊ¼ÖÎÁÆ	³õÖÎ	ÓÐ	ºÃ	20.3	ÓÐ	ÎÞ	ÎÞ	ÆäËü	ÓÐ	5.6	134	103	29.5	9.8	11.6	52.8
³ÂÐËÁÖ	ÄÐ	62	Å©Ãñ	³ÇÊÐ	ÑôÐÔ	ÎÞ	³õÊ¼ÖÎÁÆ	³õÖÎ	ÎÞ	ºÃ	21.6	ÓÐ	ÎÞ	ÎÞ	ÆäËü	ÓÐ	8.1	124	192	17.5	24.1	10.6	67.3
ñÒË®Çå	ÄÐ	62	ÍËÐÝ	³ÇÊÐ	ÑôÐÔ	ÎÞ	³õÊ¼ÖÎÁÆ	³õÖÎ	ÓÐ	ºÃ	22.3	ÓÐ	ÎÞ	ÎÞ	ÎÞ	ÎÞ	4.4	132	211	9.9	9.8	8.6	59.6
´÷ÎÄ¾ê	Å®	62	Å©Ãñ	³ÇÊÐ	ÑôÐÔ	ÎÞ	³õÊ¼ÖÎÁÆ	³õÖÎ	ÎÞ	²î	22.4	ÎÞ	ÎÞ	ÎÞ	ÎÞ	ÎÞ	7.2	161	302	10.3	24.3	18.8	64.8
·Ñ¸ùÇÇ	ÄÐ	62	Å©Ãñ	Å©´å	ÑôÐÔ	ÎÞ	³õÊ¼ÖÎÁÆ	³õÖÎ	ÎÞ	²î	24.2	ÓÐ	ÎÞ	ÎÞ	ÎÞ	ÎÞ	4.6	115	249	20.4	10.9	10.6	67.2
»ÆÓÀÁÖ	ÄÐ	62	Å©Ãñ	Å©´å	ÑôÐÔ	ÎÞ	³õÊ¼ÖÎÁÆ	³õÖÎ	ÓÐ	ºÃ	24.3	ÓÐ	ÎÞ	ÎÞ	ÆäËü	ÓÐ	9.4	164	257	9.2	23.2	13.2	62.6
»ÆÖ¥À¼	Å®	62	Å©Ãñ	³ÇÊÐ	ÑôÐÔ	ÎÞ	³õÊ¼ÖÎÁÆ	³õÖÎ	ÓÐ	ºÃ	22.6	ÎÞ	ÎÞ	ÎÞ	ÎÞ	ÎÞ	6.2	136	267	21.8	10.7	10.7	71.9
Àî·ï±¦	Å®	62	Å©Ãñ	³ÇÊÐ	ÑôÐÔ	ÎÞ	ÔÙ´ÎÖÎÁÆ	¸´ÖÎ	ÎÞ	²î	23.9	ÓÐ	ÎÞ	ÎÞ	ÎÞ	ÎÞ	11.9	131	168	12.1	20.8	19.8	43
ÀîÈËÐÛ	ÄÐ	62	ÆäËû	³ÇÊÐ	ÑôÐÔ	ÎÞ	ÖÎÁÆÊ§°Ü	¸´ÖÎ	ÎÞ	ºÃ	23.8	ÓÐ	ÎÞ	ÎÞ	ÎÞ	ÎÞ	9.7	135	133	10.9	21.4	7.4	69.8
ÁÖ²½·ï	Å®	62	Å©Ãñ	Å©´å	ÑôÐÔ	ÎÞ	ÔÙ´ÎÖÎÁÆ	¸´ÖÎ	ÎÞ	²î	24.1	ÓÐ	ÎÞ	ÎÞ	ÎÞ	ÎÞ	4.9	118	137	24.3	14.4	14.4	59.3
ÁèË³½­	ÄÐ	62	Å©Ãñ	³ÇÊÐ	ÑôÐÔ	ÎÞ	³õÊ¼ÖÎÁÆ	³õÖÎ	ÎÞ	²î	25.7	ÓÐ	ÎÞ	ÎÞ	ÎÞ	ÎÞ	5.7	123	208	16.1	31.7	11.7	71.3
Ã«¹úÈ¨	ÄÐ	62	Å©Ãñ	Å©´å	ÑôÐÔ	ÎÞ	³õÊ¼ÖÎÁÆ	³õÖÎ	ÎÞ	²î	24.3	ÓÐ	ÎÞ	ÎÞ	ÎÞ	ÎÞ	6.8	121	150	20.7	13.4	6.4	74.8
ÄßÍÁ¸ù	ÄÐ	62	Å©Ãñ	Å©´å	ÑôÐÔ	ÎÞ	³õÊ¼ÖÎÁÆ	³õÖÎ	ÎÞ	ºÃ	18.5	ÓÐ	ÎÞ	ÎÞ	ÎÞ	ÎÞ	5.1	146	203	16.4	9.5	19.5	64.9
ÅËÁÖ½­	ÄÐ	62	Å©Ãñ	Å©´å	ÑôÐÔ	ÎÞ	³õÊ¼ÖÎÁÆ	³õÖÎ	ÎÞ	ºÃ	21.9	ÓÐ	ÎÞ	ÎÞ	ÎÞ	ÎÞ	6.4	138	136	8.5	8.3	15.3	68.2
Åá´ÔÎ°	ÄÐ	62	Å©Ãñ	³ÇÊÐ	ÑôÐÔ	ÎÞ	³õÊ¼ÖÎÁÆ	³õÖÎ	ÎÞ	²î	20.5	ÓÐ	ÎÞ	ÎÞ	ÎÞ	ÎÞ	3.9	158	203	16.6	22.6	11.6	69.8
Éò×ÓÁ¼	ÄÐ	62	Å©Ãñ	Å©´å	ÑôÐÔ	ÎÞ	³õÊ¼ÖÎÁÆ	³õÖÎ	ÓÐ	ºÃ	26.7	ÓÐ	ÎÞ	ÎÞ	ÎÞ	ÎÞ	7	134	169	21.7	9.9	13.9	88.3
Ê©Éú¿µ	ÄÐ	62	Å©Ãñ	Å©´å	ÑôÐÔ	ÎÞ	³õÊ¼ÖÎÁÆ	³õÖÎ	ÓÐ	ºÃ	22.3	ÓÐ	ÎÞ	ÎÞ	ÎÞ	ÎÞ	5.1	145	195	16.8	23.8	15.8	73.7
ËÎ¸ùÒ¶	Å®	62	Å©Ãñ	Å©´å	ÑôÐÔ	ÎÞ	³õÊ¼ÖÎÁÆ	³õÖÎ	ÎÞ	ºÃ	20.3	ÎÞ	ÎÞ	ÎÞ	ÎÞ	ÎÞ	8.4	129	205	17	7.4	9.9	87.6
Ëï½¨»ª	ÄÐ	62	ÆäËû	³ÇÊÐ	ÑôÐÔ	ÎÞ	³õÊ¼ÖÎÁÆ	³õÖÎ	ÎÞ	²î	21.6	ÓÐ	ÎÞ	ÎÞ	ÎÞ	ÎÞ	4.6	164	133	20.3	14.2	8.4	68.2
Íõ´«½ð	ÄÐ	62	ÍËÐÝ	Å©´å	ÑôÐÔ	ÎÞ	³õÊ¼ÖÎÁÆ	³õÖÎ	ÎÞ	ºÃ	22.3	ÓÐ	ÎÞ	ÎÞ	ÎÞ	ÎÞ	7.7	157	155	17.5	21.7	11.4	68.6
ÍõÔÂ¶ð	Å®	62	Å©Ãñ	³ÇÊÐ	ÑôÐÔ	ÎÞ	³õÊ¼ÖÎÁÆ	³õÖÎ	ÎÞ	²î	22.6	ÎÞ	ÎÞ	ÎÞ	ÎÞ	ÎÞ	4.9	119	201	16.4	23.4	11.1	70.5
ÎÌÊÀÆ½	ÄÐ	62	ÎÞÒµ	³ÇÊÐ	ÑôÐÔ	ÎÞ	³õÊ¼ÖÎÁÆ	³õÖÎ	ÎÞ	²î	24.2	ÓÐ	ÎÞ	ÎÞ	ÎÞ	ÎÞ	9.9	151	187	17.8	9.5	7.9	61.4
ÐìÓñÃ÷	ÄÐ	62	Å©Ãñ	Å©´å	ÑôÐÔ	ÎÞ	³õÊ¼ÖÎÁÆ	³õÖÎ	ÎÞ	²î	24.3	ÓÐ	ÎÞ	ÎÞ	ÎÞ	ÎÞ	8.7	91	119	16.9	15.3	18.4	75.2
Ðí½ðÈª	ÄÐ	62	Å©Ãñ	³ÇÊÐ	ÑôÐÔ	ÎÞ	³õÊ¼ÖÎÁÆ	³õÖÎ	ÎÞ	²î	22.6	ÓÐ	ÎÞ	ÎÞ	ÆäËü	ÓÐ	5.9	143	142	9.3	22.6	20.7	76.5
ÑîÔÆÈª	ÄÐ	62	Å©Ãñ	³ÇÊÐ	ÑôÐÔ	ÎÞ	³õÊ¼ÖÎÁÆ	³õÖÎ	ÎÞ	ºÃ	23.9	ÓÐ	ÎÞ	ÎÞ	ÆäËü	ÓÐ	4.7	141	167	19.1	13.9	9.4	66.6
Ò¦Ö®¼û	ÄÐ	62	ÍËÐÝ	Å©´å	ÑôÐÔ	ÎÞ	ÔÙ´ÎÖÎÁÆ	¸´ÖÎ	ÎÞ	²î	23.8	ÓÐ	ÎÞ	ÎÞ	ÆäËü	ÓÐ	6.6	133	113	18.4	9.8	16.8	80.6
ÖìµÀÉç	ÄÐ	62	ÆäËû	³ÇÊÐ	ÑôÐÔ	ÎÞ	ÔÙ´ÎÖÎÁÆ	¸´ÖÎ	ÎÞ	ºÃ	24.1	ÓÐ	ÎÞ	ÎÞ	ÆäËü	ÓÐ	5.1	147	225	27.2	24.1	7.2	68.1
ÖìÁ¢Õä	Å®	62	Å©Ãñ	Å©´å	ÑôÐÔ	ÎÞ	³õÊ¼ÖÎÁÆ	³õÖÎ	ÎÞ	ºÃ	24.2	ÎÞ	ÎÞ	ÎÞ	ÎÞ	ÎÞ	6.2	178	109	17.8	14.2	10.4	82.9
³ÂÓñÐÂ	ÄÐ	63	Å©Ãñ	Å©´å	ÑôÐÔ	ÎÞ	³õÊ¼ÖÎÁÆ	³õÖÎ	ÎÞ	²î	24.3	ÓÐ	ÎÞ	ÎÞ	ÎÞ	ÎÞ	5.9	173	250	19.2	7.3	13.5	54.4
³ÂÖ¾±þ	ÄÐ	63	ÎÞÒµ	³ÇÊÐ	ÑôÐÔ	ÎÞ	³õÊ¼ÖÎÁÆ	³õÖÎ	ÎÞ	ºÃ	25.8	ÓÐ	ÎÞ	ÎÞ	ÎÞ	ÎÞ	7.2	133	164	16.9	21.3	9.5	56.1
³ÂÖ¾Ã÷	ÄÐ	63	Å©Ãñ	Å©´å	ÑôÐÔ	ÎÞ	³õÊ¼ÖÎÁÆ	³õÖÎ	ÎÞ	ºÃ	26.4	ÓÐ	ÎÞ	ÎÞ	ÎÞ	ÎÞ	5.1	124	166	8.9	11.9	6.4	58.9
·Ñ·ïÓ¢	Å®	63	Å©Ãñ	³ÇÊÐ	ÑôÐÔ	ÎÞ	³õÊ¼ÖÎÁÆ	³õÖÎ	ÎÞ	ºÃ	20.5	ÎÞ	ÎÞ	ÎÞ	ÎÞ	ÎÞ	8.8	137	198	17.3	19.6	10.5	67.3
¸µÒý»¨	Å®	63	Å©Ãñ	Å©´å	ÑôÐÔ	ÎÞ	³õÊ¼ÖÎÁÆ	³õÖÎ	ÎÞ	ºÃ	21.5	ÎÞ	ÎÞ	ÎÞ	ÎÞ	ÎÞ	4.3	138	187	20.8	21.6	8.5	64.8
»ÆÓÀ¹ó	ÄÐ	63	Å©Ãñ	Å©´å	ÑôÐÔ	ÎÞ	³õÊ¼ÖÎÁÆ	³õÖÎ	ÎÞ	²î	22.3	ÓÐ	ÎÞ	ÎÞ	ÎÞ	ÎÞ	7.9	158	214	21.4	22.8	18	58.5
½¹×ÔÐÅ	ÄÐ	63	Å©Ãñ	Å©´å	ÑôÐÔ	ÎÞ	ÔÙ´ÎÖÎÁÆ	¸´ÖÎ	ÓÐ	ºÃ	20.3	ÓÐ	ÎÞ	ÎÞ	ÎÞ	ÎÞ	4.9	129	271	24.4	22	6.5	70.8
Â¬ÈÊ¸»	ÄÐ	63	Å©Ãñ	Å©´å	ÑôÐÔ	ÎÞ	³õÊ¼ÖÎÁÆ	³õÖÎ	ÓÐ	ºÃ	21.6	ÓÐ	ÎÞ	ÎÞ	ÎÞ	ÎÞ	7.6	112	255	21.7	21.7	7.8	71.3
Â½°²Ã÷	ÄÐ	63	ÎÞÒµ	³ÇÊÐ	ÑôÐÔ	ÎÞ	³õÊ¼ÖÎÁÆ	³õÖÎ	ÓÐ	ºÃ	22.3	ÓÐ	ÎÞ	ÎÞ	ÆäËü	ÓÐ	5.6	141	122	23.4	11.3	11.2	68.3
Ç®±¦ÁÖ	ÄÐ	63	ÆäËû	Å©´å	ÑôÐÔ	ÎÞ	³õÊ¼ÖÎÁÆ	³õÖÎ	ÎÞ	²î	22.6	ÓÐ	ÎÞ	ÎÞ	ÎÞ	ÎÞ	8.1	138	209	19.5	9.3	14.4	66.4
Éò¾ÕÁÖ	ÄÐ	63	Å©Ãñ	Å©´å	ÑôÐÔ	ÎÞ	ÖÎÁÆÊ§°Ü	¸´ÖÎ	ÎÞ	²î	24.2	ÓÐ	ÎÞ	ÎÞ	ÎÞ	ÎÞ	4.4	155	208	35.3	8.8	10.7	58.5
ÌÀ½¨ÖÒ	ÄÐ	63	Å©Ãñ	Å©´å	ÑôÐÔ	ÎÞ	³õÊ¼ÖÎÁÆ	³õÖÎ	ÓÐ	²î	24.3	ÓÐ	ÎÞ	ÎÞ	ÎÞ	ÎÞ	7.2	126	157	12.6	12.4	12.4	65.5
ÌÀ¾Å½ï	ÄÐ	63	Å©Ãñ	Å©´å	ÑôÐÔ	ÎÞ	³õÊ¼ÖÎÁÆ	³õÖÎ	ÎÞ	ºÃ	22.6	ÓÐ	ÎÞ	ÎÞ	ÎÞ	ÎÞ	4.6	159	246	6.9	21.4	10.5	80.5
ÌÆ°¢Ã¨	Å®	63	Å©Ãñ	Å©´å	ÑôÐÔ	ÎÞ	³õÊ¼ÖÎÁÆ	³õÖÎ	ÎÞ	ºÃ	23.9	ÎÞ	ÎÞ	ÎÞ	ÆäËü	ÓÐ	9.4	141	201	13.8	13.7	9.3	59.9
ÍõË®Ã÷	ÄÐ	63	¹¤ÈË	Å©´å	ÑôÐÔ	ÎÞ	³õÊ¼ÖÎÁÆ	³õÖÎ	ÓÐ	ºÃ	23.8	ÓÐ	ÎÞ	ÎÞ	ÎÞ	ÎÞ	6.2	160	196	14.1	21	12.6	61.5
ÎÀ°¢ÁÖ	ÄÐ	63	ÆäËû	³ÇÊÐ	ÑôÐÔ	ÎÞ	³õÊ¼ÖÎÁÆ	³õÖÎ	ÓÐ	ºÃ	24.1	ÓÐ	ÎÞ	ÎÞ	ÎÞ	ÎÞ	11.9	133	101	11.2	24.7	16.9	77.8
ÐìÄ¾¸ù	ÄÐ	63	Å©Ãñ	³ÇÊÐ	ÑôÐÔ	ÎÞ	³õÊ¼ÖÎÁÆ	³õÖÎ	ÓÐ	²î	24.2	ÓÐ	ÎÞ	ÎÞ	ÎÞ	ÎÞ	9.7	154	280	27.3	9.9	13.8	67.7
Ñî°¢Îå	ÄÐ	63	Å©Ãñ	Å©´å	ÑôÐÔ	ÎÞ	³õÊ¼ÖÎÁÆ	³õÖÎ	ÎÞ	ºÃ	24.3	ÓÐ	ÎÞ	ÎÞ	ÎÞ	ÎÞ	4.9	156	307	8.8	8.4	24.1	71.4
ÑîÐãÕä	Å®	63	Å©Ãñ	³ÇÊÐ	ÑôÐÔ	ÎÞ	³õÊ¼ÖÎÁÆ	³õÖÎ	ÎÞ	²î	17.6	ÎÞ	ÎÞ	ÎÞ	ÎÞ	ÎÞ	5.7	128	173	9.8	11.4	10.2	73.2
ÑîÕÂöÎ	ÄÐ	63	ÎÞÒµ	³ÇÊÐ	ÑôÐÔ	ÎÞ	³õÊ¼ÖÎÁÆ	³õÖÎ	ÎÞ	ºÃ	26.2	ÓÐ	ÎÞ	ÎÞ	ÎÞ	ÎÞ	6.8	155	195	10.1	11.1	9.3	82.8
ÒóÔÂ·¼	Å®	63	ÎÞÒµ	Å©´å	ÑôÐÔ	ÎÞ	³õÊ¼ÖÎÁÆ	³õÖÎ	ÎÞ	²î	20.5	ÎÞ	ÎÞ	ÎÞ	·ÎÑ×	ÓÐ	5.1	135	184	9.2	7.9	11.9	62.1
ÕÅÓÐ¿ü	ÄÐ	63	¹¤ÈË	Å©´å	ÑôÐÔ	ÎÞ	³õÊ¼ÖÎÁÆ	³õÖÎ	ÎÞ	²î	18.8	ÓÐ	ÎÞ	ÎÞ	ÎÞ	ÎÞ	6.4	132	229	19.8	8.4	8.7	84.4
ÕÂÁù±¦	ÄÐ	63	Å©Ãñ	Å©´å	ÑôÐÔ	ÎÞ	³õÊ¼ÖÎÁÆ	³õÖÎ	ÎÞ	²î	22.3	ÓÐ	ÎÞ	ÎÞ	ÎÞ	ÎÞ	3.9	148	112	17.3	20.7	7.4	78.1
ÖÜ¿Æº½	ÄÐ	63	ÆäËû	³ÇÊÐ	ÑôÐÔ	ÎÞ	³õÊ¼ÖÎÁÆ	³õÖÎ	ÓÐ	ºÃ	20.3	ÓÐ	ÎÞ	ÎÞ	ÎÞ	ÎÞ	7	156	219	29.9	9.4	13.1	72.4
Öì±þÀ¤	ÄÐ	63	Å©Ãñ	³ÇÊÐ	ÑôÐÔ	ÎÞ	ÔÙ´ÎÖÎÁÆ	¸´ÖÎ	ÎÞ	ºÃ	21.6	ÓÐ	ÎÞ	ÎÞ	ÎÞ	ÎÞ	5.1	156	204	17.9	21.8	9.8	67.8
Öì¼ÓÖÒ	ÄÐ	63	¹¤ÈË	Å©´å	ÑôÐÔ	ÎÞ	³õÊ¼ÖÎÁÆ	³õÖÎ	ÎÞ	ºÃ	22.3	ÓÐ	ÎÞ	ÎÞ	ÎÞ	ÎÞ	8.4	145	175	7.9	23	12.8	64.9
ÖìÇÉÁ«	Å®	63	Å©Ãñ	³ÇÊÐ	ÑôÐÔ	ÎÞ	ÔÙ´ÎÖÎÁÆ	¸´ÖÎ	ÓÐ	ºÃ	22.7	ÓÐ	ÎÞ	MDR	ÎÞ	ÎÞ	4.6	146	184	47.4	21.4	7.8	67.4
³ÂººÓñ	Å®	64	Å©Ãñ	Å©´å	ÑôÐÔ	ÎÞ	³õÊ¼ÖÎÁÆ	³õÖÎ	ÎÞ	²î	24.2	ÎÞ	ÎÞ	MDR	ÎÞ	ÎÞ	7.7	136	199	67.7	13.5	10.7	63.2
³ÂÁÖ¸ù	ÄÐ	64	Å©Ãñ	Å©´å	ÑôÐÔ	ÎÞ	³õÊ¼ÖÎÁÆ	³õÖÎ	ÎÞ	ºÃ	24.3	ÓÐ	ÎÞ	MDR	·ÎÑ×	ÓÐ	4.9	152	192	54.9	9.5	19.2	73.9
³ÂÃ÷»ª	ÄÐ	64	Å©Ãñ	³ÇÊÐ	ÑôÐÔ	ÎÞ	³õÊ¼ÖÎÁÆ	³õÖÎ	ÓÐ	ºÃ	22.6	ÓÐ	ÎÞ	MDR	·ÎÑ×	ÓÐ	9.9	159	182	69.9	19.4	13.4	67.6
µÒ½ðÐÇ	ÄÐ	64	Å©Ãñ	³ÇÊÐ	ÑôÐÔ	ÎÞ	³õÊ¼ÖÎÁÆ	³õÖÎ	ÓÐ	ºÃ	23.9	ÓÐ	ÎÞ	ÎÞ	·ÎÑ×	ÓÐ	8.7	97	271	8.7	10.5	9.5	71.9
·Ñ°ØÁÖ	ÄÐ	64	Å©Ãñ	Å©´å	ÑôÐÔ	ÎÞ	³õÊ¼ÖÎÁÆ	³õÖÎ	ÓÐ	ºÃ	23.8	ÓÐ	ÎÞ	ÎÞ	·ÎÑ×	ÓÐ	5.9	134	198	15.9	21.5	6.3	59.9
¹Ë¸ùÃÀ	Å®	64	Å©Ãñ	Å©´å	ÑôÐÔ	ÎÞ	³õÊ¼ÖÎÁÆ	³õÖÎ	ÓÐ	ºÃ	24.1	ÎÞ	ÎÞ	ÎÞ	·ÎÑ×	ÓÐ	4.7	136	197	34.7	18	12.6	48.3
¹Ë½ð²Æ	ÄÐ	64	Å©Ãñ	Å©´å	ÑôÐÔ	ÎÞ	³õÊ¼ÖÎÁÆ	³õÖÎ	ÎÞ	ºÃ	24.2	ÓÐ	ÎÞ	ÎÞ	ÎÞ	ÎÞ	6.6	115	224	6.6	6.5	20.9	74.7
ºÎÅåÃñ	ÄÐ	64	Å©Ãñ	³ÇÊÐ	ÑôÐÔ	ÎÞ	³õÊ¼ÖÎÁÆ	³õÖÎ	ÓÐ	ºÃ	24.3	ÓÐ	ÎÞ	ÎÞ	ÎÞ	ÎÞ	5.1	128	235	5.1	7.8	18.4	54.6
½¯°Û¿µ	ÄÐ	64	Å©Ãñ	³ÇÊÐ	ÑôÐÔ	ÎÞ	³õÊ¼ÖÎÁÆ	³õÖÎ	ÎÞ	ºÃ	21.5	ÓÐ	ÎÞ	ÎÞ	COPD	ÓÐ	6.2	117	224	16.2	11.2	8.2	62.2
½¯¸ù·¨	ÄÐ	64	Å©Ãñ	Å©´å	ÑôÐÔ	ÎÞ	ÖÎÁÆÊ§°Ü	¸´ÖÎ	ÓÐ	ºÃ	19.7	ÓÐ	ÎÞ	ÎÞ	ÎÞ	ÎÞ	5.9	145	180	25.9	14.4	14.2	64.3
½¯¸ù·¨	ÄÐ	64	ÎÞÒµ	Å©´å	ÑôÐÔ	ÎÞ	³õÊ¼ÖÎÁÆ	³õÖÎ	ÓÐ	ºÃ	20.5	ÓÐ	ÎÞ	ÎÞ	ÎÞ	ÎÞ	7.2	160	155	7.2	10.7	12.5	62.9
ÁÖ²½·ï	ÄÐ	64	Å©Ãñ	Å©´å	ÑôÐÔ	ÎÞ	³õÊ¼ÖÎÁÆ	³õÖÎ	ÎÞ	ºÃ	27.6	ÓÐ	ÎÞ	ÎÞ	ÎÞ	ÎÞ	5.1	146	209	15.1	23.4	6.8	69.7
Â½°ØÏé	ÄÐ	64	ÎÞÒµ	Å©´å	ÑôÐÔ	ÎÞ	³õÊ¼ÖÎÁÆ	³õÖÎ	ÎÞ	ºÃ	22.3	ÓÐ	ÎÞ	ÎÞ	ÆäËü	ÓÐ	8.8	148	234	8.8	10.5	4.7	104.6
ÂÞ¹â¹ú	ÄÐ	64	Å©Ãñ	Å©´å	ÑôÐÔ	ÎÞ	³õÊ¼ÖÎÁÆ	³õÖÎ	ÓÐ	ºÃ	20.3	ÓÐ	ÎÞ	ÎÞ	ÎÞ	ÎÞ	4.3	138	257	14.3	25.3	12.3	61.4
ÅË±þÓ¢	Å®	64	Å©Ãñ	Å©´å	ÑôÐÔ	ÎÞ	³õÊ¼ÖÎÁÆ	³õÖÎ	ÎÞ	ºÃ	21.6	ÎÞ	ÎÞ	ÎÞ	ÎÞ	ÎÞ	7.9	131	141	7.9	12.6	7.5	73.7
Éò°Ù°²	ÄÐ	64	Å©Ãñ	³ÇÊÐ	ÑôÐÔ	ÎÞ	³õÊ¼ÖÎÁÆ	³õÖÎ	ÓÐ	ºÃ	22.3	ÓÐ	ÎÞ	ÎÞ	ÎÞ	ÎÞ	4.9	143	236	44.9	16.9	11.9	64.5
Éò±¦¸ù	ÄÐ	64	Å©Ãñ	Å©´å	ÑôÐÔ	ÎÞ	ÔÙ´ÎÖÎÁÆ	¸´ÖÎ	ÎÞ	ºÃ	22.7	ÓÐ	ÎÞ	ÎÞ	·ÎÑ×	ÓÐ	10.4	132	214	11.4	13.8	10.7	74.1
Éò¸ùÈÙ	ÄÐ	64	Å©Ãñ	Å©´å	ÑôÐÔ	ÎÞ	³õÊ¼ÖÎÁÆ	³õÖÎ	ÎÞ	²î	24.2	ÓÐ	ÎÞ	ÎÞ	ÎÞ	ÎÞ	6.1	170	152	9.2	24.1	4.1	68.2
Éò½ðÕÂ	ÄÐ	64	Å©Ãñ	³ÇÊÐ	ÑôÐÔ	ÎÞ	³õÊ¼ÖÎÁÆ	³õÖÎ	ÎÞ	ºÃ	24.3	ÓÐ	ÎÞ	ÎÞ	ÎÞ	ÎÞ	11.4	130	207	34.8	10.2	7.9	64.1
Éò½õ»ª	ÄÐ	64	Å©Ãñ	³ÇÊÐ	ÑôÐÔ	ÎÞ	³õÊ¼ÖÎÁÆ	³õÖÎ	ÎÞ	ºÃ	22.6	ÓÐ	ÎÞ	ÎÞ	ÎÞ	ÎÞ	9.2	108	93	9.7	9.3	9.4	56.1
ÉòË®¸ù	ÄÐ	64	Å©Ãñ	³ÇÊÐ	ÑôÐÔ	ÎÞ	³õÊ¼ÖÎÁÆ	³õÖÎ	ÎÞ	ºÃ	23.9	ÓÐ	ÎÞ	ÎÞ	COPD	ÓÐ	4.8	122	234	16.6	11.9	8.7	65.7
ÉòÏ¸Ã«	ÄÐ	64	Å©Ãñ	³ÇÊÐ	ÑôÐÔ	ÎÞ	³õÊ¼ÖÎÁÆ	³õÖÎ	ÎÞ	²î	23.8	ÓÐ	ÎÞ	ÎÞ	ÎÞ	ÎÞ	5.7	136	223	5.2	8.7	14.5	57.3
Ê©È«ÁÖ	ÄÐ	64	Å©Ãñ	Å©´å	ÑôÐÔ	ÎÞ	³õÊ¼ÖÎÁÆ	³õÖÎ	ÎÞ	ºÃ	24.1	ÓÐ	ÎÞ	ÎÞ	ÎÞ	ÎÞ	6.6	153	273	16.4	18.4	16.5	67.4
ËÕÃ÷ÓÑ	ÄÐ	64	Å©Ãñ	Å©´å	ÑôÐÔ	ÎÞ	³õÊ¼ÖÎÁÆ	³õÖÎ	ÎÞ	²î	24.2	ÓÐ	ÎÞ	ÎÞ	COPD	ÓÐ	5.2	148	190	13.5	23.1	14.5	62.9
ËïË®Ã÷	ÄÐ	64	ÎÞÒµ	³ÇÊÐ	ÑôÐÔ	ÎÞ	³õÊ¼ÖÎÁÆ	³õÖÎ	ÎÞ	ºÃ	24.3	ÓÐ	ÎÞ	ÎÞ	ÎÞ	ÎÞ	6.4	136	206	7.6	9.8	8.6	81.4
ÍõË®°²	ÄÐ	64	ÎÞÒµ	Å©´å	ÑôÐÔ	ÎÞ	³õÊ¼ÖÎÁÆ	³õÖÎ	ÎÞ	²î	28.5	ÓÐ	ÎÞ	ÎÞ	ÎÞ	ÎÞ	3.5	159	232	6.2	12.8	13.1	64.2
ÍõÐãÕä	Å®	64	Å©Ãñ	Å©´å	ÑôÐÔ	ÎÞ	³õÊ¼ÖÎÁÆ	³õÖÎ	ÓÐ	²î	21.3	ÎÞ	ÎÞ	ÎÞ	ÎÞ	ÎÞ	7.6	158	294	15.2	7.8	13.6	72.3
ÍõÓÀÐù	ÄÐ	64	Å©Ãñ	Å©´å	ÑôÐÔ	ÎÞ	³õÊ¼ÖÎÁÆ	³õÖÎ	ÎÞ	²î	26.3	ÓÐ	ÎÞ	ÎÞ	COPD	ÓÐ	6.2	130	214	26.4	10.7	11.9	51.7
ÎâÎ°ÖÒ	ÄÐ	64	Å©Ãñ	Å©´å	ÑôÐÔ	ÎÞ	³õÊ¼ÖÎÁÆ	³õÖÎ	ÎÞ	ºÃ	21.5	ÓÐ	ÎÞ	ÎÞ	COPD	ÓÐ	5.2	126	116	7.9	19.2	12.1	67.5
Ðì½õÇÅ	ÄÐ	64	ÎÞÒµ	³ÇÊÐ	ÑôÐÔ	ÎÞ	³õÊ¼ÖÎÁÆ	³õÖÎ	ÓÐ	²î	27.4	ÓÐ	ÎÞ	ÎÞ	ÎÞ	ÎÞ	6.4	132	142	13.4	23.4	21.6	60.6
Ðì×Ó¸ù	ÄÐ	64	Å©Ãñ	Å©´å	ÑôÐÔ	ÎÞ	³õÊ¼ÖÎÁÆ	³õÖÎ	ÎÞ	²î	20.3	ÓÐ	ÎÞ	ÎÞ	COPD	ÓÐ	7.9	139	215	7	9.5	11.9	69.1
ÕÅÃ÷ÎÄ	ÄÐ	64	Å©Ãñ	Å©´å	ÑôÐÔ	ÎÞ	³õÊ¼ÖÎÁÆ	³õÖÎ	ÎÞ	²î	21.6	ÓÐ	ÎÞ	ÎÞ	ÎÞ	ÎÞ	3.4	109	210	8.2	6.3	13.3	56.4
ÕÅÐÂÃñ	ÄÐ	64	¹¤ÈË	Å©´å	ÑôÐÔ	ÎÞ	³õÊ¼ÖÎÁÆ	³õÖÎ	ÓÐ	²î	22.3	ÓÐ	ÎÞ	ÎÞ	ÎÞ	ÎÞ	3	136	179	13.7	12.6	10.4	48.9
ÕÂ°¢´ô	ÄÐ	64	Å©Ãñ	³ÇÊÐ	ÑôÐÔ	ÎÞ	³õÊ¼ÖÎÁÆ	³õÖÎ	ÎÞ	²î	22.9	ÓÐ	ÎÞ	ÎÞ	ÎÞ	ÎÞ	5.2	119	205	15.9	9.9	7.5	75.6
ÖÓ¸ùÈÙ	ÄÐ	64	Å©Ãñ	³ÇÊÐ	ÑôÐÔ	ÎÞ	³õÊ¼ÖÎÁÆ	³õÖÎ	ÎÞ	²î	24.2	ÓÐ	ÎÞ	ÎÞ	·ÎÑ×	ÓÐ	3.7	146	211	16.9	23.8	19.5	76.8
Öì±þÀ¤	ÄÐ	64	Å©Ãñ	³ÇÊÐ	ÑôÐÔ	ÎÞ	ÔÙ´ÎÖÎÁÆ	¸´ÖÎ	ÎÞ	ºÃ	24.3	ÓÐ	ÎÞ	ÎÞ	ÎÞ	ÎÞ	5.9	138	194	18.3	14.1	10.3	62.7
³Â½¨ÁÖ	ÄÐ	65	ÎÞÒµ	Å©´å	ÑôÐÔ	ÎÞ	³õÊ¼ÖÎÁÆ	³õÖÎ	ÎÞ	²î	22.6	ÓÐ	ÎÞ	ÎÞ	ÎÞ	ÎÞ	3.3	139	208	10.2	18.2	20.4	57.7
³ÂÃ··½	ÄÐ	65	ÆäËû	³ÇÊÐ	ÑôÐÔ	ÎÞ	³õÊ¼ÖÎÁÆ	³õÖÎ	ÎÞ	²î	23.9	ÓÐ	ÎÞ	ÎÞ	ÎÞ	ÎÞ	5.1	137	170	9.2	24.3	19.2	65.3
³ÂÊ÷ÐË	ÄÐ	65	ÎÞÒµ	³ÇÊÐ	ÑôÐÔ	ÎÞ	³õÊ¼ÖÎÁÆ	³õÖÎ	ÎÞ	²î	23.8	ÓÐ	ÎÞ	ÎÞ	ÎÞ	ÎÞ	5.6	141	136	17.7	9.9	11.8	80.6
³ÂÕý»ª	ÄÐ	65	Å©Ãñ	³ÇÊÐ	ÑôÐÔ	ÎÞ	³õÊ¼ÖÎÁÆ	³õÖÎ	ÎÞ	ºÃ	24.1	ÓÐ	ÎÞ	ÎÞ	ÆäËü	ÓÐ	7.7	136	209	6.2	21.7	22.1	77.3
³ÌÔ¶¹ú	ÄÐ	65	Å©Ãñ	³ÇÊÐ	ÑôÐÔ	ÎÞ	³õÊ¼ÖÎÁÆ	³õÖÎ	ÎÞ	ºÃ	28.5	ÓÐ	ÎÞ	ÎÞ	ÎÞ	ÎÞ	6.1	132	133	13.9	8.6	12.9	106.7
¶­»ðÈÙ	ÄÐ	65	Å©Ãñ	Å©´å	ÑôÐÔ	ÎÞ	³õÊ¼ÖÎÁÆ	³õÖÎ	ÓÐ	ºÃ	24.3	ÓÐ	ÎÞ	ÎÞ	ÎÞ	ÎÞ	5.1	127	165	6.4	13.1	24.3	86.3
¹Ë¿¡	Å®	65	ÆäËû	³ÇÊÐ	ÑôÐÔ	ÎÞ	ÔÙ´ÎÖÎÁÆ	¸´ÖÎ	ÎÞ	ºÃ	21.5	ÎÞ	ÎÞ	ÎÞ	ÆäËü	ÓÐ	3.8	125	181	10.9	22	16.1	75.4
¹ËÀ¼Èç	ÄÐ	65	Å©Ãñ	³ÇÊÐ	ÑôÐÔ	ÎÞ	³õÊ¼ÖÎÁÆ	³õÖÎ	ÎÞ	ºÃ	21.3	ÓÐ	ÎÞ	ÎÞ	ÎÞ	ÎÞ	6.5	139	178	21.7	12.1	20.7	71.6
¹ËÓÀÀÖ	ÄÐ	65	ÍËÐÝ	Å©´å	ÑôÐÔ	ÎÞ	ÔÙ´ÎÖÎÁÆ	¸´ÖÎ	ÎÞ	²î	20.5	ÓÐ	ÎÞ	ÎÞ	ÎÞ	ÎÞ	3.6	129	169	9.3	10.8	16.4	59.4
Â½îÚÁÖ	ÄÐ	65	ÎÞÒµ	³ÇÊÐ	ÑôÐÔ	ÎÞ	³õÊ¼ÖÎÁÆ	³õÖÎ	ÎÞ	ºÃ	29.7	ÓÐ	ÎÞ	ÎÞ	ÎÞ	ÎÞ	9.8	124	199	10.8	21.7	8.5	68.3
Ã©¾ÕÁÖ	ÄÐ	65	Å©Ãñ	Å©´å	ÑôÐÔ	ÎÞ	³õÊ¼ÖÎÁÆ	³õÖÎ	ÎÞ	ºÃ	22.3	ÓÐ	ÎÞ	ÎÞ	ÎÞ	ÎÞ	6.1	126	149	14.4	9.4	16.6	59.7
Ã·ÔÆ½ã	Å®	65	Å©Ãñ	³ÇÊÐ	ÑôÐÔ	ÎÞ	³õÊ¼ÖÎÁÆ	³õÖÎ	ÎÞ	²î	20.3	ÎÞ	ÎÞ	ÎÞ	ÎÞ	ÎÞ	4.5	134	196	10.4	19.5	21.7	54.1
Äß±þÈÙ	ÄÐ	65	Å©Ãñ	Å©´å	ÑôÐÔ	ÎÞ	³õÊ¼ÖÎÁÆ	³õÖÎ	ÎÞ	²î	21.6	ÓÐ	ÎÞ	ÎÞ	ÎÞ	ÎÞ	7.8	129	225	5.7	15.3	16.8	68.6
ÄßÐÐ±ë	ÄÐ	65	ÎÞÒµ	Å©´å	ÑôÐÔ	ÎÞ	³õÊ¼ÖÎÁÆ	³õÖÎ	ÎÞ	ºÃ	22.3	ÓÐ	ÎÞ	ÎÞ	ÎÞ	ÎÞ	3.4	130	221	13.4	12.6	17	77.5
ÅËÁÖÕÂ	ÄÐ	65	Å©Ãñ	³ÇÊÐ	ÑôÐÔ	ÎÞ	³õÊ¼ÖÎÁÆ	³õÖÎ	ÎÞ	²î	23.1	ÓÐ	ÎÞ	ÎÞ	ÎÞ	ÎÞ	7.7	161	214	9.5	13.9	20.3	56.8
ÆÕÃÀ·Ò	Å®	65	Å©Ãñ	Å©´å	ÑôÐÔ	ÎÞ	³õÊ¼ÖÎÁÆ	³õÖÎ	ÎÞ	²î	24.2	ÎÞ	ÎÞ	ÎÞ	ÎÞ	ÎÞ	4.6	127	156	8.3	23.8	17.5	68.8
Ç®Ó¦¸ù	ÄÐ	65	Å©Ãñ	³ÇÊÐ	ÑôÐÔ	ÎÞ	³õÊ¼ÖÎÁÆ	³õÖÎ	ÎÞ	²î	24.3	ÓÐ	ÎÞ	ÎÞ	ÎÞ	ÎÞ	6.8	113	157	22.6	14.1	16.4	60.1
ÉòÔªÁÖ	ÄÐ	65	Å©Ãñ	Å©´å	ÑôÐÔ	ÎÞ	³õÊ¼ÖÎÁÆ	³õÖÎ	ÎÞ	ºÃ	22.6	ÓÐ	ÎÞ	ÎÞ	ÎÞ	ÎÞ	5.8	135	299	16.9	24.2	17.8	67.9
ËïËÄC	ÄÐ	65	Å©Ãñ	Å©´å	ÑôÐÔ	ÎÞ	³õÊ¼ÖÎÁÆ	³õÖÎ	ÓÐ	ºÃ	23.9	ÓÐ	ÎÞ	ÎÞ	ÆäËü	ÓÐ	3.5	129	162	13.8	19.4	16.9	67.3
Íõº£Åà	ÄÐ	65	Å©Ãñ	³ÇÊÐ	ÑôÐÔ	ÎÞ	³õÊ¼ÖÎÁÆ	³õÖÎ	ÓÐ	ºÃ	23.8	ÓÐ	ÎÞ	ÎÞ	ÆäËü	ÓÐ	4.4	139	194	20.1	8.7	20.3	67.5
Îâ°¢ÁÖ	ÄÐ	65	Å©Ãñ	Å©´å	ÑôÐÔ	ÎÞ	³õÊ¼ÖÎÁÆ	³õÖÎ	ÓÐ	ºÃ	24.1	ÓÐ	ÎÞ	ÎÞ	ÆäËü	ÓÐ	6.2	173	198	9.7	19.3	26.5	59.8
Îâ³¤Éú	ÄÐ	65	Å©Ãñ	Å©´å	ÑôÐÔ	ÎÞ	ÔÙ´ÎÖÎÁÆ	¸´ÖÎ	ÎÞ	ºÃ	24.2	ÓÐ	ÎÞ	ÎÞ	·ÎÑ×	ÎÞ	7.4	158	189	10.3	21.7	17.7	56.9
ÐìÄ¾¸ù	ÄÐ	65	Å©Ãñ	Å©´å	ÑôÐÔ	ÎÞ	³õÊ¼ÖÎÁÆ	³õÖÎ	ÓÐ	ºÃ	24.3	ÓÐ	ÎÞ	ÎÞ	ÆäËü	ÓÐ	6.2	152	232	20.6	9.1	18.1	61.2
Ò¦ÐÅÔª	ÄÐ	65	Å©Ãñ	³ÇÊÐ	ÑôÐÔ	ÎÞ	³õÊ¼ÖÎÁÆ	³õÖÎ	ÓÐ	ºÃ	30.4	ÓÐ	ÎÞ	ÎÞ	ÎÞ	ÎÞ	9.6	114	254	18.6	10.5	21.9	56.7
Ò¶¹úÇ¿	ÄÐ	65	Å©Ãñ	³ÇÊÐ	ÑôÐÔ	ÎÞ	³õÊ¼ÖÎÁÆ	³õÖÎ	ÎÞ	ºÃ	21.3	ÓÐ	ÎÞ	ÎÞ	ÆäËü	ÓÐ	3.6	130	268	8.8	22	18.3	55.8
Ò¶½¨Éú	ÄÐ	65	Å©Ãñ	Å©´å	ÑôÐÔ	ÎÞ	³õÊ¼ÖÎÁÆ	³õÖÎ	ÎÞ	²î	20.5	ÓÐ	ÎÞ	ÎÞ	ÎÞ	ÎÞ	8.6	127	191	20.3	7.8	19.6	61.7
Ô¬Ã÷Öé	Å®	65	Å©Ãñ	Å©´å	ÑôÐÔ	ÎÞ	³õÊ¼ÖÎÁÆ	³õÖÎ	ÓÐ	²î	21.5	ÎÞ	ÎÞ	ÎÞ	ÎÞ	ÎÞ	9.8	141	178	8.9	21.3	8.5	69.4
ÕÅº¼Ó¢	Å®	65	Å©Ãñ	Å©´å	ÑôÐÔ	ÎÞ	³õÊ¼ÖÎÁÆ	³õÖÎ	ÓÐ	ºÃ	22.3	ÎÞ	ÎÞ	ÎÞ	ÎÞ	ÎÞ	6.6	126	171	8.4	10.3	17.4	61.7
ÕÅÄ©ÁÖ	ÄÐ	65	Å©Ãñ	Å©´å	ÑôÐÔ	ÎÞ	ÔÙ´ÎÖÎÁÆ	¸´ÖÎ	ÎÞ	²î	20.3	ÓÐ	ÎÞ	ÎÞ	ÎÞ	ÎÞ	4.3	139	154	14.4	9.8	18.7	69.4
ÕÅË®Õä	Å®	65	¹¤ÈË	Å©´å	ÑôÐÔ	ÎÞ	³õÊ¼ÖÎÁÆ	³õÖÎ	ÓÐ	ºÃ	21.6	ÎÞ	ÎÞ	ÎÞ	ÎÞ	ÎÞ	4.9	127	200	21.7	22.4	28.7	58.3
ÕÅÐ¡Èª	ÄÐ	65	Å©Ãñ	³ÇÊÐ	ÑôÐÔ	ÎÞ	³õÊ¼ÖÎÁÆ	³õÖÎ	ÎÞ	ºÃ	22.3	ÓÐ	ÎÞ	ÎÞ	·ÎÑ×	ÓÐ	13.2	133	194	9.4	9.4	20.6	60.7
ÕÂË®¸ù	ÄÐ	65	Å©Ãñ	Å©´å	ÑôÐÔ	ÎÞ	³õÊ¼ÖÎÁÆ	³õÖÎ	ÎÞ	ºÃ	23.3	ÓÐ	ÎÞ	ÎÞ	·ÎÑ×	ÓÐ	6.8	135	162	9.5	13.7	18.9	64.1
ÕÂË®ÎÄ	Å®	65	ÆäËû	³ÇÊÐ	ÑôÐÔ	ÎÞ	³õÊ¼ÖÎÁÆ	³õÖÎ	ÎÞ	ºÃ	24.2	ÎÞ	ÎÞ	ÎÞ	ÎÞ	ÎÞ	6.4	138	208	15.3	21	28.9	93.2
ÕÔÓÂ	ÄÐ	65	ÆäËû	Å©´å	ÑôÐÔ	ÎÞ	³õÊ¼ÖÎÁÆ	³õÖÎ	ÎÞ	ºÃ	24.3	ÓÐ	ÎÞ	ÎÞ	ÎÞ	ÎÞ	3.5	134	216	22.6	9.7	18.9	74.7
×¯´ºÓñ	Å®	65	Å©Ãñ	³ÇÊÐ	ÑôÐÔ	ÎÞ	³õÊ¼ÖÎÁÆ	³õÖÎ	ÎÞ	²î	22.6	ÎÞ	ÎÞ	ÎÞ	ÎÞ	ÎÞ	7.6	127	246	6.9	12.7	20.5	47.5
±´ÏéÃ¯	ÄÐ	66	Å©Ãñ	³ÇÊÐ	ÑôÐÔ	ÌÇÄò²¡	ÔÙ´ÎÖÎÁÆ	¸´ÖÎ	ÎÞ	ºÃ	23.9	ÓÐ	ÎÞ	ÎÞ	ÎÞ	ÎÞ	5.6	136	267	33.8	8.4	19.1	78.6
³ÂÖ¾Ñ§	Å®	66	ÆäËû	Å©´å	ÑôÐÔ	ÎÞ	³õÊ¼ÖÎÁÆ	³õÖÎ	ÎÞ	²î	23.8	ÎÞ	ÎÞ	ÎÞ	ÎÞ	ÎÞ	8.1	137	166	24.1	19.5	18.4	69.4
´÷»ÝÁÖ	ÄÐ	66	Å©Ãñ	³ÇÊÐ	ÑôÐÔ	ÎÞ	³õÊ¼ÖÎÁÆ	³õÖÎ	ÎÞ	ºÃ	24.1	ÓÐ	ÎÞ	ÎÞ	ÎÞ	ÎÞ	4.4	111	168	9.7	15.3	17.2	58.6
¶­ÖÎÕä	Å®	66	Å©Ãñ	Å©´å	ÑôÐÔ	ÎÞ	ÔÙ´ÎÖÎÁÆ	¸´ÖÎ	ÓÐ	ºÃ	24.2	ÓÐ	ÎÞ	ÎÞ	ÎÞ	ÎÞ	7.2	129	202	4.3	12.6	17.8	68.3
·¶½¡÷ë	ÄÐ	66	ÆäËû	Å©´å	ÑôÐÔ	ÎÞ	ÔÙ´ÎÖÎÁÆ	¸´ÖÎ	ÓÐ	ºÃ	24.3	ÓÐ	ÎÞ	ÎÞ	ÎÞ	ÎÞ	4.6	128	156	10.6	7.9	19.2	72.2
¸ßÃÀÁá	Å®	66	Å©Ãñ	³ÇÊÐ	ÑôÐÔ	ÌÇÄò²¡	³õÊ¼ÖÎÁÆ	³õÖÎ	ÓÐ	²î	21.5	ÎÞ	ÎÞ	ÎÞ	·ÎÑ×	ÓÐ	9.4	127	162	8.6	13.8	16.9	68.6
»Æ»ð½­	ÄÐ	66	Å©Ãñ	Å©´å	ÑôÐÔ	ÎÞ	³õÊ¼ÖÎÁÆ	³õÖÎ	ÎÞ	²î	26.1	ÓÐ	ÎÞ	ÎÞ	·ÎÑ×	ÓÐ	6.2	153	239	8.8	13.9	28.9	58.5
¿×ÈðÁÖ	ÄÐ	66	ÆäËû	³ÇÊÐ	ÑôÐÔ	ÎÞ	³õÊ¼ÖÎÁÆ	³õÖÎ	ÎÞ	²î	20.5	ÓÐ	ÎÞ	ÎÞ	·ÎÑ×	ÓÐ	11.9	104	183	20.6	19.1	17.3	83.5
Àî°¢ÈÙ	ÄÐ	66	Å©Ãñ	Å©´å	ÑôÐÔ	ÎÞ	³õÊ¼ÖÎÁÆ	³õÖÎ	ÎÞ	²î	17.8	ÓÐ	ÎÞ	ÎÞ	ÎÞ	ÎÞ	9.7	94	108	13.2	14.8	20.8	70.2
Ã©ÈÙº£	ÄÐ	66	Å©Ãñ	³ÇÊÐ	ÑôÐÔ	ÌÇÄò²¡	³õÊ¼ÖÎÁÆ	³õÖÎ	ÎÞ	ºÃ	22.3	ÓÐ	ÎÞ	ÎÞ	ÎÞ	ÎÞ	4.9	136	146	7.7	18	21.4	117.1
Äª½¨Ó¢	Å®	66	Å©Ãñ	Å©´å	ÑôÐÔ	ÎÞ	³õÊ¼ÖÎÁÆ	³õÖÎ	ÓÐ	ºÃ	20.3	ÎÞ	ÎÞ	ÎÞ	ÎÞ	ÎÞ	5.7	136	297	10.8	15.7	24.4	51.8
Ç®Óñ»¨	Å®	66	Å©Ãñ	Å©´å	ÑôÐÔ	ÎÞ	³õÊ¼ÖÎÁÆ	³õÖÎ	ÓÐ	ºÃ	21.6	ÎÞ	ÎÞ	ÎÞ	ÎÞ	ÎÞ	6.8	141	221	29.4	15	21.7	37.8
Èî½ð¹ó	ÄÐ	66	Å©Ãñ	Å©´å	ÑôÐÔ	ÎÞ	³õÊ¼ÖÎÁÆ	³õÖÎ	ÎÞ	ºÃ	22.3	ÓÐ	ÎÞ	ÎÞ	ÆäËü	ÓÐ	5.1	114	275	4.4	18.6	13.4	58.8
É£ÃÀÁá	Å®	66	Å©Ãñ	³ÇÊÐ	ÑôÐÔ	ÎÞ	³õÊ¼ÖÎÁÆ	³õÖÎ	ÓÐ	ºÃ	23.4	ÎÞ	ÎÞ	ÎÞ	·ÎÑ×	ÓÐ	6.4	150	120	17.7	16.7	19.5	64.8
ÉòÈð»ª	ÄÐ	66	Å©Ãñ	Å©´å	ÑôÐÔ	ÎÞ	³õÊ¼ÖÎÁÆ	³õÖÎ	ÎÞ	²î	24.2	ÓÐ	ÎÞ	ÎÞ	ÆäËü	ÓÐ	3.9	129	224	4.1	18.3	25.3	62.5
ÉòËÉÇÇ	ÄÐ	66	Å©Ãñ	Å©´å	ÑôÐÔ	ÎÞ	³õÊ¼ÖÎÁÆ	³õÖÎ	ÓÐ	ºÃ	24.3	ÓÐ	ÎÞ	ÎÞ	ÎÞ	ÎÞ	7	129	199	14.2	11.7	22.6	57.3
Ê©Ñë»¨	ÄÐ	66	Å©Ãñ	Å©´å	ÑôÐÔ	ÎÞ	³õÊ¼ÖÎÁÆ	³õÖÎ	ÎÞ	ºÃ	22.6	ÓÐ	ÎÞ	ÎÞ	ÎÞ	ÎÞ	5.1	145	93	7.3	11.9	6.9	79.4
ÊøºìÉú	ÄÐ	66	Å©Ãñ	Å©´å	ÑôÐÔ	ÎÞ	³õÊ¼ÖÎÁÆ	³õÖÎ	ÓÐ	ºÃ	23.9	ÓÐ	ÎÞ	ÎÞ	ÎÞ	ÎÞ	8.4	127	149	11.3	6.8	23.8	67.3
ÌÀ½¨ÖÒ	ÄÐ	66	Å©Ãñ	Å©´å	ÑôÐÔ	ÎÞ	ÔÙ´ÎÖÎÁÆ	¸´ÖÎ	ÎÞ	²î	23.8	ÓÐ	ÎÞ	ÎÞ	ÎÞ	ÎÞ	4.6	115	116	21.9	10.7	14.1	65
ÍõÖÒºó	ÄÐ	66	Å©Ãñ	³ÇÊÐ	ÑôÐÔ	ÎÞ	ÔÙ´ÎÖÎÁÆ	¸´ÖÎ	ÓÐ	ºÃ	24.1	ÓÐ	ÎÞ	ÎÞ	ÎÞ	ÎÞ	7.7	157	240	19.6	16.4	11.2	78.8
ÎÚÖÒ»ª	ÄÐ	66	Å©Ãñ	³ÇÊÐ	ÑôÐÔ	ÎÞ	³õÊ¼ÖÎÁÆ	³õÖÎ	ÓÐ	ºÃ	24.2	ÓÐ	ÎÞ	ÎÞ	·ÎÑ×	ÓÐ	6.5	138	164	6.6	7.2	11.3	71.9
Îâ±¦Ìï	ÄÐ	66	Å©Ãñ	³ÇÊÐ	ÑôÐÔ	ÎÞ	³õÊ¼ÖÎÁÆ	³õÖÎ	ÎÞ	ºÃ	24.3	ÓÐ	ÎÞ	ÎÞ	·ÎÑ×	ÓÐ	3.6	107	128	12.8	14.6	13.1	75.3
Îâ½ðÃÃ	Å®	66	Å©Ãñ	³ÇÊÐ	ÑôÐÔ	ÎÞ	³õÊ¼ÖÎÁÆ	³õÖÎ	ÎÞ	²î	17.9	ÎÞ	ÎÞ	ÎÞ	ÆäËü	ÓÐ	9.8	134	99	10	9.4	10.2	55.3
ñãÐ¡Òø	Å®	66	Å©Ãñ	Å©´å	ÑôÐÔ	ÎÞ	³õÊ¼ÖÎÁÆ	³õÖÎ	ÓÐ	ºÃ	21.3	ÎÞ	ÎÞ	ÎÞ	ÎÞ	ÎÞ	6.1	129	184	21.7	8.2	9	69.3
ÑÏ¶¨¹ú	ÄÐ	66	Å©Ãñ	³ÇÊÐ	ÑôÐÔ	ÎÞ	³õÊ¼ÖÎÁÆ	³õÖÎ	ÎÞ	²î	20.5	ÓÐ	ÎÞ	ÎÞ	ÎÞ	ÎÞ	4.5	183	200	11.3	16.4	19.4	103.1
ÑîÈçÈÙ	ÄÐ	66	Å©Ãñ	³ÇÊÐ	ÑôÐÔ	ÎÞ	³õÊ¼ÖÎÁÆ	³õÖÎ	ÎÞ	ºÃ	18.4	ÓÐ	ÎÞ	ÎÞ	ÎÞ	ÎÞ	7.8	96	269	27.3	13.5	22	67.8
ÓÚÎÄÏé	ÄÐ	66	Å©Ãñ	Å©´å	ÑôÐÔ	ÎÞ	³õÊ¼ÖÎÁÆ	³õÖÎ	ÎÞ	ºÃ	22.3	ÓÐ	ÎÞ	ÎÞ	ÎÞ	ÎÞ	3.4	166	243	9.8	10.5	8.7	65.6
Óá·¢¸ù	ÄÐ	66	ÎÞÒµ	Å©´å	ÑôÐÔ	ÎÞ	ÔÙ´ÎÖÎÁÆ	¸´ÖÎ	ÓÐ	ºÃ	20.3	ÓÐ	ÎÞ	ÎÞ	ÎÞ	ÎÞ	7.7	121	135	12.4	15.6	21.3	64.6
ÕÅ³ÉÍú	ÄÐ	66	Å©Ãñ	Å©´å	ÑôÐÔ	ÎÞ	³õÊ¼ÖÎÁÆ	³õÖÎ	ÓÐ	ºÃ	21.6	ÓÐ	ÎÞ	ÎÞ	ÎÞ	ÎÞ	4.6	131	254	21.4	8.1	12.3	68.6
ÕÅÈËºº	ÄÐ	66	ÎÞÒµ	³ÇÊÐ	ÑôÐÔ	ÎÞ	³õÊ¼ÖÎÁÆ	³õÖÎ	ÓÐ	ºÃ	22.3	ÓÐ	ÎÞ	ÎÞ	ÎÞ	ÎÞ	6.8	124	130	23.7	14.3	18.8	64.8
ÕÅÊ÷·½	ÄÐ	66	Å©Ãñ	³ÇÊÐ	ÑôÐÔ	ÎÞ	³õÊ¼ÖÎÁÆ	³õÖÎ	ÎÞ	²î	23.7	ÓÐ	ÎÞ	ÎÞ	COPD	ÓÐ	5.8	155	146	10.4	10.2	12.4	59.5
ÕÅÍÁ¸ù	ÄÐ	66	Å©Ãñ	³ÇÊÐ	ÑôÐÔ	ÎÞ	³õÊ¼ÖÎÁÆ	³õÖÎ	ÓÐ	ºÃ	24.2	ÓÐ	ÎÞ	ÎÞ	COPD	ÓÐ	3.5	136	178	37.7	14.6	21.4	69.7
ÕÂ±þÈÙ	ÄÐ	66	ÆäËû	Å©´å	ÑôÐÔ	ÎÞ	³õÊ¼ÖÎÁÆ	³õÖÎ	ÎÞ	ºÃ	24.3	ÓÐ	ÎÞ	ÎÞ	COPD	ÓÐ	4.4	144	187	9.9	9.4	13.7	53.5
ÖÜ¿ÆÈÙ	ÄÐ	66	ÆäËû	³ÇÊÐ	ÑôÐÔ	ÎÞ	³õÊ¼ÖÎÁÆ	³õÖÎ	ÎÞ	ºÃ	22.6	ÓÐ	ÎÞ	ÎÞ	ÎÞ	ÎÞ	6.2	134	93	18.4	16.2	21	64.5
ÖÜÐÂÈª	ÄÐ	66	Å©Ãñ	Å©´å	ÑôÐÔ	ÎÞ	³õÊ¼ÖÎÁÆ	³õÖÎ	ÎÞ	ºÃ	23.9	ÓÐ	ÎÞ	ÎÞ	ÎÞ	ÎÞ	7.4	131	247	45.4	24.5	24.7	69.8
ÖìÒø·ï	Å®	66	Å©Ãñ	Å©´å	ÑôÐÔ	ÎÞ	³õÊ¼ÖÎÁÆ	³õÖÎ	ÎÞ	ºÃ	23.8	ÎÞ	ÎÞ	ÎÞ	ÎÞ	ÎÞ	6.2	141	382	21.1	8.6	7.8	59.1
Öì³¤·¨	ÄÐ	66	Å©Ãñ	³ÇÊÐ	ÑôÐÔ	ÎÞ	³õÊ¼ÖÎÁÆ	³õÖÎ	ÎÞ	ºÃ	24.1	ÓÐ	ÎÞ	ÎÞ	ÎÞ	ÎÞ	9.6	138	261	13.9	13.1	11.3	54.7
³ÂÔÀÃ÷	ÄÐ	67	Å©Ãñ	³ÇÊÐ	ÑôÐÔ	ÎÞ	³õÊ¼ÖÎÁÆ	³õÖÎ	ÎÞ	ºÃ	24.2	ÓÐ	ÎÞ	ÎÞ	·ÎÑ×	ÓÐ	3.6	134	176	8.4	30.6	10.3	74
¶­Ï£Ê¤	ÄÐ	67	ÎÞÒµ	Å©´å	ÑôÐÔ	ÎÞ	³õÊ¼ÖÎÁÆ	³õÖÎ	ÎÞ	²î	24.3	ÓÐ	ÎÞ	ÎÞ	·ÎÑ×	ÓÐ	8.6	140	124	20.7	11.9	9.8	74.6
ÀîÁÖÈÙ	ÄÐ	67	Å©Ãñ	³ÇÊÐ	ÑôÐÔ	ÎÞ	³õÊ¼ÖÎÁÆ	³õÖÎ	ÓÐ	ºÃ	19.4	ÓÐ	ÎÞ	ÎÞ	ÎÞ	ÎÞ	9.8	133	161	8.4	12.1	12.4	71.5
ÁÖ¹úÈÙ	ÄÐ	67	Å©Ãñ	³ÇÊÐ	ÑôÐÔ	ÌÇÄò²¡	³õÊ¼ÖÎÁÆ	³õÖÎ	ÎÞ	²î	26	ÓÐ	ÎÞ	ÎÞ	ÎÞ	ÎÞ	6.6	138	202	10.8	21.6	9.4	80.5
Â½²®ÁÖ	ÄÐ	67	Å©Ãñ	³ÇÊÐ	ÑôÐÔ	ÎÞ	³õÊ¼ÖÎÁÆ	³õÖÎ	ÎÞ	²î	20.5	ÓÐ	ÎÞ	ÎÞ	ÎÞ	ÎÞ	4.3	158	185	23	11	13.7	76.9
Äª»Ý·½	ÄÐ	67	ÎÞÒµ	³ÇÊÐ	ÑôÐÔ	ÎÞ	³õÊ¼ÖÎÁÆ	³õÖÎ	ÎÞ	²î	21.5	ÓÐ	ÎÞ	ÎÞ	·ÎÑ×	ÓÐ	4.9	123	179	41.4	13.3	11	72
ÄªÅàÇÚ	Å®	67	Å©Ãñ	³ÇÊÐ	ÑôÐÔ	ÎÞ	³õÊ¼ÖÎÁÆ	³õÖÎ	ÎÞ	ºÃ	22.3	ÎÞ	ÎÞ	ÎÞ	·ÎÑ×	ÓÐ	10.5	138	217	7.5	11.7	9.7	70.5
Äß¶«Éú	ÄÐ	67	Å©Ãñ	³ÇÊÐ	ÑôÐÔ	ÎÞ	³õÊ¼ÖÎÁÆ	³õÖÎ	ÎÞ	ºÃ	20.3	ÓÐ	ÎÞ	ÎÞ	·ÎÑ×	ÓÐ	6.8	143	286	11.5	16.2	12.7	60.1
Ç®Èý±¦	ÄÐ	67	Å©Ãñ	Å©´å	ÑôÐÔ	ÎÞ	³õÊ¼ÖÎÁÆ	³õÖÎ	ÓÐ	ºÃ	21.6	ÓÐ	ÎÞ	ÎÞ	ÎÞ	ÎÞ	6.4	155	130	19.4	9.7	8.4	120.5
Çñ¹úÁ¼	ÄÐ	67	Å©Ãñ	Å©´å	ÑôÐÔ	ÎÞ	³õÊ¼ÖÎÁÆ	³õÖÎ	ÎÞ	ºÃ	22.3	ÓÐ	ÎÞ	ÎÞ	ÎÞ	ÎÞ	3.5	112	192	28.5	20.2	9.5	61.3
Éò½õ²Æ	ÄÐ	67	Å©Ãñ	³ÇÊÐ	ÑôÐÔ	ÎÞ	³õÊ¼ÖÎÁÆ	³õÖÎ	ÎÞ	²î	23.9	ÓÐ	ÎÞ	ÎÞ	ÎÞ	ÎÞ	7.6	167	122	6.5	23.1	15.3	69.4
ÉòË®·¨1	ÄÐ	67	Å©Ãñ	Å©´å	ÑôÐÔ	ÎÞ	ÔÙ´ÎÖÎÁÆ	¸´ÖÎ	ÎÞ	ºÃ	21.5	ÓÐ	ÎÞ	ÎÞ	ÎÞ	ÎÞ	5.6	137	131	18	6.9	12.6	67.1
ÉòÔÂÕä	Å®	67	Å©Ãñ	Å©´å	ÑôÐÔ	ÎÞ	ÔÙ´ÎÖÎÁÆ	¸´ÖÎ	ÎÞ	²î	21.3	ÓÐ	ÎÞ	ÎÞ	ÎÞ	ÎÞ	8.1	164	157	45.5	12.2	7.9	71.3
Ê©¶«ÁÖ	ÄÐ	67	Å©Ãñ	³ÇÊÐ	ÑôÐÔ	ÎÞ	³õÊ¼ÖÎÁÆ	³õÖÎ	ÎÞ	²î	20.5	ÓÐ	ÎÞ	ÎÞ	ÆäËü	ÓÐ	4.4	134	165	37.8	17.3	13.8	64.3
Ê©·¢ÁÖ	ÄÐ	67	ÎÞÒµ	Å©´å	ÑôÐÔ	ÎÞ	ÔÙ´ÎÖÎÁÆ	¸´ÖÎ	ÎÞ	ºÃ	25.8	ÓÐ	ÎÞ	ÎÞ	ÆäËü	ÓÐ	7.2	138	164	21.2	15	18.3	70.3
Ê·Î°Ã÷	ÄÐ	67	ÎÞÒµ	Å©´å	ÑôÐÔ	ÎÞ	³õÊ¼ÖÎÁÆ	³õÖÎ	ÎÞ	ºÃ	22.3	ÓÐ	ÎÞ	ÎÞ	ÆäËü	ÎÞ	4.6	134	179	14.4	31.3	19.6	53.7
Ò¶»ð¸ù	ÄÐ	67	Å©Ãñ	Å©´å	ÑôÐÔ	ÎÞ	³õÊ¼ÖÎÁÆ	³õÖÎ	ÎÞ	ºÃ	20.3	ÓÐ	ÎÞ	ÎÞ	ÆäËü	ÓÐ	9.4	129	108	17.7	7.3	18.5	59.5
Õ¼ººÐÞ	ÄÐ	67	Å©Ãñ	Å©´å	ÑôÐÔ	ÎÞ	³õÊ¼ÖÎÁÆ	³õÖÎ	ÎÞ	ºÃ	21.6	ÓÐ	ÎÞ	ÎÞ	ÎÞ	ÎÞ	6.2	136	107	23.4	13.4	17.4	58.8
ÕÅ´ºÏã	Å®	67	ÎÞÒµ	³ÇÊÐ	ÑôÐÔ	ÎÞ	³õÊ¼ÖÎÁÆ	³õÖÎ	ÎÞ	²î	22.3	ÎÞ	ÎÞ	ÎÞ	·ÎÑ×	ÓÐ	8.7	130	117	9.5	12.5	8.7	57.6
ÕÅ½ðÈç	ÄÐ	67	ÆäËû	³ÇÊÐ	ÑôÐÔ	ÎÞ	³õÊ¼ÖÎÁÆ	³õÖÎ	ÎÞ	²î	23.7	ÓÐ	ÎÞ	ÎÞ	ÎÞ	ÎÞ	7.4	108	157	15.3	6.6	10.7	65.2
ÕÅË®ÈÙ	ÄÐ	67	Å©Ãñ	Å©´å	ÑôÐÔ	ÎÞ	³õÊ¼ÖÎÁÆ	³õÖÎ	ÓÐ	ºÃ	24.2	ÓÐ	ÎÞ	ÎÞ	ÎÞ	ÎÞ	10.1	118	394	22.6	11.6	10.6	61.2
ÕÅÍÁ¸ù	ÄÐ	67	Å©Ãñ	³ÇÊÐ	ÑôÐÔ	ÌÇÄò²¡	ÖÎÁÆÊ§°Ü	¸´ÖÎ	ÎÞ	ºÃ	24.3	ÓÐ	ÎÞ	ÎÞ	ÆäËü	ÓÐ	9.8	123	281	16.9	6.7	18.9	65.7
ÕÂ±þÈÙ	ÄÐ	67	Å©Ãñ	Å©´å	ÑôÐÔ	ÎÞ	ÔÙ´ÎÖÎÁÆ	¸´ÖÎ	ÎÞ	²î	22.6	ÓÐ	ÎÞ	ÎÞ	ÆäËü	ÎÞ	4.8	138	196	9.8	17.7	8.9	61.9
Ö£Ä¾ÇÙ	ÄÐ	67	Å©Ãñ	Å©´å	ÑôÐÔ	ÎÞ	ÔÙ´ÎÖÎÁÆ	¸´ÖÎ	ÎÞ	ºÃ	23.9	ÓÐ	ÎÞ	ÎÞ	COPD	ÓÐ	7.8	143	157	14.1	22.1	11.9	54.7
ÖÜÑëÄÈ	ÄÐ	67	Å©Ãñ	Å©´å	ÑôÐÔ	ÎÞ	³õÊ¼ÖÎÁÆ	³õÖÎ	ÎÞ	ºÃ	23.8	ÓÐ	ÎÞ	ÎÞ	ÆäËü	ÓÐ	10.7	155	198	39.2	9.2	20.5	77.8
Öì·¢ÈÙ	ÄÐ	67	ÍËÐÝ	³ÇÊÐ	ÑôÐÔ	ÎÞ	³õÊ¼ÖÎÁÆ	³õÖÎ	ÎÞ	ºÃ	24.1	ÓÐ	ÎÞ	ÎÞ	ÎÞ	ÎÞ	6.1	112	205	14.3	9.8	19.1	66.6
ÖìÓñ¸ù	ÄÐ	67	ÎÞÒµ	³ÇÊÐ	ÑôÐÔ	ÎÞ	³õÊ¼ÖÎÁÆ	³õÖÎ	ÓÐ	ºÃ	25.3	ÓÐ	ÎÞ	ÎÞ	ÎÞ	ÎÞ	11.4	127	178	17.9	23.1	18.4	80.6
×ÞÎ¼Èª	ÄÐ	67	Å©Ãñ	³ÇÊÐ	ÑôÐÔ	ÎÞ	³õÊ¼ÖÎÁÆ	³õÖÎ	ÎÞ	ºÃ	25.8	ÓÐ	ÎÞ	ÎÞ	ÎÞ	ÎÞ	9.2	137	247	21.7	14.2	15.2	68.1
²Ü±¦¸ù	ÄÐ	68	Å©Ãñ	³ÇÊÐ	ÑôÐÔ	ÎÞ	³õÊ¼ÖÎÁÆ	³õÖÎ	ÎÞ	ºÃ	25.3	ÓÐ	ÎÞ	ÎÞ	·ÎÑ×	ÓÐ	4.8	134	192	18.4	21.7	17.8	82.9
³Â¸£Éú	ÄÐ	68	Å©Ãñ	³ÇÊÐ	ÑôÐÔ	ÎÞ	³õÊ¼ÖÎÁÆ	³õÖÎ	ÎÞ	²î	24.3	ÓÐ	ÎÞ	ÎÞ	COPD	ÓÐ	5.7	131	199	14.1	12.3	15.3	54.4
³Â¸ù·¨	ÄÐ	68	Å©Ãñ	³ÇÊÐ	ÑôÐÔ	ÎÞ	³õÊ¼ÖÎÁÆ	³õÖÎ	ÎÞ	²î	25.2	ÓÐ	ÎÞ	ÎÞ	·ÎÑ×	ÓÐ	6.6	128	203	10.8	18.2	11.6	56.1
³ÂÍ¢Ã÷	ÄÐ	68	Å©Ãñ	Å©´å	ÑôÐÔ	ÎÞ	³õÊ¼ÖÎÁÆ	³õÖÎ	ÎÞ	ºÃ	25.4	ÓÐ	ÎÞ	ÎÞ	·ÎÑ×	ÓÐ	5.2	124	153	12.8	10.6	13.9	58.9
³ÂÐËÁ¼	ÄÐ	68	Å©Ãñ	Å©´å	ÑôÐÔ	ÎÞ	³õÊ¼ÖÎÁÆ	³õÖÎ	ÎÞ	ºÃ	25.7	ÓÐ	ÎÞ	ÎÞ	ÎÞ	ÎÞ	6.4	129	100	16.8	12.9	9.8	67.3
¶ÎÎÄÐË	ÄÐ	68	Å©Ãñ	³ÇÊÐ	ÑôÐÔ	ÎÞ	³õÊ¼ÖÎÁÆ	³õÖÎ	ÓÐ	²î	25.9	ÓÐ	ÎÞ	ÎÞ	ÎÞ	ÎÞ	3.5	131	204	20.7	19.5	14.1	64.8
·ëÁ¬Çå	ÄÐ	68	Å©Ãñ	³ÇÊÐ	ÑôÐÔ	ÎÞ	³õÊ¼ÖÎÁÆ	³õÖÎ	ÎÞ	²î	25.9	ÓÐ	ÎÞ	ÎÞ	ÎÞ	ÎÞ	7.6	165	193	10.2	25.7	9.8	58.5
ºéÇïÈç	ÄÐ	68	Å©Ãñ	Å©´å	ÑôÐÔ	ÎÞ	³õÊ¼ÖÎÁÆ	³õÖÎ	ÎÞ	²î	25.9	ÓÐ	ÎÞ	ÎÞ	ÎÞ	ÎÞ	5.6	118	189	13.4	15.1	24.3	70.8
ºú·ïÕä	Å®	68	Å©Ãñ	Å©´å	ÑôÐÔ	ÎÞ	³õÊ¼ÖÎÁÆ	³õÖÎ	ÎÞ	ºÃ	26.3	ÎÞ	ÎÞ	ÎÞ	ÎÞ	ÎÞ	8.1	148	217	9.5	16.6	10.9	71.3
ºúÇìËÉ	ÄÐ	68	ÆäËû	³ÇÊÐ	ÑôÐÔ	ÎÞ	³õÊ¼ÖÎÁÆ	³õÖÎ	ÎÞ	ºÃ	26.3	ÓÐ	ÎÞ	ÎÞ	COPD	ÓÐ	13.2	104	168	34.8	17	23.2	68.3
ÀîÓÑ¸ù	ÄÐ	68	Å©Ãñ	³ÇÊÐ	ÑôÐÔ	ÎÞ	³õÊ¼ÖÎÁÆ	³õÖÎ	ÓÐ	²î	26.3	ÓÐ	ÎÞ	ÎÞ	COPD	ÓÐ	7.2	131	133	51.7	15.6	10.7	66.4
Â½¸»Á¼	ÄÐ	68	Å©Ãñ	Å©´å	ÑôÐÔ	ÎÞ	³õÊ¼ÖÎÁÆ	³õÖÎ	ÓÐ	²î	26.5	ÓÐ	ÎÞ	ÎÞ	COPD	ÎÞ	4.6	178	154	38.6	10.4	20.8	63.2
Â½ËÉÇå	ÄÐ	68	Å©Ãñ	Å©´å	ÑôÐÔ	ÎÞ	³õÊ¼ÖÎÁÆ	³õÖÎ	ÓÐ	²î	26.7	ÓÐ	ÎÞ	ÎÞ	COPD	ÓÐ	9.4	172	156	10.2	13.4	17.4	59.1
ÉÛÀ°Ã·	Å®	68	Å©Ãñ	Å©´å	ÑôÐÔ	ÎÞ	³õÊ¼ÖÎÁÆ	³õÖÎ	ÎÞ	²î	18.8	ÎÞ	ÎÞ	ÎÞ	·ÎÑ×	ÓÐ	6.2	114	128	16.4	14.2	14.4	55.4
Éò°¢ËÄ	Å®	68	Å©Ãñ	Å©´å	ÑôÐÔ	ÎÞ	ÔÙ´ÎÖÎÁÆ	¸´ÖÎ	ÎÞ	ºÃ	18.9	ÎÞ	ÎÞ	ÎÞ	ÎÞ	ÎÞ	4.8	130	155	7.5	14.8	11.7	58.9
Éòç÷ÁÕ	ÄÐ	68	Å©Ãñ	Å©´å	ÑôÐÔ	ÎÞ	³õÊ¼ÖÎÁÆ	³õÖÎ	ÎÞ	ºÃ	19.3	ÓÐ	ÎÞ	ÎÞ	ÎÞ	ÎÞ	5.7	143	135	10.6	28	13.4	59.6
ÉòÈð¿µ	ÄÐ	68	ÍËÐÝ	³ÇÊÐ	ÑôÐÔ	ÌÇÄò²¡	³õÊ¼ÖÎÁÆ	³õÖÎ	ÎÞ	ºÃ	19.7	ÓÐ	ÎÞ	ÎÞ	ÎÞ	ÎÞ	6.6	128	132	16.6	17.1	9.5	58.4
[truncated: 2,165 more rows]
